# Supplementary material for: Nucleoporin Elys attaches peripheral chromatin to the nuclear pores in interphase nuclei
Source: Commun Biol. 2024 Jun 29;7:783. doi: 10.1038/s42003-024-06495-w (PMC11217421; doi:10.1038/s42003-024-06495-w)
Supplement: Supplementary file 3 — Supplementary Data 1 [file 42003_2024_6495_MOESM3_ESM.xlsx]

## Sheet: Supplementary Data 1
Lam IF peak values (Dapi-normalized)				Mab414 IF peak values (Dapi-normalized)				Elys IF peak values (Dapi-normalized)				LBR IF peak values (Dapi-normalized)				Nup153 IF peak values (Dapi-normalized)
	Control	Elys-KD			Control	Elys-KD			Control	Elys-KD			Control	Elys-KD			Control	Elys-KD
rep1	2.03735	0.605005	rep1	rep1	2.96862	0.877106		rep1	0.375513	0.0736157		rep1	0.745128	0.500464		rep1	0.452929	0.347439
	0.719115	0.641641			1.90398	0.885949			1.07054	0.121937			1.70643	0.408898			0.64881	0.222366
	1.16614	1.34653			1.6234	1.43953			0.479513	0.0248767			0.589656	0.703088			0.41524	0.309043
	0.920083	0.934937			2.32683	1.22896			0.438445	0.0427221			0.46193	0.296472			0.464104	0.273244
	1.61085	0.969393			1.64748	1.33979			1.08317	0.134943			0.4418	0.177666			0.409853	0.144273
	1.37199	1.75907			1.12731	0.795665			0.811722	0.0675235			1.02651	0.273695			0.777891	0.22952
	1.83572	1.61771			1.00612	1.56593			0.12942	0.118363			0.665092	0.427141			0.264212	0.383267
	1.93068	1.12326			0.755371	1.37173			0.615707	0.0187163			0.395792	0.233667			0.328381	0.0976134
	1.8239	1.01321			1.83868	1.60404			1.0525	0.573456			0.743615	2.96423			0.574706	2.21323
	1.436	0.934508			1.83696	1.54317			0.695535	0.113407			0.791025	0.789522			0.611839	0.441829
	1.82883	2.3923			2.46245	1.2326			0.143727	0.0113827			1.35401	0.0931179			0.610461	0.333017
	1.00656	1.04187			1.51037	2.68825			1.00378	0.0960544			0.705972	0.910644			0.739738	0.454515
	2.5409	2.32136			2.37143	1.15984			1.37785	0.227626			1.36409	1.78342			1.21549	1.75346
	2.75931	2.99705			1.68378	1.19611			1.66142	0.241568			1.15987	0.409149			0.92498	0.25674
	1.60983	1.33887			1.14714	1.02327			0.159376	0.848123			0.597902	3.76212			0.274709	2.73112
	1.57691	2.51807			1.98985	3.50098			0.738836	0.222391			0.917149	0.915139			0.537101	0.511677
	0.974241	2.78747			2.30421	1.54685			2.39249	0.0772099			1.49001	0.633415			1.5121	0.451024
	2.48342	1.31497			1.96995	2.18051			0.633911	0.191436			0.466687	0.662913			0.495662	0.390463
	1.73941	0.869179			4.32316	1.98733			0.431207	0.135245			1.11101	0.470349			0.50943	0.279017
	1.36526	0.650687			1.53826	1.52364			1.65702	0.077749			1.21711	0.534105			0.969249	0.482517
	1.15504	0.822863			1.05969	0.877972			0.217421	0.155691			0.903584	1.35593			0.239527	0.914214
	2.34957	0.926841			1.13117	0.913897			1.07876	0.204666			0.545474	0.315553			0.469103	0.72823
	1.75263	0.937375			1.28853	0.94377			1.65578	0.0173796			1.37034	0.520622			0.695343	0.22974
	2.02311	0.660331			0.957137	1.31085			0.781801	0.0393711			1.11245	0.219203			0.388067	0.101414
	1.53605	1.37361			1.75144	0.956899			0.847006	0.0212856			0.267827	0.276364			0.688486	0.0994189
	0.869534	0.569803			0.700703	0.720823			0.977757	0.0205048			1.05769	0.363205			1.14566	0.325057
	1.965	1.67326			2.04477	0.802967			1.05553	0.154882			1.02116	0.849153			0.601117	0.945601
	1.3607	1.39872			1.81815	0.750121			0.871382	0.0834944			0.449621	0.451289			0.894298	0.242831
	2.73511	0.728481			0.715128	0.608446			0.298132	0.0352159			0.782574	0.299207			0.471747	0.205056
	2.45638	2.23741			2.31241	2.09704			0.965945	0.123941			0.858937	0.617528			0.426119	0.653748
	2.01558	1.02425			0.743887	0.594206			0.488437	0.105747			0.359911	0.558214			0.290589	0.371733
	2.43578	0.929965			0.851391	1.06146			1.14899	0.198941			0.832301	0.597574			0.79756	0.373275
	0.162946	1.13098			1.24489	1.19217			0.59526	0.0222428			0.821239	0.33696			0.461862	0.348681
	1.16586	0.559029			2.06587	0.970844			0.779585	0.0674362			0.847072	0.714494			0.504656	0.249873
	1.95655	0.792441			1.89885	1.76696			0.627244	0.157177			0.866957	1.44082			0.614777	0.746666
	1.21319	2.88222		rep2	1.14165	0.909605			1.28235	0.137459			0.802591	0.580869			0.643575	0.450358
	1.92332	1.72535			1.08455	0.738139			0.463735	0.0941853			0.726818	0.791089			0.499625	0.488485
	1.76435	0.917408			3.80241	0.727488			0.613277	0.0999943			0.523803	0.287813			0.43139	0.401057
	1.74012	1.13477			0.44933	1.87861			0.751043	0.119251			1.29258	0.787083			0.481208	0.457114
	2.38719	1.32449			1.86988	0.927987			0.568031	0.0543726			0.908203	0.528418			0.330894	0.188604
rep2	1.37582	2.01164	rep2		1.22146	2.82779		rep2	0.931359	0.0684149		rep2	0.957776	0.481034		rep2	0.573389	0.28018
	1.80884	1.64614			3.80241	0.990832			2.29886	0.0974138			1.96713	0.442024			1.02233	0.307299
	1.06189	1.44628			2.22271	2.18787			0.167812	0.138221			0.503178	0.31679			0.484791	0.259261
	1.0989	1.15784			0.542196	1.30416			0.579192	0.0783846			0.451091	0.317973			0.497289	0.190198
	0.622274	1.10671			2.33348	0.843874			0.748725	0.0861285			0.740525	0.452926			0.375401	0.316368
	2.22162	2.10823			0.699628	1.52411			0.615541	0.0542167			0.681209	0.235347			0.541537	0.145482
	1.12243	1.15738			0.837533	1.26562			0.203349	0.0354314			0.596563	0.341708			0.241082	0.168588
	0.581028	2.68949			2.75035	0.669834			0.187995	0.06676			0.388848	0.231872			0.23817	0.238361
	0.702928	2.31464			0.749214	0.839908			0.38388	0.370304			0.398746	1.2525			0.379283	0.995262
	1.12177	1.96709			1.6292	0.902047			0.368398	0.0628722			0.352353	0.332917			0.29146	0.383596
	1.21474	2.11451			2.14079	0.320638			0.553118	0.0831338			0.940429	0.351171			0.518024	0.403674
	0.664671	1.25315			1.09307	0.932187			1.12844	0.0196281			0.800638	0.331918			0.646584	0.185694
	1.57809	1.86932			1.53043	0.665304			1.84836	0.0501277			1.65973	0.747676			0.942994	0.499938
	0.755982	1.41462			0.696603	1.52768			1.43696	0.0723482			0.711624	0.495768			0.562594	0.334763
	1.43447	1.28084			3.47694	2.94879			0.490506	0.490937			0.567747	1.53392			0.285568	2.07896
	1.06078	1.61252			2.04794	1.29084			0.334173	0.038478			1.15351	0.504009			0.434426	0.453097
	1.51285	2.2587			3.60985	0.933809			0.983078	0.123244			1.57036	0.715751			0.762554	0.383304
	1.14139	2.05496			2.91539	1.29731			0.410036	0.0384404			0.688235	0.303442			0.304874	0.325798
	1.13325	2.70439			1.55653	2.00708			0.482626	0.136195			0.642112	0.233445			0.457902	0.206292
	0.580322	1.12295			1.57954	0.780268			1.56733	0.0293239			1.06467	0.295056			0.912793	0.0954422
	0.94876	3.23734			1.22705	1.33103			1.69401	0.361523			1.00465	1.46322			1.05441	0.911977
	1.12151	2.03345			2.00081	1.7533			0.632561	0.0412448			0.911683	0.559073			0.546393	0.466943
	0.943539	2.73276			1.60194	1.40667			0.534376	0.171027			0.848381	0.448122			0.683094	0.504736
	1.96275	2.28643			1.93028	1.28457			0.672052	0.0460153			1.84187	0.279838			0.755206	0.306386
	1.77587	1.75248			1.9901	1.2958			0.176411	0.0236781			0.706655	0.324069			0.17401	0.262254
	1.08528	1.66972			1.01735	0.336018			0.486929	0.12082			0.858005	0.19832			0.533075	0.295738
	0.632765	2.46988			1.15102	2.58079			0.407655	0.160339			0.735002	0.618601			0.433458	0.649523
	1.25249	1.94615			0.613434	1.17752			1.31316	0.0316522			0.678212	0.538867			0.588507	0.20531
	2.21048	1.55885			0.61286	0.753348			0.906822	0.0495045			1.01714	0.682139			0.883354	0.481986
	0.982408	3.24348			1.23638	1.46326			0.743447	0.303699			0.692096	0.662556			0.519055	0.484516
	1.20491	3.16404			1.86834	0.583948			0.281786	0.0840231			0.494241	0.636596			0.386429	0.378351
	1.5113	2.24656			2.09878	2.80709			0.654504	0.216813			1.08481	1.11013			0.728592	0.929158
	2.10119	2.38568			0.986558	0.621733			1.04892	0.0692012			0.827332	0.590474			0.835574	0.273808
	2.45272	1.85984			1.07987	2.21953			0.72073	0.0892295			0.995156	0.693572			0.640202	0.478532
	1.22607	3.46024			1.1471	2.40084			0.641697	0.132752			1.01896	1.20161			0.555825	1.05009
	1.99516			median	1.60194	1.22896			0.67683	0.260687			1.09214	0.534082			0.838942	0.463383
	1.24938								0.516541	0.136291			0.732091	0.558977			0.558796	0.515339
	1.71894								0.447017	0.0909931			0.542414	0.838564			0.528212	0.522096
	1.63525								0.823992	0.0906066			1.61685	0.746709			0.685778	0.533045
	1.27578								0.264798	0.0838623			0.65418	0.487951			0.371065	0.382158
median	1.43524	1.55885						median	0.663278	0.0899181		median	0.811915	0.52452		median	0.535088	0.380255
