# Supplementary material for: Nucleoporin Elys attaches peripheral chromatin to the nuclear pores in interphase nuclei
Source: Commun Biol. 2024 Jun 29;7:783. doi: 10.1038/s42003-024-06495-w (PMC11217421; doi:10.1038/s42003-024-06495-w)
Supplement: Supplementary file 4 — Supplementary Data 2 [file 42003_2024_6495_MOESM4_ESM.xlsx]

## Sheet: Supplementary Data 2
TUNEL assay analysis
Replicate 1
Control			Elys-KD
N of cells	N of apoptotic cells	% of apoptotic cells	N of cells	N of apoptotic cells	% of apoptotic cells
491	11	0.0224033	478	12	0.0251046
502	22	0.0438247	507	24	0.0473373
527	26	0.0493359	480	26	0.0541667
538	22	0.0408922	425	23	0.0541176
578	20	0.0346021	469	16	0.0341151
541	21	0.038817	458	25	0.0545852
285	9	0.0315789	348	16	0.045977
526	20	0.0380228	278	14	0.0503597
532	21	0.0394737	338	15	0.0443787
395	11	0.0278481	462	22	0.047619
Replicate 2
Control			Elys-KD
N of cells	N of apoptotic cells	% of apoptotic cells	N of cells	N of apoptotic cells	% of apoptotic cells
488	14	0.0286885	461	13	0.0281996
477	11	0.0230608	484	21	0.0433884
482	18	0.0373444	434	17	0.0391705
489	11	0.0224949	226	5	0.0221239
516	15	0.0290698	385	9	0.0233766
492	17	0.0345528	426	12	0.028169
501	20	0.0399202	445	11	0.0247191
483	14	0.0289855	398	14	0.0351759
461	16	0.0347072	464	20	0.0431034
497	19	0.0382294	414	13	0.031401
Replicate 3
Control			Elys-KD
N of cells	N of apoptotic cells	% of apoptotic cells	N of cells	N of apoptotic cells	% of apoptotic cells
307	10	0.0325733	149	4	0.0268456
188	4	0.0212766	202	8	0.039604
195	6	0.0307692	204	3	0.0147059
239	8	0.0334728	249	2	0.00803213
241	9	0.0373444	228	3	0.0131579
155	5	0.0322581	231	4	0.017316
302	10	0.0331126	227	7	0.030837
202	5	0.0247525	169	5	0.0295858
258	9	0.0348837	167	3	0.0179641
335	5	0.0149254	253	5	0.0197628
