# Supplementary material for: Nucleoporin Elys attaches peripheral chromatin to the nuclear pores in interphase nuclei
Source: Commun Biol. 2024 Jun 29;7:783. doi: 10.1038/s42003-024-06495-w (PMC11217421; doi:10.1038/s42003-024-06495-w)
Supplement: Supplementary file 5 — Supplementary Data 3 [file 42003_2024_6495_MOESM5_ESM.xlsx]

## Sheet: Supplementary Data 3
Elys_embryo, Elys_NPC, Elys_nucl and Elys_NPC/nucl sites
Elys_embryo					Elys_NPC					Elys_nucl					Elys_NPC/nucl
chr	start	end	length		chr	start	end	length		chr	start	end	length		chr	start	end	length
chr2L	5100	6900	1800		chr2L	246900	251400	4500		chr2L	64800	75600	10800		chr2L	125399	131434	6035
chr2L	15600	17400	1800		chr2L	258926	262500	3574		chr2L	91199	95100	3901		chr2L	165935	169525	3590
chr2L	18600	30900	12300		chr2L	267000	268800	1800		chr2L	104700	110400	5700		chr2L	181500	184200	2700
chr2L	54300	55500	1200		chr2L	314099	318005	3906		chr2L	117900	125399	7499		chr2L	207002	208200	1198
chr2L	64800	75600	10800		chr2L	333035	334201	1166		chr2L	132939	143100	10161		chr2L	246628	246900	272
chr2L	79500	82500	3000		chr2L	337800	339900	2100		chr2L	154800	165935	11135		chr2L	306634	308432	1798
chr2L	90000	95100	5100		chr2L	533101	533400	299		chr2L	169525	171300	1775		chr2L	424800	426039	1239
chr2L	104700	110400	5700		chr2L	585610	587708	2098		chr2L	206400	207002	602		chr2L	427516	428138	622
chr2L	117900	143100	25200		chr2L	604205	606000	1795		chr2L	218400	226200	7800		chr2L	428399	429000	601
chr2L	154800	171300	16500		chr2L	628211	628500	289		chr2L	243000	246628	3628		chr2L	478800	481237	2437
chr2L	181500	184200	2700		chr2L	732912	733800	888		chr2L	288900	291000	2100		chr2L	489312	492038	2726
chr2L	191700	192300	600		chr2L	740700	742500	1800		chr2L	294900	295800	900		chr2L	504610	505210	600
chr2L	206400	208200	1800		chr2L	750905	755700	4795		chr2L	301500	306634	5134		chr2L	505509	506716	1207
chr2L	218400	226200	7800		chr2L	766800	768923	2123		chr2L	308432	312334	3902		chr2L	514500	515400	900
chr2L	243000	251400	8400		chr2L	790528	792601	2073		chr2L	412200	415200	3000		chr2L	516603	516913	310
chr2L	258900	262500	3600		chr2L	797400	801900	4500		chr2L	419100	420300	1200		chr2L	521723	522900	1177
chr2L	267000	268800	1800		chr2L	803100	805200	2100		chr2L	426039	427516	1477		chr2L	524421	527400	2979
chr2L	288900	291000	2100		chr2L	890700	891600	900		chr2L	450635	452700	2065		chr2L	539100	540000	900
chr2L	294900	295800	900		chr2L	912600	912900	300		chr2L	465302	473400	8098		chr2L	546300	547500	1200
chr2L	301500	321600	20100		chr2L	921600	923100	1500		chr2L	478500	478800	300		chr2L	551700	552331	631
chr2L	332100	334800	2700		chr2L	926400	927900	1500		chr2L	481237	489312	8075		chr2L	819613	820800	1187
chr2L	337800	339900	2100		chr2L	937200	937521	321		chr2L	492334	504610	12276		chr2L	846599	848709	2110
chr2L	345900	347100	1200		chr2L	948300	949200	900		chr2L	506716	514500	7784		chr2L	850521	851700	1179
chr2L	385500	386700	1200		chr2L	962139	964800	2661		chr2L	516913	521723	4810		chr2L	864912	866738	1826
chr2L	395700	396900	1200		chr2L	974400	976520	2120		chr2L	522900	524421	1521		chr2L	870000	871500	1500
chr2L	401400	405000	3600		chr2L	1020000	1022413	2413		chr2L	532500	533100	600		chr2L	887700	888900	1200
chr2L	412200	415200	3000		chr2L	1026000	1027200	1200		chr2L	552331	554100	1769		chr2L	1076709	1077000	291
chr2L	419100	420300	1200		chr2L	1039200	1040100	900		chr2L	567600	568200	600		chr2L	1127699	1128604	905
chr2L	424800	429000	4200		chr2L	1043400	1045200	1800		chr2L	820800	821124	324		chr2L	1692320	1694100	1780
chr2L	450000	452700	2700		chr2L	1049400	1051240	1840		chr2L	838807	846599	7792		chr2L	1926900	1929922	3022
chr2L	462300	462600	300		chr2L	1069225	1071300	2075		chr2L	848709	850521	1812		chr2L	2169309	2171416	2107
chr2L	465300	473400	8100		chr2L	1074938	1076709	1771		chr2L	864600	864912	312		chr2L	2173512	2176200	2688
chr2L	478500	515400	36900		chr2L	1094999	1101000	6001		chr2L	866738	868500	1762		chr2L	2191799	2197209	5410
chr2L	516600	527400	10800		chr2L	1155600	1156205	605		chr2L	871500	871800	300		chr2L	2202299	2202915	616
chr2L	532500	533400	900		chr2L	1205425	1208700	3275		chr2L	1115110	1127699	12589		chr2L	2226037	2230500	4463
chr2L	539100	540000	900		chr2L	1211701	1213200	1499		chr2L	1156535	1159228	2693		chr2L	2413534	2414100	566
chr2L	546300	547500	1200		chr2L	1259400	1261200	1800		chr2L	1169403	1170900	1497		chr2L	2772000	2772300	300
chr2L	551700	554100	2400		chr2L	1268400	1270800	2400		chr2L	1183499	1184700	1201		chr2L	2871000	2873425	2425
chr2L	567600	568200	600		chr2L	1278300	1279500	1200		chr2L	1423825	1428335	4510		chr2L	2886330	2886913	583
chr2L	582600	589200	6600		chr2L	1296000	1301721	5721		chr2L	1432532	1434900	2368		chr2L	2887238	2887840	602
chr2L	603300	606000	2700		chr2L	1322700	1324200	1500		chr2L	1632337	1638300	5963		chr2L	2895016	2897730	2714
chr2L	626400	628500	2100		chr2L	1400713	1403720	3007		chr2L	1665903	1668000	2097		chr2L	2899206	2899530	324
chr2L	633600	633900	300		chr2L	1410922	1412703	1781		chr2L	1690800	1692320	1520		chr2L	2903101	2903400	299
chr2L	698700	700800	2100		chr2L	1438200	1440605	2405		chr2L	1716037	1729200	13163		chr2L	2907924	2911800	3876
chr2L	730200	733800	3600		chr2L	1505099	1506614	1515		chr2L	1742701	1744200	1499		chr2L	2912102	2913608	1506
chr2L	740700	742500	1800		chr2L	1533039	1536336	3297		chr2L	1909239	1913700	4461		chr2L	2976900	2978400	1500
chr2L	747000	755700	8700		chr2L	1542000	1548900	6900		chr2L	1920600	1922426	1826		chr2L	3121232	3124800	3568
chr2L	766800	770100	3300		chr2L	1564200	1565100	900		chr2L	1929922	1930531	609		chr2L	3151510	3155733	4223
chr2L	772200	773100	900		chr2L	1596600	1598400	1800		chr2L	1980614	1982400	1786		chr2L	3158099	3159337	1238
chr2L	788100	793200	5100		chr2L	1599600	1600200	600		chr2L	1986000	1990508	4508		chr2L	3301814	3303006	1192
chr2L	797400	801900	4500		chr2L	1617000	1618200	1200		chr2L	2008200	2010603	2403		chr2L	3369907	3372900	2993
chr2L	803100	805200	2100		chr2L	1625700	1626900	1200		chr2L	2038834	2040000	1166		chr2L	3970531	3971100	569
chr2L	819600	823200	3600		chr2L	1640439	1642500	2061		chr2L	2130600	2134201	3601		chr2L	4331700	4332637	937
chr2L	831000	834600	3600		chr2L	1653899	1656039	2140		chr2L	2151300	2151935	635		chr2L	4337410	4339800	2390
chr2L	838500	851700	13200		chr2L	1660204	1665312	5108		chr2L	2161200	2169309	8109		chr2L	4810512	4812000	1488
chr2L	864600	868500	3900		chr2L	1674327	1676400	2073		chr2L	2176200	2182500	6300		chr2L	4852800	4853428	628
chr2L	870000	871800	1800		chr2L	1716000	1716036	36		chr2L	2191203	2191799	596		chr2L	4997717	5000100	2383
chr2L	873300	873600	300		chr2L	1760399	1763400	3001		chr2L	2197209	2202299	5090		chr2L	5076918	5077800	882
chr2L	887700	888900	1200		chr2L	1785900	1786500	600		chr2L	2220617	2223000	2383		chr2L	5092200	5095239	3039
chr2L	890700	891600	900		chr2L	1818900	1819200	300		chr2L	2225700	2226037	337		chr2L	5145599	5146800	1201
chr2L	895800	897300	1500		chr2L	1827300	1830000	2700		chr2L	2361300	2366100	4800		chr2L	5290537	5292324	1787
chr2L	900900	901200	300		chr2L	1833900	1839600	5700		chr2L	2370900	2376621	5721		chr2L	5299539	5302214	2675
chr2L	912600	912900	300		chr2L	1841700	1843200	1500		chr2L	2427615	2429131	1516		chr2L	5349638	5351439	1801
chr2L	921600	923100	1500		chr2L	1845000	1845602	602		chr2L	2492439	2494200	1761		chr2L	5776800	5777440	640
chr2L	926400	927900	1500		chr2L	1855237	1857000	1763		chr2L	2562028	2563502	1474		chr2L	5798428	5800500	2072
chr2L	937200	938100	900		chr2L	1858200	1859400	1200		chr2L	2728501	2740800	12299		chr2L	5979607	5981102	1495
chr2L	948300	949200	900		chr2L	1861500	1865400	3900		chr2L	2748300	2758200	9900		chr2L	6045338	6045912	574
chr2L	958200	959700	1500		chr2L	1867800	1868700	900		chr2L	2763037	2766300	3263		chr2L	6097208	6097500	292
chr2L	962100	964800	2700		chr2L	1871100	1873203	2103		chr2L	2779500	2780400	900		chr2L	6337200	6337234	34
chr2L	974400	977100	2700		chr2L	1900800	1902000	1200		chr2L	2799337	2803500	4163		chr2L	6350999	6352500	1501
chr2L	1020000	1023000	3000		chr2L	2004000	2005233	1233		chr2L	2857200	2860806	3606		chr2L	6411602	6412839	1237
chr2L	1026000	1027200	1200		chr2L	2019635	2022300	2665		chr2L	2873425	2879103	5678		chr2L	6454500	6456339	1839
chr2L	1029000	1030200	1200		chr2L	2025000	2026500	1500		chr2L	2882700	2886330	3630		chr2L	6464399	6465023	624
chr2L	1039200	1040100	900		chr2L	2046600	2049600	3000		chr2L	2887840	2889936	2096		chr2L	6494712	6495600	888
chr2L	1043400	1045200	1800		chr2L	2054711	2056200	1489		chr2L	2897730	2899206	1476		chr2L	6550499	6552620	2121
chr2L	1049400	1054200	4800		chr2L	2067610	2069100	1490		chr2L	2904900	2907924	3024		chr2L	6646514	6648000	1486
chr2L	1064700	1077000	12300		chr2L	2072400	2073000	600		chr2L	2913608	2915100	1492		chr2L	6665107	6669900	4793
chr2L	1091400	1101000	9600		chr2L	2078400	2079300	900		chr2L	2923834	2924700	866		chr2L	6782400	6783906	1506
chr2L	1115100	1131000	15900		chr2L	2081700	2082600	900		chr2L	2972400	2973300	900		chr2L	6787201	6789909	2708
chr2L	1150200	1150500	300		chr2L	2095499	2097330	1831		chr2L	2998799	3000000	1201		chr2L	6919499	6921339	1840
chr2L	1155600	1159800	4200		chr2L	2122200	2125200	3000		chr2L	3017700	3018300	600		chr2L	6939600	6939616	16
chr2L	1161900	1164000	2100		chr2L	2171416	2173512	2096		chr2L	3036300	3038700	2400		chr2L	7037735	7039817	2082
chr2L	1169400	1170900	1500		chr2L	2188800	2190931	2131		chr2L	3048600	3048630	30		chr2L	7095905	7096540	635
chr2L	1183200	1184700	1500		chr2L	2202915	2203200	285		chr2L	3055523	3059400	3877		chr2L	7203299	7204819	1520
chr2L	1199700	1201200	1500		chr2L	2246100	2247300	1200		chr2L	3111000	3117600	6600		chr2L	7212599	7215300	2701
chr2L	1204800	1208700	3900		chr2L	2272800	2279404	6604		chr2L	3143106	3146401	3295		chr2L	7237828	7239601	1773
chr2L	1211700	1213200	1500		chr2L	2312400	2314800	2400		chr2L	3155733	3158099	2366		chr2L	7242001	7244128	2127
chr2L	1228800	1232100	3300		chr2L	2316900	2319000	2100		chr2L	3159337	3159600	263		chr2L	7427413	7428900	1487
chr2L	1259400	1261200	1800		chr2L	2322900	2324100	1200		chr2L	3163539	3165900	2361		chr2L	7433699	7434930	1231
chr2L	1263900	1264500	600		chr2L	2345700	2346900	1200		chr2L	3293100	3301814	8714		chr2L	7525210	7526422	1212
chr2L	1268400	1270800	2400		chr2L	2376938	2378115	1177		chr2L	3303006	3309037	6031		chr2L	7676100	7676434	334
chr2L	1278300	1279500	1200		chr2L	2412920	2413534	614		chr2L	3341736	3343500	1764		chr2L	7962619	7965915	3296
chr2L	1290000	1293000	3000		chr2L	2524800	2525100	300		chr2L	3355800	3357300	1500		chr2L	7998899	8001639	2740
chr2L	1296000	1304700	8700		chr2L	2526300	2527505	1205		chr2L	3368100	3369907	1807		chr2L	8030712	8032513	1801
chr2L	1305900	1308300	2400		chr2L	2529600	2531112	1512		chr2L	3394519	3395434	915		chr2L	8083236	8086818	3582
chr2L	1322700	1324200	1500		chr2L	2538900	2539800	900		chr2L	3461719	3462900	1181		chr2L	8098199	8100020	1821
chr2L	1356900	1362900	6000		chr2L	2544937	2546700	1763		chr2L	3474925	3480600	5675		chr2L	8102737	8104809	2072
chr2L	1398300	1407300	9000		chr2L	2584502	2586600	2098		chr2L	3628811	3634200	5389		chr2L	8110529	8111100	571
chr2L	1410900	1416000	5100		chr2L	2600700	2601300	600		chr2L	3636300	3636631	331		chr2L	8165702	8169639	3937
chr2L	1423200	1434900	11700		chr2L	2605800	2608500	2700		chr2L	3639308	3649503	10195		chr2L	8169903	8170239	336
chr2L	1438200	1449600	11400		chr2L	2663410	2664636	1226		chr2L	3655500	3657330	1830		chr2L	8418932	8419533	601
chr2L	1491000	1492500	1500		chr2L	2675415	2681100	5685		chr2L	3704730	3707717	2987		chr2L	8542799	8544332	1533
chr2L	1502400	1506900	4500		chr2L	2704800	2705700	900		chr2L	3711039	3714600	3561		chr2L	8587821	8593500	5679
chr2L	1527600	1529100	1500		chr2L	2712000	2714100	2100		chr2L	3803139	3805818	2679		chr2L	8638804	8640319	1515
chr2L	1533000	1538100	5100		chr2L	2718899	2724300	5401		chr2L	3895235	3897311	2076		chr2L	8734829	8736306	1477
chr2L	1542000	1548900	6900		chr2L	2743500	2743800	300		chr2L	3970500	3970531	31		chr2L	8829000	8829303	303
chr2L	1553100	1554300	1200		chr2L	2787300	2788210	910		chr2L	4223100	4224302	1202		chr2L	8956826	8958627	1801
chr2L	1564200	1565100	900		chr2L	2793929	2797500	3571		chr2L	4226700	4228200	1500		chr2L	8958921	8959201	280
chr2L	1596600	1598400	1800		chr2L	2899530	2903101	3571		chr2L	4332637	4337410	4773		chr2L	9029721	9030900	1179
chr2L	1599600	1600200	600		chr2L	2919300	2921103	1803		chr2L	4344939	4346126	1187		chr2L	9187827	9190534	2707
chr2L	1617000	1618200	1200		chr2L	2947500	2948100	600		chr2L	4394399	4394700	301		chr2L	9201031	9204038	3007
chr2L	1625700	1642500	16800		chr2L	2955905	2957400	1495		chr2L	4809300	4810512	1212		chr2L	9206738	9207602	864
chr2L	1650600	1668000	17400		chr2L	3099900	3102308	2408		chr2L	4837505	4839000	1495		chr2L	9209738	9211500	1762
chr2L	1674300	1676400	2100		chr2L	3117601	3121232	3631		chr2L	4882201	4889406	7205		chr2L	9227400	9228014	614
chr2L	1690800	1694100	3300		chr2L	3133830	3135623	1793		chr2L	4891227	4893000	1773		chr2L	9671701	9673508	1807
chr2L	1716000	1729200	13200		chr2L	3138600	3141940	3340		chr2L	4928709	4929900	1191		chr2L	9687900	9690327	2427
chr2L	1731300	1733100	1800		chr2L	3148800	3151510	2710		chr2L	4981200	4981800	600		chr2L	9697837	9699002	1165
chr2L	1737000	1744200	7200		chr2L	3210606	3211832	1226		chr2L	4997411	4997717	306		chr2L	9884122	9884700	578
chr2L	1750500	1751700	1200		chr2L	3214500	3216300	1800		chr2L	5000100	5010600	10500		chr2L	9897000	9898233	1233
chr2L	1759200	1763400	4200		chr2L	3222917	3223800	883		chr2L	5022000	5024100	2100		chr2L	9905438	9906600	1162
chr2L	1785900	1786500	600		chr2L	3237922	3239100	1178		chr2L	5054732	5056800	2068		chr2L	9908415	9908700	285
chr2L	1818900	1819200	300		chr2L	3245400	3247516	2116		chr2L	5059200	5061005	1805		chr2L	9957299	9959100	1801
chr2L	1827300	1830000	2700		chr2L	3392100	3394518	2418		chr2L	5081399	5092200	10801		chr2L	10048524	10048829	305
chr2L	1833900	1839600	5700		chr2L	3402900	3404700	1800		chr2L	5095239	5096700	1461		chr2L	10403410	10404940	1530
chr2L	1841700	1843200	1500		chr2L	3408000	3410400	2400		chr2L	5232900	5240110	7210		chr2L	10426539	10427100	561
chr2L	1845000	1845900	900		chr2L	3435900	3436813	913		chr2L	5256037	5257500	1463		chr2L	10499999	10502104	2105
chr2L	1848900	1850100	1200		chr2L	3501920	3503100	1180		chr2L	5285109	5286038	929		chr2L	10848932	10851300	2368
chr2L	1855200	1857000	1800		chr2L	3681900	3683100	1200		chr2L	5287830	5290537	2707		chr2L	10969517	10969837	320
chr2L	1858200	1859400	1200		chr2L	3686707	3688800	2093		chr2L	5292324	5299539	7215		chr2L	11036425	11037039	614
chr2L	1861500	1865400	3900		chr2L	3718800	3720039	1239		chr2L	5302214	5307900	5686		chr2L	11054126	11059834	5708
chr2L	1867800	1868700	900		chr2L	3732007	3734137	2130		chr2L	5310000	5310632	632		chr2L	11067629	11069724	2095
chr2L	1871100	1880100	9000		chr2L	3738900	3739800	900		chr2L	5328300	5328907	607		chr2L	11154635	11155806	1171
chr2L	1890600	1893300	2700		chr2L	3754223	3757200	2977		chr2L	5337634	5339431	1797		chr2L	12003020	12005734	2714
chr2L	1900800	1913700	12900		chr2L	3788426	3788725	299		chr2L	5523300	5524500	1200		chr2L	12010509	12013804	3295
chr2L	1920600	1931100	10500		chr2L	3846035	3847239	1204		chr2L	5545500	5548228	2728		chr2L	12020704	12021900	1196
chr2L	1980300	1982400	2100		chr2L	3857700	3859500	1800		chr2L	5771100	5774100	3000		chr2L	12028827	12030020	1193
chr2L	1986000	1991700	5700		chr2L	3860700	3860722	22		chr2L	5777440	5777700	260		chr2L	12350139	12355200	5061
chr2L	2004000	2005500	1500		chr2L	3876621	3878100	1479		chr2L	5796000	5798428	2428		chr2L	12475205	12477006	1801
chr2L	2007300	2022300	15000		chr2L	3914434	3916200	1766		chr2L	5801700	5806500	4800		chr2L	12478833	12479428	595
chr2L	2025000	2026500	1500		chr2L	3924600	3927300	2700		chr2L	5887800	5891700	3900		chr2L	12479728	12480935	1207
chr2L	2030400	2032800	2400		chr2L	3937800	3939600	1800		chr2L	5944500	5946002	1502		chr2L	12484499	12486000	1501
chr2L	2036700	2040000	3300		chr2L	3960000	3962400	2400		chr2L	5972099	5979607	7508		chr2L	12510001	12511822	1821
chr2L	2046600	2049600	3000		chr2L	3964500	3967800	3300		chr2L	5981102	5983800	2698		chr2L	12515138	12516300	1162
chr2L	2054700	2056200	1500		chr2L	3971100	3973500	2400		chr2L	5997338	6000300	2962		chr2L	12522599	12524116	1517
chr2L	2067000	2069100	2100		chr2L	3978933	3981024	2091		chr2L	6045912	6047100	1188		chr2L	12524699	12530700	6001
chr2L	2072400	2073000	600		chr2L	3988815	3992100	3285		chr2L	6081599	6090000	8401		chr2L	12534627	12537022	2395
chr2L	2078400	2079300	900		chr2L	3993932	3996000	2068		chr2L	6101400	6103200	1800		chr2L	12540930	12542405	1475
chr2L	2081700	2082600	900		chr2L	4014900	4015500	600		chr2L	6337234	6343800	6566		chr2L	12542736	12544200	1464
chr2L	2094900	2097600	2700		chr2L	4052400	4060800	8400		chr2L	6350400	6350999	599		chr2L	12956400	12957000	600
chr2L	2110500	2111400	900		chr2L	4065300	4065900	600		chr2L	6367237	6372914	5677		chr2L	13059299	13059603	304
chr2L	2122200	2125200	3000		chr2L	4069199	4074000	4801		chr2L	6422100	6424500	2400		chr2L	13068899	13071303	2404
chr2L	2130600	2134500	3900		chr2L	4080000	4082100	2100		chr2L	6456339	6458134	1795		chr2L	13077600	13078236	636
chr2L	2151300	2152500	1200		chr2L	4102800	4104035	1235		chr2L	6465023	6465936	913		chr2L	13081199	13084221	3022
chr2L	2161200	2182500	21300		chr2L	4110299	4113900	3601		chr2L	6479100	6481800	2700		chr2L	13089899	13091405	1506
chr2L	2188800	2203200	14400		chr2L	4117212	4118700	1488		chr2L	6494400	6496200	1800		chr2L	13098299	13099807	1508
chr2L	2213100	2213400	300		chr2L	4125000	4126500	1500		chr2L	6561300	6565200	3900		chr2L	13165499	13166700	1201
chr2L	2220000	2223600	3600		chr2L	4146300	4146900	600		chr2L	6610500	6615903	5403		chr2L	13284635	13286413	1778
chr2L	2225700	2230500	4800		chr2L	4155599	4156500	901		chr2L	6640800	6646514	5714		chr2L	13325434	13327502	2068
chr2L	2241900	2242800	900		chr2L	4163100	4164300	1200		chr2L	6663600	6665107	1507		chr2L	13400099	13401600	1501
chr2L	2245500	2247300	1800		chr2L	4174800	4177225	2425		chr2L	6669900	6670536	636		chr2L	13508099	13509637	1538
chr2L	2272800	2280000	7200		chr2L	4245616	4249800	4184		chr2L	6678600	6679209	609		chr2L	13553399	13556423	3024
chr2L	2288100	2288700	600		chr2L	4317329	4318800	1471		chr2L	6682527	6685200	2673		chr2L	13569300	13571400	2100
chr2L	2302800	2304600	1800		chr2L	4415439	4417225	1786		chr2L	6722700	6723900	1200		chr2L	13582235	13584924	2689
chr2L	2306400	2307900	1500		chr2L	4429822	4430712	890		chr2L	6783906	6786929	3023		chr2L	13600821	13602000	1179
chr2L	2312400	2314800	2400		chr2L	4671000	4674301	3301		chr2L	6789909	6791100	1191		chr2L	14024099	14026838	2739
chr2L	2316900	2319000	2100		chr2L	4708800	4710601	1801		chr2L	6792300	6792600	300		chr2L	14410538	14412603	2065
chr2L	2322900	2324100	1200		chr2L	4715100	4716300	1200		chr2L	6921339	6923400	2061		chr2L	14509813	14511333	1520
chr2L	2335800	2337000	1200		chr2L	4740600	4746000	5400		chr2L	6926699	6929400	2701		chr2L	14722209	14724040	1831
chr2L	2345700	2346900	1200		chr2L	4753504	4756200	2696		chr2L	6939616	6942326	2710		chr2L	14964478	14965500	1022
chr2L	2361300	2366100	4800		chr2L	4768824	4770000	1176		chr2L	6959700	6960300	600		chr2L	15215100	15216501	1401
chr2L	2370900	2378400	7500		chr2L	4774800	4777200	2400		chr2L	6965700	6969320	3620		chr2L	15272270	15273000	730
chr2L	2394600	2398500	3900		chr2L	4787423	4789500	2077		chr2L	7022099	7029300	7201		chr2L	15744503	15745111	608
chr2L	2402700	2403900	1200		chr2L	4800900	4802400	1500		chr2L	7032300	7032902	602		chr2L	16274885	16277580	2695
chr2L	2412900	2414100	1200		chr2L	4818000	4822500	4500		chr2L	7037700	7037735	35		chr2L	16277870	16280008	2138
chr2L	2427300	2432400	5100		chr2L	4853428	4854900	1472		chr2L	7039817	7044007	4190		chr2L	16281770	16282379	609
chr2L	2471100	2473800	2700		chr2L	4861800	4865400	3600		chr2L	7047611	7051500	3889		chr2L	16286572	16288700	2128
chr2L	2476500	2477100	600		chr2L	4867500	4869305	1805		chr2L	7077000	7081200	4200		chr2L	16326300	16327071	771
chr2L	2492400	2498700	6300		chr2L	4907139	4909200	2061		chr2L	7089000	7091400	2400		chr2L	16350771	16351072	301
chr2L	2499900	2508000	8100		chr2L	4916421	4917300	879		chr2L	7096802	7098335	1533		chr2L	16351393	16353171	1778
chr2L	2516100	2517300	1200		chr2L	5034000	5034600	600		chr2L	7202704	7203299	595		chr2L	16356510	16358292	1782
chr2L	2524800	2525100	300		chr2L	5076900	5076918	18		chr2L	7208100	7209305	1205		chr2L	16498683	16501375	2692
chr2L	2526300	2527800	1500		chr2L	5113519	5115603	2084		chr2L	7215300	7220700	5400		chr2L	16524900	16526609	1709
chr2L	2529600	2532000	2400		chr2L	5118906	5121300	2394		chr2L	7222800	7224305	1505		chr2L	16533000	16533300	300
chr2L	2538900	2539800	900		chr2L	5227799	5228700	901		chr2L	7239601	7242001	2400		chr2L	16534500	16535575	1075
chr2L	2543400	2546700	3300		chr2L	5324100	5324700	600		chr2L	7244128	7244406	278		chr2L	16574700	16576388	1688
chr2L	2549700	2550300	600		chr2L	5349600	5349638	38		chr2L	7416926	7420200	3274		chr2L	16594083	16594987	904
chr2L	2562000	2565600	3600		chr2L	5351439	5352000	561		chr2L	7421703	7427413	5710		chr2L	16615094	16624200	9106
chr2L	2571600	2574900	3300		chr2L	5360400	5363139	2739		chr2L	7428900	7433699	4799		chr2L	16625700	16630973	5273
chr2L	2584200	2587200	3000		chr2L	5402100	5406900	4800		chr2L	7434930	7443900	8970		chr2L	16636070	16636371	301
chr2L	2591700	2593200	1500		chr2L	5432718	5434211	1493		chr2L	7485899	7487138	1239		chr2L	16636672	16637879	1207
chr2L	2600700	2601300	600		chr2L	5439328	5440200	872		chr2L	7491907	7495500	3593		chr2L	17875675	17877900	2225
chr2L	2605800	2608500	2700		chr2L	5445013	5446525	1512		chr2L	7676434	7680000	3566		chr2L	17887701	17892490	4789
chr2L	2625600	2625900	300		chr2L	5487900	5489700	1800		chr2L	7699499	7702800	3301		chr2L	17921400	17924271	2871
chr2L	2640300	2641500	1200		chr2L	5514300	5518200	3900		chr2L	7778100	7779300	1200		chr2L	17962109	17964300	2191
chr2L	2644800	2646000	1200		chr2L	5541900	5543100	1200		chr2L	7786500	7791300	4800		chr2L	18149881	18152583	2702
chr2L	2661000	2661300	300		chr2L	5572536	5574300	1764		chr2L	7793100	7800900	7800		chr2L	18331370	18333172	1802
chr2L	2663100	2664900	1800		chr2L	5598900	5599800	900		chr2L	7809000	7814700	5700		chr2L	18479700	18484095	4395
chr2L	2675100	2681100	6000		chr2L	5609126	5610600	1474		chr2L	7820739	7822200	1461		chr2L	18561782	18563588	1806
chr2L	2704800	2705700	900		chr2L	5627099	5628900	1801		chr2L	7826100	7830900	4800		chr2L	18604092	18606900	2808
chr2L	2712000	2714100	2100		chr2L	5643900	5646900	3000		chr2L	7915500	7915830	330		chr2L	18621200	18622971	1771
chr2L	2718600	2724300	5700		chr2L	5652300	5652322	22		chr2L	7957200	7959037	1837		chr2L	18657175	18659400	2225
chr2L	2727600	2740800	13200		chr2L	5654099	5656812	2713		chr2L	7960799	7962619	1820		chr2L	18777000	18778200	1200
chr2L	2743500	2743800	300		chr2L	5675132	5675700	568		chr2L	7969500	7973400	3900		chr2L	18793500	18795771	2271
chr2L	2748300	2758200	9900		chr2L	5677500	5678100	600		chr2L	7989600	7995602	6002		chr2L	18973409	18975000	1591
chr2L	2762700	2766300	3600		chr2L	5679600	5682900	3300		chr2L	7997703	7998899	1196		chr2L	18979970	18980871	901
chr2L	2772000	2772600	600		chr2L	5690999	5694902	3903		chr2L	8001639	8011239	9600		chr2L	18981171	18984490	3319
chr2L	2779200	2784300	5100		chr2L	5724602	5725800	1198		chr2L	8028899	8030712	1813		chr2L	19164776	19167900	3124
chr2L	2787300	2792400	5100		chr2L	5787900	5788800	900		chr2L	8032513	8033702	1189		chr2L	19357688	19359171	1483
chr2L	2793600	2803500	9900		chr2L	5790000	5792400	2400		chr2L	8042400	8043300	900		chr2L	19361573	19363111	1538
chr2L	2857200	2866500	9300		chr2L	5818500	5823003	4503		chr2L	8070600	8073600	3000		chr2L	19492800	19494471	1671
chr2L	2871000	2881500	10500		chr2L	5825700	5827516	1816		chr2L	8082302	8083236	934		chr2L	19525200	19528071	2871
chr2L	2882700	2903400	20700		chr2L	5843426	5844300	874		chr2L	8086818	8098199	11381		chr2L	19573970	19575808	1838
chr2L	2904900	2915100	10200		chr2L	5847600	5849725	2125		chr2L	8104809	8106617	1808		chr2L	19593470	19594384	914
chr2L	2919300	2924700	5400		chr2L	5854800	5855102	302		chr2L	8109627	8110529	902		chr2L	19594682	19595400	718
chr2L	2947500	2948100	600		chr2L	5859313	5859900	587		chr2L	8125799	8132400	6601		chr2L	19789070	19790587	1517
chr2L	2952900	2957400	4500		chr2L	5863500	5867400	3900		chr2L	8156101	8160300	4199		chr2L	20016172	20017671	1499
chr2L	2972400	2973300	900		chr2L	5929834	5930400	566		chr2L	8161500	8165702	4202		chr2L	20063573	20064777	1204
chr2L	2976900	2978400	1500		chr2L	6019499	6020100	601		chr2L	8170239	8172600	2361		chr2L	20096270	20098085	1815
chr2L	2998500	3000000	1500		chr2L	6044700	6045338	638		chr2L	8226900	8240100	13200		chr2L	20429536	20430417	881
chr2L	3007200	3007500	300		chr2L	6096606	6097208	602		chr2L	8269800	8277300	7500		chr2L	20796900	20799131	2231
chr2L	3017700	3018300	600		chr2L	6113699	6118500	4801		chr2L	8279700	8303400	23700		chr2L	20806200	20807514	1314
chr2L	3027600	3027900	300		chr2L	6123000	6124500	1500		chr2L	8310000	8312700	2700		chr2L	20824907	20826428	1521
chr2L	3036000	3038700	2700		chr2L	6134400	6135300	900		chr2L	8319602	8325930	6328		chr2L	20878906	20881345	2439
chr2L	3048600	3049500	900		chr2L	6136800	6137113	313		chr2L	8328018	8329524	1506		chr2L	21037645	21037800	155
chr2L	3054600	3059400	4800		chr2L	6186600	6187800	1200		chr2L	8360099	8364600	4501		chr2L	21039000	21039407	407
chr2L	3091500	3094500	3000		chr2L	6201300	6203100	1800		chr2L	8380801	8386500	5699		chr2L	21039746	21040925	1179
chr2L	3099900	3104100	4200		chr2L	6207300	6209400	2100		chr2L	8410500	8413200	2700		chr2L	21049946	21052007	2061
chr2L	3111000	3124800	13800		chr2L	6228900	6229500	600		chr2L	8415300	8427000	11700		chr2L	21107246	21109021	1775
chr2L	3133800	3159600	25800		chr2L	6234600	6235838	1238		chr2L	8450099	8451902	1803		chr2L	21110206	21112335	2129
chr2L	3163500	3165900	2400		chr2L	6239100	6241500	2400		chr2L	8462131	8464200	2069		chr2L	21262606	21264711	2105
chr2L	3179100	3182400	3300		chr2L	6245100	6248700	3600		chr2L	8528700	8538623	9923		chr2L	21310606	21312109	1503
chr2L	3183600	3184800	1200		chr2L	6264900	6266400	1500		chr2L	8544332	8548200	3868		chr2L	21626350	21626400	50
chr2L	3195300	3197100	1800		chr2L	6268518	6270600	2082		chr2L	8593500	8593800	300		chr2L	21627600	21628445	845
chr2L	3210300	3213300	3000		chr2L	6280800	6281700	900		chr2L	8615100	8615409	309		chr2L	22144200	22145656	1456
chr2L	3214500	3216300	1800		chr2L	6284400	6287100	2700		chr2L	8670300	8673900	3600		chr2L	22167237	22169100	1863
chr2L	3221700	3223800	2100		chr2L	6311700	6312300	600		chr2L	8683499	8687400	3901		chr2R	2000723	2003443	2720
chr2L	3231000	3234300	3300		chr2L	6313500	6318600	5100		chr2L	8689200	8709600	20400		chr2R	2004950	2006428	1478
chr2L	3237300	3239100	1800		chr2L	6391206	6394200	2994		chr2L	8732399	8734829	2430		chr2R	2020216	2021719	1503
chr2L	3245400	3249300	3900		chr2L	6464104	6464399	295		chr2L	8736306	8741105	4799		chr2R	2025300	2025621	321
chr2L	3262800	3265200	2400		chr2L	6579900	6581400	1500		chr2L	8829303	8829600	297		chr2R	2055654	2055941	287
chr2L	3285000	3290100	5100		chr2L	6584100	6588312	4212		chr2L	8942138	8943900	1762		chr2R	2499434	2501700	2266
chr2L	3293100	3312300	19200		chr2L	6589507	6591600	2093		chr2L	8949300	8956826	7526		chr2R	2519248	2521050	1802
chr2L	3317100	3318900	1800		chr2L	6593400	6596400	3000		chr2L	8973907	8974500	593		chr2R	2580000	2580744	744
chr2L	3321900	3325200	3300		chr2L	6599432	6600000	568		chr2L	8983500	8991900	8400		chr2R	2630249	2630700	451
chr2L	3338100	3345600	7500		chr2L	6618625	6621317	2692		chr2L	9122100	9126300	4200		chr2R	2648540	2648849	309
chr2L	3355800	3357300	1500		chr2L	6705307	6706800	1493		chr2L	9166220	9167700	1480		chr2R	2662909	2665929	3020
chr2L	3368100	3372900	4800		chr2L	6730800	6731700	900		chr2L	9175200	9187827	12627		chr2R	2671919	2672100	181
chr2L	3392100	3396900	4800		chr2L	6826809	6831000	4191		chr2L	9198900	9201031	2131		chr2R	2673600	2673723	123
chr2L	3402900	3404700	1800		chr2L	6833100	6834323	1223		chr2L	9204038	9206738	2700		chr2R	2766740	2767349	609
chr2L	3408000	3410400	2400		chr2L	6836103	6836700	597		chr2L	9228014	9231300	3286		chr2R	2854012	2858700	4688
chr2L	3435900	3438600	2700		chr2L	6884716	6885900	1184		chr2L	9237300	9239100	1800		chr2R	2863200	2863800	600
chr2L	3461100	3462900	1800		chr2L	6891606	6895500	3894		chr2L	9387933	9390900	2967		chr2R	2873217	2873529	312
chr2L	3472800	3480600	7800		chr2L	6897000	6897900	900		chr2L	9429629	9430800	1171		chr2R	2898723	2901150	2427
chr2L	3501900	3503100	1200		chr2L	6918600	6919499	899		chr2L	9457799	9460200	2401		chr2R	2901413	2901710	297
chr2L	3532200	3533100	900		chr2L	7032903	7035000	2097		chr2L	9494419	9499504	5085		chr2R	2933826	2936400	2574
chr2L	3543900	3548700	4800		chr2L	7094100	7095905	1805		chr2L	9521137	9523800	2663		chr2R	3258417	3259011	594
chr2L	3570600	3577500	6900		chr2L	7104600	7105800	1200		chr2L	9525007	9530715	5708		chr2R	3263210	3265926	2716
chr2L	3602400	3608700	6300		chr2L	7110300	7117512	7212		chr2L	9567323	9571200	3877		chr2R	3268909	3269100	191
chr2L	3624000	3625500	1500		chr2L	7127138	7129800	2662		chr2L	9612899	9621939	9040		chr2R	3293209	3295328	2119
chr2L	3627900	3634200	6300		chr2L	7131300	7131903	603		chr2L	9632707	9635125	2418		chr2R	3418009	3419523	1514
chr2L	3636300	3649800	13500		chr2L	7133400	7135800	2400		chr2L	9670809	9671701	892		chr2R	3473210	3474300	1090
chr2L	3654900	3657900	3000		chr2L	7142703	7147800	5097		chr2L	9675013	9676804	1791		chr2R	3509400	3515512	6112
chr2L	3664800	3668100	3300		chr2L	7152015	7153500	1485		chr2L	9690327	9697837	7510		chr2R	3584549	3586649	2100
chr2L	3676800	3678300	1500		chr2L	7168837	7173900	5063		chr2L	9699002	9699900	898		chr2R	3609409	3611217	1808
chr2L	3679800	3683100	3300		chr2L	7236008	7237828	1820		chr2L	9702300	9709500	7200		chr2R	3622327	3622911	584
chr2L	3685500	3688800	3300		chr2L	7266300	7267800	1500		chr2L	9730529	9732000	1471		chr2R	3632100	3634629	2529
chr2L	3693900	3700200	6300		chr2L	7304100	7304400	300		chr2L	9733500	9738629	5129		chr2R	3641212	3642420	1208
chr2L	3704100	3714600	10500		chr2L	7376706	7377900	1194		chr2L	9763200	9764100	900		chr2R	3656810	3657445	635
chr2L	3718800	3722400	3600		chr2L	7449931	7452040	2109		chr2L	9776400	9779100	2700		chr2R	3701700	3703035	1335
chr2L	3724800	3725100	300		chr2L	7453519	7454702	1183		chr2L	9885900	9887400	1500		chr2R	3844625	3845700	1075
chr2L	3731400	3737700	6300		chr2L	7502106	7504531	2425		chr2L	9892800	9894600	1800		chr2R	3874316	3876900	2584
chr2L	3738900	3739800	900		chr2L	7508430	7509921	1491		chr2L	9906600	9908415	1815		chr2R	3967640	3969410	1770
chr2L	3742200	3743400	1200		chr2L	7517401	7519225	1824		chr2L	9910800	9920400	9600		chr2R	3986546	3987000	454
chr2L	3747600	3750600	3000		chr2L	7524300	7525210	910		chr2L	9946821	9950400	3579		chr2R	4008709	4009310	601
chr2L	3753900	3757200	3300		chr2L	7526422	7527627	1205		chr2L	9957000	9957299	299		chr2R	4010816	4011139	323
chr2L	3786300	3792300	6000		chr2L	7533019	7535400	2381		chr2L	9959100	9961200	2100		chr2R	4035744	4038412	2668
chr2L	3801600	3806400	4800		chr2L	7537200	7540538	3338		chr2L	9968700	9970800	2100		chr2R	4046100	4046213	113
chr2L	3813000	3814800	1800		chr2L	7554910	7556400	1490		chr2L	10011300	10012800	1500		chr2R	4071727	4073700	1973
chr2L	3821100	3823800	2700		chr2L	7559739	7560900	1161		chr2L	10048829	10049700	871		chr2R	4214209	4215000	791
chr2L	3844500	3847500	3000		chr2L	7568729	7570800	2071		chr2L	10058100	10058400	300		chr2R	4536118	4537312	1194
chr2L	3852300	3853500	1200		chr2L	7583700	7585240	1540		chr2L	10259122	10266000	6878		chr2R	4538848	4540931	2083
chr2L	3857700	3859500	1800		chr2L	7596599	7598106	1507		chr2L	10276510	10277100	590		chr2R	4947719	4949219	1500
chr2L	3860700	3863100	2400		chr2L	7602610	7605600	2990		chr2L	10290926	10291500	574		chr2R	5003700	5006100	2400
chr2L	3867300	3868500	1200		chr2L	7652700	7655100	2400		chr2L	10298738	10300500	1762		chr2R	5017620	5018826	1206
chr2L	3876000	3878100	2100		chr2L	7673423	7676100	2677		chr2L	10303500	10307100	3600		chr2R	5032647	5034720	2073
chr2L	3895200	3901800	6600		chr2L	7853729	7854900	1171		chr2L	10317000	10317300	300		chr2R	5079114	5080648	1534
chr2L	3909900	3910800	900		chr2L	7863900	7867500	3600		chr2L	10341300	10343703	2403		chr2R	5117215	5119618	2403
chr2L	3914400	3916200	1800		chr2L	7871138	7872300	1162		chr2L	10362005	10362600	595		chr2R	5157419	5163145	5726
chr2L	3924600	3927300	2700		chr2L	7905000	7905900	900		chr2L	10367700	10368300	600		chr2R	5170009	5172900	2891
chr2L	3937800	3939600	1800		chr2L	7908000	7908600	600		chr2L	10373700	10377600	3900		chr2R	5179335	5182050	2715
chr2L	3960000	3962400	2400		chr2L	7915831	7919100	3269		chr2L	10387500	10389600	2100		chr2R	5195511	5196447	936
chr2L	3964500	3967800	3300		chr2L	7944917	7945800	883		chr2L	10395918	10397700	1782		chr2R	5315235	5316714	1479
chr2L	3970500	3973500	3000		chr2L	7965915	7967700	1785		chr2L	10404940	10407300	2360		chr2R	5332043	5334738	2695
chr2L	3978000	3981300	3300		chr2L	7968900	7969499	599		chr2L	10426200	10426539	339		chr2R	5404023	5406128	2105
chr2L	3986700	3996000	9300		chr2L	8100020	8102737	2717		chr2L	10455900	10457700	1800		chr2R	5409119	5410310	1191
chr2L	3999000	3999600	600		chr2L	8111100	8112000	900		chr2L	10498838	10499999	1161		chr2R	5410611	5410947	336
chr2L	4001700	4002300	600		chr2L	8256922	8258100	1178		chr2L	10502104	10505700	3596		chr2R	5427117	5428610	1493
chr2L	4009500	4010400	900		chr2L	8262000	8264100	2100		chr2L	10510500	10512040	1540		chr2R	5431024	5431200	176
chr2L	4014900	4015500	600		chr2L	8334001	8336112	2111		chr2L	10514099	10518026	3927		chr2R	5439444	5443310	3866
chr2L	4017000	4020000	3000		chr2L	8493039	8494802	1763		chr2L	10521599	10529100	7501		chr2R	5453810	5454413	603
chr2L	4034100	4041600	7500		chr2L	8498700	8504400	5700		chr2L	10848900	10848932	32		chr2R	5465516	5466748	1232
chr2L	4052100	4060800	8700		chr2L	8542539	8542799	260		chr2L	10851300	10851631	331		chr2R	5467038	5467200	162
chr2L	4065300	4065900	600		chr2L	8549126	8550000	874		chr2L	10857900	10859400	1500		chr2R	5490433	5492810	2377
chr2L	4068900	4074000	5100		chr2L	8551200	8551506	306		chr2L	10964124	10969517	5393		chr2R	5767909	5769410	1501
chr2L	4076700	4078800	2100		chr2L	8554200	8554534	334		chr2L	10973399	10977900	4501		chr2R	5843832	5844147	315
chr2L	4080000	4082100	2100		chr2L	8558700	8564100	5400		chr2L	10984200	10987500	3300		chr2R	5860021	5860310	289
chr2L	4084500	4087200	2700		chr2L	8566239	8569500	3261		chr2L	11003700	11005200	1500		chr2R	5929048	5929311	263
chr2L	4102800	4106100	3300		chr2L	8586315	8587821	1506		chr2L	11037039	11046603	9564		chr2R	5968617	5969510	893
chr2L	4108800	4118700	9900		chr2L	8616299	8619900	3601		chr2L	11047837	11048100	263		chr2R	5988000	5990829	2829
chr2L	4125000	4126500	1500		chr2L	8637000	8638501	1501		chr2L	11052000	11054126	2126		chr2R	6011511	6013010	1499
chr2L	4128600	4130100	1500		chr2L	8640319	8640634	315		chr2L	11059834	11067629	7795		chr2R	6046311	6047532	1221
chr2L	4146300	4146900	600		chr2L	8650500	8650800	300		chr2L	11100615	11102400	1785		chr2R	6080242	6081447	1205
chr2L	4155300	4156500	1200		chr2L	8718018	8720740	2722		chr2L	11155806	11156400	594		chr2R	6137837	6138410	573
chr2L	4163100	4164300	1200		chr2L	8763606	8764200	594		chr2L	11525712	11528736	3024		chr2R	6161548	6163633	2085
chr2L	4174800	4177500	2700		chr2L	8804103	8805000	897		chr2L	11803537	11809200	5663		chr2R	6166309	6166800	491
chr2L	4213800	4214400	600		chr2L	8819100	8820300	1200		chr2L	11987400	11989200	1800		chr2R	6196328	6198418	2090
chr2L	4223100	4225500	2400		chr2L	8852699	8853900	1201		chr2L	12002700	12003020	320		chr2R	6361042	6363135	2093
chr2L	4226700	4228200	1500		chr2L	8872499	8876101	3602		chr2L	12005734	12010509	4775		chr2R	6364928	6368100	3172
chr2L	4232400	4234200	1800		chr2L	8913913	8915100	1187		chr2L	12013804	12014707	903		chr2R	6487033	6489000	1967
chr2L	4244100	4249800	5700		chr2L	8959201	8961000	1799		chr2L	12023700	12028827	5127		chr2R	6503400	6505345	1945
chr2L	4265400	4266300	900		chr2L	9029108	9029721	613		chr2L	12030020	12031800	1780		chr2R	6623630	6624600	970
chr2L	4273200	4273800	600		chr2L	9054001	9055800	1799		chr2L	12043539	12050100	6561		chr2R	6658200	6658750	550
chr2L	4290300	4291500	1200		chr2L	9057000	9059400	2400		chr2L	12108600	12109800	1200		chr2R	6662030	6662949	919
chr2L	4310400	4315800	5400		chr2L	9166200	9166219	19		chr2L	12427500	12428400	900		chr2R	6738542	6740017	1475
chr2L	4317300	4318800	1500		chr2L	9190534	9193200	2666		chr2L	12441904	12442200	296		chr2R	6740331	6741216	885
chr2L	4328400	4328700	300		chr2L	9207602	9209738	2136		chr2L	12443700	12444336	636		chr2R	6756600	6757743	1143
chr2L	4331700	4341300	9600		chr2L	9224436	9225300	864		chr2L	12454800	12475205	20405		chr2R	6758015	6758629	614
chr2L	4344600	4352400	7800		chr2L	9263704	9265200	1496		chr2L	12477006	12478833	1827		chr2R	6976715	6977316	601
chr2L	4362600	4374600	12000		chr2L	9268200	9271540	3340		chr2L	12480935	12484499	3564		chr2R	6980700	6983039	2339
chr2L	4387500	4390200	2700		chr2L	9281700	9282600	900		chr2L	12486000	12510001	24001		chr2R	6983344	6983935	591
chr2L	4392600	4394700	2100		chr2L	9320101	9322200	2099		chr2L	12511822	12515138	3316		chr2R	7019323	7020819	1496
chr2L	4401900	4402200	300		chr2L	9359734	9361207	1473		chr2L	12518700	12519300	600		chr2R	7060715	7061700	985
chr2L	4410600	4412100	1500		chr2L	9375912	9378600	2688		chr2L	12520500	12522599	2099		chr2R	7064700	7065600	900
chr2L	4414800	4419900	5100		chr2L	9398401	9400800	2399		chr2L	12530700	12534627	3927		chr2R	7070638	7072717	2079
chr2L	4423500	4427100	3600		chr2L	9408306	9411037	2731		chr2L	12537022	12540930	3908		chr2R	7076050	7078151	2101
chr2L	4429200	4432200	3000		chr2L	9486899	9488702	1803		chr2L	12544200	12546636	2436		chr2R	7091032	7095216	4184
chr2L	4439400	4443000	3600		chr2L	9501339	9502540	1201		chr2L	12716700	12722400	5700		chr2R	7118316	7118947	631
chr2L	4479900	4480500	600		chr2L	9557100	9558300	1200		chr2L	12816300	12818100	1800		chr2R	7193341	7194249	908
chr2L	4583100	4584600	1500		chr2L	9562799	9564640	1841		chr2L	12823200	12825600	2400		chr2R	7253920	7255716	1796
chr2L	4629300	4631400	2100		chr2L	9582300	9583800	1500		chr2L	13056902	13059299	2397		chr2R	7338900	7341220	2320
chr2L	4635000	4636200	1200		chr2L	9593716	9595500	1784		chr2L	13066235	13068899	2664		chr2R	7479600	7484642	5042
chr2L	4646400	4647600	1200		chr2L	9601799	9602400	601		chr2L	13071303	13076400	5097		chr2R	7484952	7485818	866
chr2L	4654200	4655400	1200		chr2L	9625800	9626111	311		chr2L	13084221	13086910	2689		chr2R	7488841	7492441	3600
chr2L	4671000	4675500	4500		chr2L	9639303	9640200	897		chr2L	13088113	13089613	1500		chr2R	7494228	7495440	1212
chr2L	4691400	4694100	2700		chr2L	9666900	9668701	1801		chr2L	13098039	13098299	260		chr2R	7500900	7501134	234
chr2L	4708800	4710900	2100		chr2L	9744000	9746100	2100		chr2L	13099807	13100704	897		chr2R	7513200	7513716	516
chr2L	4715100	4716300	1200		chr2L	9752400	9752700	300		chr2L	13122299	13124740	2441		chr2R	7519134	7520316	1182
chr2L	4719600	4720800	1200		chr2L	9757238	9758700	1462		chr2L	13164600	13165200	600		chr2R	7520654	7522440	1786
chr2L	4724100	4725900	1800		chr2L	9813318	9814500	1182		chr2L	13178400	13181100	2700		chr2R	7734846	7734900	54
chr2L	4731300	4731900	600		chr2L	9854400	9855000	600		chr2L	13191038	13193100	2062		chr2R	7853633	7854300	667
chr2L	4740600	4746000	5400		chr2L	9859209	9860102	893		chr2L	13203000	13209300	6300		chr2R	8147100	8149754	2654
chr2L	4751700	4756200	4500		chr2L	9865500	9868500	3000		chr2L	13215015	13215600	585		chr2R	8162922	8163300	378
chr2L	4767300	4770000	2700		chr2L	9883837	9884122	285		chr2L	13266339	13269618	3279		chr2R	8273400	8275716	2316
chr2L	4774800	4777200	2400		chr2L	9902999	9903300	301		chr2L	13286413	13293318	6905		chr2R	8393100	8395716	2616
chr2L	4783800	4789500	5700		chr2L	9905100	9905438	338		chr2L	13327502	13329300	1798		chr2R	8484855	8486917	2062
chr2L	4793700	4795200	1500		chr2L	9988800	9989100	300		chr2L	13331400	13333219	1819		chr2R	8523224	8524800	1576
chr2L	4800900	4802400	1500		chr2L	10024500	10026900	2400		chr2L	13398302	13400099	1797		chr2R	8618928	8619900	972
chr2L	4809300	4812000	2700		chr2L	10033834	10035000	1166		chr2L	13500308	13505420	5112		chr2R	8657053	8657916	863
chr2L	4818000	4822500	4500		chr2L	10046103	10048524	2421		chr2L	13506938	13508099	1161		chr2R	8749453	8749800	347
chr2L	4823700	4826100	2400		chr2L	10076100	10077000	900		chr2L	13509637	13518900	9263		chr2R	8805242	8805900	658
chr2L	4827600	4828500	900		chr2L	10125600	10126500	900		chr2L	13548603	13553399	4796		chr2R	8813919	8816056	2137
chr2L	4834200	4839000	4800		chr2L	10127700	10128018	318		chr2L	13556724	13557600	876		chr2R	8823816	8824423	607
chr2L	4852800	4854900	2100		chr2L	10133122	10134000	878		chr2L	13575314	13576800	1486		chr2R	8866428	8866800	372
chr2L	4857600	4859700	2100		chr2L	10143921	10146025	2104		chr2L	13580100	13582235	2135		chr2R	8883854	8885700	1846
chr2L	4861800	4865400	3600		chr2L	10344000	10345200	1200		chr2L	13584924	13585200	276		chr2R	8901000	8902732	1732
chr2L	4867500	4869600	2100		chr2L	10538704	10543508	4804		chr2L	13605600	13607100	1500		chr2R	9109500	9113916	4416
chr2L	4878900	4881000	2100		chr2L	10546799	10548300	1501		chr2L	13614600	13617900	3300		chr2R	9119336	9120256	920
chr2L	4882200	4901400	19200		chr2L	10551635	10554916	3281		chr2L	13790719	13791300	581		chr2R	9190416	9191936	1520
chr2L	4906200	4909200	3000		chr2L	10556700	10559100	2400		chr2L	13802139	13806302	4163		chr2R	9221955	9223716	1761
chr2L	4915500	4917300	1800		chr2L	10617900	10620919	3019		chr2L	13811705	13812000	295		chr2R	9231227	9231824	597
chr2L	4928700	4929900	1200		chr2L	10627200	10628700	1500		chr2L	13834200	13840500	6300		chr2R	9326923	9327900	977
chr2L	4941600	4942500	900		chr2L	10637130	10639503	2373		chr2L	13892108	13893600	1492		chr2R	9370454	9370500	46
chr2L	4944900	4945800	900		chr2L	10650000	10650300	300		chr2L	13903800	13905600	1800		chr2R	9380615	9381600	985
chr2L	4949400	4951500	2100		chr2L	10665637	10667400	1763		chr2L	13970401	13973700	3299		chr2R	9388439	9390600	2161
chr2L	4981200	4983300	2100		chr2L	10713917	10718438	4521		chr2L	14011200	14016600	5400		chr2R	9420215	9422056	1841
chr2L	4991400	5010600	19200		chr2L	10724409	10725913	1504		chr2L	14020210	14024099	3889		chr2R	9464317	9467916	3599
chr2L	5022000	5024100	2100		chr2L	10756208	10756500	292		chr2L	14026838	14028317	1479		chr2R	9474215	9475456	1241
chr2L	5034000	5034600	600		chr2L	10759200	10761913	2713		chr2L	14228739	14238605	9866		chr2R	9709717	9711256	1539
chr2L	5054400	5056800	2400		chr2L	10785329	10786800	1471		chr2L	14354700	14357700	3000		chr2R	9810900	9812017	1117
chr2L	5059200	5067900	8700		chr2L	10793100	10796431	3331		chr2L	14393100	14401223	8123		chr2R	9812340	9812700	360
chr2L	5076900	5077800	900		chr2L	10803318	10806000	2682		chr2L	14405099	14410538	5439		chr2R	9816000	9816816	816
chr2L	5080800	5096700	15900		chr2L	10807200	10809000	1800		chr2L	14493300	14496600	3300		chr2R	9840222	9842027	1805
chr2L	5111700	5121300	9600		chr2L	10827000	10832420	5420		chr2L	14511333	14512200	867		chr2R	9842320	9842629	309
chr2L	5139300	5139600	300		chr2L	10862100	10862700	600		chr2L	14598317	14601300	2983		chr2R	9852815	9854400	1585
chr2L	5144700	5146800	2100		chr2L	10864827	10866600	1773		chr2L	15055981	15057900	1919		chr2R	9901500	9902100	600
chr2L	5185500	5185800	300		chr2L	10868729	10870200	1471		chr2L	15103671	15106200	2529		chr2R	9937715	9938400	685
chr2L	5195400	5199900	4500		chr2L	10891200	10891800	600		chr2L	15112800	15113700	900		chr2R	9940200	9940800	600
chr2L	5227500	5228700	1200		chr2L	10903499	10905000	1501		chr2L	15183900	15185100	1200		chr2R	10060452	10063500	3048
chr2L	5232900	5243700	10800		chr2L	10911000	10912800	1800		chr2L	15254609	15255300	691		chr2R	10152965	10153900	935
chr2L	5255700	5257500	1800		chr2L	10931101	10934400	3299		chr2L	15270172	15272270	2098		chr2R	10245373	10246200	827
chr2L	5261700	5265300	3600		chr2L	10945500	10946100	600		chr2L	15498187	15501300	3113		chr2R	10375867	10377660	1793
chr2L	5277300	5277900	600		chr2L	10956638	10958700	2062		chr2L	15745111	15749100	3989		chr2R	10405500	10405597	97
chr2L	5284200	5307900	23700		chr2L	10969837	10970737	900		chr2L	15760704	15762900	2196		chr2R	10407000	10407060	60
chr2L	5310000	5312100	2100		chr2L	11033699	11036425	2726		chr2L	15871370	15871500	130		chr2R	10412788	10413089	301
chr2L	5313600	5316300	2700		chr2L	11069724	11070915	1191		chr2L	15908570	15914100	5530		chr2R	10413371	10414868	1497
chr2L	5324100	5324700	600		chr2L	11153400	11154635	1235		chr2L	15915600	15916086	486		chr2R	10460781	10461672	891
chr2L	5328300	5343000	14700		chr2L	11209520	11211908	2388		chr2L	16260900	16262288	1388		chr2R	10806993	10812978	5985
chr2L	5345100	5345700	600		chr2L	11226300	11227500	1200		chr2L	16264070	16265400	1330		chr2R	10849800	10851973	2173
chr2L	5349600	5352000	2400		chr2L	11243100	11243700	600		chr2L	16266900	16274885	7985		chr2R	10879500	10880400	900
chr2L	5353800	5356500	2700		chr2L	11408400	11410800	2400		chr2L	16282379	16286572	4193		chr2R	11017887	11018485	598
chr2L	5360400	5363700	3300		chr2L	11419515	11421000	1485		chr2L	16313270	16323600	10330		chr2R	11022065	11025900	3835
chr2L	5376300	5377800	1500		chr2L	11426438	11430300	3862		chr2L	16327071	16327200	129		chr2R	11035562	11038200	2638
chr2L	5402100	5406900	4800		chr2L	11470200	11471100	900		chr2L	16353171	16355100	1929		chr2R	11176562	11177764	1202
chr2L	5413800	5415600	1800		chr2L	11492436	11495700	3264		chr2L	16356300	16356510	210		chr2R	11237173	11239263	2090
chr2L	5423400	5426100	2700		chr2L	11561427	11562900	1473		chr2L	16358292	16359188	896		chr2R	11499361	11502686	3325
chr2L	5432700	5434800	2100		chr2L	11582437	11585100	2663		chr2L	16444800	16452300	7500		chr2R	11544974	11546700	1726
chr2L	5438400	5440200	1800		chr2L	11593800	11595900	2100		chr2L	16491190	16498683	7493		chr2R	11735160	11736390	1230
chr2L	5444700	5449800	5100		chr2L	11618999	11620812	1813		chr2L	16511100	16511877	777		chr2R	11784975	11785867	892
chr2L	5487900	5489700	1800		chr2L	11642400	11644800	2400		chr2L	16526609	16531800	5191		chr2R	11827200	11828172	972
chr2L	5498100	5498700	600		chr2L	11658300	11658600	300		chr2L	16535575	16538571	2996		chr2R	11885793	11886398	605
chr2L	5505900	5507700	1800		chr2L	11659800	11661300	1500		chr2L	16594987	16596300	1313		chr2R	11982984	11984484	1500
chr2L	5514300	5518200	3900		chr2L	11668239	11669700	1461		chr2L	16597500	16602000	4500		chr2R	12021074	12021375	301
chr2L	5523300	5524500	1200		chr2L	11684700	11685636	936		chr2L	16603200	16605804	2604		chr2R	12021697	12022800	1103
chr2L	5541900	5543100	1200		chr2L	11705725	11709602	3877		chr2L	16614600	16614807	207		chr2R	12046500	12047460	960
chr2L	5545500	5549400	3900		chr2L	11748900	11750700	1800		chr2L	16637879	16639200	1321		chr2R	12047765	12048300	535
chr2L	5558700	5560200	1500		chr2L	11756700	11757300	600		chr2L	16683000	16685400	2400		chr2R	12066359	12067290	931
chr2L	5566200	5567100	900		chr2L	11758500	11772300	13800		chr2L	16731900	16732800	900		chr2R	12096000	12096977	977
chr2L	5568900	5569500	600		chr2L	11818839	11820900	2061		chr2L	16737600	16737900	300		chr2R	12107498	12108600	1102
chr2L	5572500	5574300	1800		chr2L	11841334	11842830	1496		chr2L	16790272	16793100	2828		chr2R	12466565	12468685	2120
chr2L	5588700	5589000	300		chr2L	11844937	11847003	2066		chr2L	16798200	16800300	2100		chr2R	12576900	12577893	993
chr2L	5598900	5599800	900		chr2L	11853600	11855400	1800		chr2L	16801500	16801800	300		chr2R	12616296	12616597	301
chr2L	5608200	5610600	2400		chr2L	11863800	11867400	3600		chr2L	16816800	16820100	3300		chr2R	12616899	12618700	1801
chr2L	5613900	5617500	3600		chr2L	11884503	11885400	897		chr2L	16821900	16822200	300		chr2R	12618981	12620460	1479
chr2L	5620200	5628900	8700		chr2L	11888399	11894100	5701		chr2L	16857186	16858698	1512		chr2R	12721559	12723300	1741
chr2L	5643900	5646900	3000		chr2L	11907899	11909400	1501		chr2L	16879685	16890194	10509		chr2R	12743799	12744961	1162
chr2L	5652300	5659800	7500		chr2L	11919630	11924400	4770		chr2L	17243100	17245081	1981		chr2R	12812759	12813300	541
chr2L	5674800	5675700	900		chr2L	11929806	11932200	2394		chr2L	17307205	17309603	2398		chr2R	12823296	12823800	504
chr2L	5677500	5678100	600		chr2L	12075600	12076200	600		chr2L	17377200	17391771	14571		chr2R	12969000	12969096	96
chr2L	5679600	5682900	3300		chr2L	12095700	12096000	300		chr2L	17425402	17432870	7468		chr2R	12996093	12997883	1790
chr2L	5690400	5695200	4800		chr2L	12143734	12150031	6297		chr2L	17446800	17453100	6300		chr2R	13030887	13031188	301
chr2L	5698200	5699100	900		chr2L	12154800	12156609	1809		chr2L	17592000	17593393	1393		chr2R	13031767	13033270	1503
chr2L	5705400	5706600	1200		chr2L	12191104	12192301	1197		chr2L	17776200	17779696	3496		chr2R	13216866	13219200	2334
chr2L	5708400	5710500	2100		chr2L	12226500	12228600	2100		chr2L	17892490	17893073	583		chr2R	13279866	13281660	1794
chr2L	5720100	5721600	1500		chr2L	12230399	12234000	3601		chr2L	18136394	18137100	706		chr2R	13284986	13285564	578
chr2L	5723100	5725800	2700		chr2L	12236400	12238200	1800		chr2L	18141000	18149881	8881		chr2R	13289400	13290960	1560
chr2L	5732100	5734200	2100		chr2L	12243608	12246914	3306		chr2L	18152583	18153474	891		chr2R	13330560	13331789	1229
chr2L	5737800	5740200	2400		chr2L	12248399	12256800	8401		chr2L	18441000	18444900	3900		chr2R	13347688	13350000	2312
chr2L	5761200	5763900	2700		chr2L	12261000	12262200	1200		chr2L	18454108	18455589	1481		chr2R	13455959	13457100	1141
chr2L	5771100	5774100	3000		chr2L	12273299	12276000	2701		chr2L	18556071	18558300	2229		chr2R	13480859	13482300	1441
chr2L	5776800	5777700	900		chr2L	12281136	12282938	1802		chr2L	18561300	18561782	482		chr2R	13604100	13605960	1860
chr2L	5787900	5788800	900		chr2L	12294300	12297600	3300		chr2L	18563588	18564600	1012		chr2R	13789200	13789888	688
chr2L	5790000	5792400	2400		chr2L	12312600	12313800	1200		chr2L	18576000	18576600	600		chr2R	14043600	14046065	2465
chr2L	5796000	5800500	4500		chr2L	12322518	12323400	882		chr2L	18603600	18604092	492		chr2R	14229059	14232900	3841
chr2L	5801700	5806500	4800		chr2L	12345900	12350139	4239		chr2L	18616800	18621200	4400		chr2R	14237797	14238699	902
chr2L	5818500	5824500	6000		chr2L	12387019	12387900	881		chr2L	18622971	18627600	4629		chr2R	14238999	14239300	301
chr2L	5825700	5827800	2100		chr2L	12389100	12389139	39		chr2L	18630000	18633485	3485		chr2R	14239564	14243497	3933
chr2L	5829000	5829300	300		chr2L	12413400	12413700	300		chr2L	18638870	18639300	430		chr2R	14243759	14244670	911
chr2L	5836500	5837100	600		chr2L	12553500	12554400	900		chr2L	18653579	18657175	3596		chr2R	14321467	14323260	1793
chr2L	5842500	5844300	1800		chr2L	12593412	12594900	1488		chr2L	18688800	18689700	900		chr2R	14324761	14326900	2139
chr2L	5847600	5853000	5400		chr2L	12603000	12605414	2414		chr2L	18693600	18696300	2700		chr2R	14415959	14419288	3329
chr2L	5854800	5859900	5100		chr2L	12609308	12609900	592		chr2L	18702900	18703800	900		chr2R	14421960	14423186	1226
chr2L	5863500	5867400	3900		chr2L	12617399	12618300	901		chr2L	18795771	18796500	729		chr2R	14439900	14440287	387
chr2L	5869200	5871300	2100		chr2L	12619500	12621022	1522		chr2L	18802500	18813000	10500		chr2R	14500859	14501100	241
chr2L	5887800	5891700	3900		chr2L	12636600	12637800	1200		chr2L	18818100	18824100	6000		chr2R	14517059	14518200	1141
chr2L	5904600	5909700	5100		chr2L	12646835	12648300	1465		chr2L	18951600	18958686	7086		chr2R	14540469	14541667	1198
chr2L	5929800	5930400	600		chr2L	12656700	12657000	300		chr2L	18961670	18963171	1501		chr2R	14549700	14552769	3069
chr2L	5944500	5946300	1800		chr2L	12675339	12677400	2061		chr2L	18965870	18966300	430		chr2R	14715363	14716500	1137
chr2L	5970600	5983800	13200		chr2L	12694538	12696000	1462		chr2L	18967500	18968700	1200		chr2R	15051664	15054379	2715
chr2L	5995800	6000300	4500		chr2L	12711900	12713400	1500		chr2L	18973070	18973409	339		chr2R	15181200	15183084	1884
chr2L	6002700	6003300	600		chr2L	12758137	12760200	2063		chr2L	18977570	18979970	2400		chr2R	15309300	15309900	600
chr2L	6018900	6020100	1200		chr2L	12776700	12777300	600		chr2L	18984490	18988372	3882		chr2R	15311100	15312300	1200
chr2L	6025800	6027300	1500		chr2L	12778500	12778800	300		chr2L	19033200	19036200	3000		chr2R	15611797	15615671	3874
chr2L	6028800	6030600	1800		chr2L	12789621	12789900	279		chr2L	19044600	19045800	1200		chr2R	16475100	16475472	372
chr2L	6044700	6047100	2400		chr2L	12791100	12791402	302		chr2L	19131600	19141500	9900		chr2R	16533600	16534200	600
chr2L	6064800	6066300	1500		chr2L	12796800	12797700	900		chr2L	19159500	19164776	5276		chr2R	16559477	16560362	885
chr2L	6075300	6090000	14700		chr2L	12808800	12809400	600		chr2L	19359171	19359300	129		chr2R	16884000	16888800	4800
chr2L	6096600	6097500	900		chr2L	12811200	12812130	930		chr2L	19360800	19361573	773		chr2R	17024576	17026342	1766
chr2L	6101400	6103200	1800		chr2L	12846900	12849300	2400		chr2L	19363111	19363200	89		chr2R	17026671	17028900	2229
chr2L	6113400	6118500	5100		chr2L	12869102	12869700	598		chr2L	19421700	19427400	5700		chr2R	17046737	17048278	1541
chr2L	6123000	6124500	1500		chr2L	12873900	12875400	1500		chr2L	19431900	19434900	3000		chr2R	17087867	17088776	909
chr2L	6134400	6135300	900		chr2L	12895832	12898500	2668		chr2L	19528071	19528800	729		chr2R	17089039	17089349	310
chr2L	6136800	6137400	600		chr2L	12907213	12908100	887		chr2L	19541870	19549500	7630		chr2R	17094167	17095067	900
chr2L	6146400	6147000	600		chr2L	12931235	12932700	1465		chr2L	19564800	19566300	1500		chr2R	17104961	17106600	1639
chr2L	6186600	6187800	1200		chr2L	12942300	12944700	2400		chr2L	19569600	19573970	4370		chr2R	17261837	17262300	463
chr2L	6201300	6203100	1800		chr2L	12949813	12951900	2087		chr2L	19575808	19578803	2995		chr2R	17268300	17268459	159
chr2L	6207300	6209400	2100		chr2L	12983734	12984300	566		chr2L	19586400	19589100	2700		chr2R	17360877	17362945	2068
chr2L	6228900	6229500	600		chr2L	13039200	13040709	1509		chr2L	19790587	19791900	1313		chr2R	17394437	17397438	3001
chr2L	6234600	6236400	1800		chr2L	13050300	13052104	1804		chr2L	20063100	20063573	473		chr2R	17401373	17403600	2227
chr2L	6239100	6241500	2400		chr2L	13059603	13062620	3017		chr2L	20064777	20064900	123		chr2R	17547738	17548639	901
chr2L	6245100	6248700	3600		chr2L	13080600	13081199	599		chr2L	20066700	20067776	1076		chr2R	17576271	17578075	1804
chr2L	6264900	6266400	1500		chr2L	13091405	13092000	595		chr2L	20074372	20076479	2107		chr2R	17586300	17591275	4975
chr2L	6268500	6270600	2100		chr2L	13112122	13114500	2378		chr2L	20082475	20086971	4496		chr2R	17591544	17593044	1500
chr2L	6280800	6281700	900		chr2L	13125301	13128000	2699		chr2L	20098085	20099306	1221		chr2R	17964776	17967761	2985
chr2L	6284400	6287100	2700		chr2L	13137599	13139401	1802		chr2L	20264543	20265900	1357		chr2R	18201472	18202038	566
chr2L	6302400	6303000	600		chr2L	13152900	13153200	300		chr2L	20349600	20350800	1200		chr2R	18434266	18436943	2677
chr2L	6304500	6305400	900		chr2L	13235699	13237802	2103		chr2L	20416200	20418407	2207		chr2R	18440877	18441600	723
chr2L	6311700	6312300	600		chr2L	13245006	13247411	2405		chr2L	20429400	20429536	136		chr2R	18444600	18447471	2871
chr2L	6313500	6320400	6900		chr2L	13314000	13316700	2700		chr2L	20673721	20676600	2879		chr2R	18447737	18448800	1063
chr2L	6337200	6343800	6600		chr2L	13334139	13335300	1161		chr2L	20733721	20735400	1679		chr2R	18455838	18457338	1500
chr2L	6350400	6352500	2100		chr2L	13346700	13348516	1816		chr2L	20756700	20763600	6900		chr2R	18474476	18475374	898
chr2L	6359100	6361800	2700		chr2L	13355400	13358400	3000		chr2L	20799131	20799300	169		chr2R	18560240	18562500	2260
chr2L	6366600	6373800	7200		chr2L	13440300	13442400	2100		chr2L	20822700	20824907	2207		chr2R	18564000	18567440	3440
chr2L	6378000	6381000	3000		chr2L	13467899	13469412	1513		chr2L	20826428	20827500	1072		chr2R	18573166	18573600	434
chr2L	6384900	6386100	1200		chr2L	13536000	13537500	1500		chr2L	20871444	20878906	7462		chr2R	18615138	18616338	1200
chr2L	6390300	6394200	3900		chr2L	13567204	13567800	596		chr2L	20881345	20891507	10162		chr2R	18685661	18687600	1939
chr2L	6409200	6413100	3900		chr2L	13572600	13575313	2713		chr2L	20896906	20897400	494		chr2R	18690172	18691800	1628
chr2L	6420900	6424500	3600		chr2L	13591501	13593600	2099		chr2L	20910000	20912100	2100		chr2R	18829038	18829338	300
chr2L	6454500	6466200	11700		chr2L	13600499	13600821	322		chr2L	20921400	20923200	1800		chr2R	19246337	19247274	937
chr2L	6479100	6481800	2700		chr2L	13620038	13621502	1464		chr2L	20933506	20937719	4213		chr2R	19389472	19389759	287
chr2L	6494400	6496200	1800		chr2L	13626638	13626900	262		chr2L	21052007	21054000	1993		chr2R	19543958	19545600	1642
chr2L	6519600	6520200	600		chr2L	13629000	13629600	600		chr2L	21107100	21107246	146		chr2R	19586700	19587740	1040
chr2L	6547200	6552900	5700		chr2L	13644900	13646700	1800		chr2L	21109021	21110206	1185		chr2R	19588057	19590446	2389
chr2L	6561300	6565200	3900		chr2L	13665900	13666800	900		chr2L	21112335	21113700	1365		chr2R	19607847	19608143	296
chr2L	6569400	6570900	1500		chr2L	13674900	13676700	1800		chr2L	21163200	21164100	900		chr2R	19866770	19867377	607
chr2L	6579900	6581400	1500		chr2L	13678500	13680000	1500		chr2L	21214623	21221400	6777		chr2R	19944300	19944600	300
chr2L	6584100	6591600	7500		chr2L	13683603	13685100	1497		chr2L	21239400	21239507	107		chr2R	19946100	19946538	438
chr2L	6593400	6596400	3000		chr2L	13690500	13693505	3005		chr2L	21249107	21249408	301		chr2R	20026937	20028000	1063
chr2L	6599100	6600000	900		chr2L	13705500	13706100	600		chr2L	21250609	21252721	2112		chr2R	20148464	20149800	1336
chr2L	6610500	6623100	12600		chr2L	13727100	13729200	2100		chr2L	21259011	21262606	3595		chr2R	20152800	20153854	1054
chr2L	6632400	6634800	2400		chr2L	13753537	13757400	3863		chr2L	21298321	21310606	12285		chr2R	20288848	20290057	1209
chr2L	6640800	6648000	7200		chr2L	13766700	13769739	3039		chr2L	21312109	21319344	7235		chr2R	20426877	20428070	1193
chr2L	6663600	6672000	8400		chr2L	13919400	13920300	900		chr2L	21343912	21345300	1388		chr2R	20487300	20487600	300
chr2L	6678600	6680100	1500		chr2L	13968034	13969219	1185		chr2L	21573562	21575962	2400		chr2R	20632500	20634759	2259
chr2L	6682500	6685200	2700		chr2L	13987238	13989000	1762		chr2L	21624273	21626350	2077		chr2R	20657400	20657572	172
chr2L	6704400	6706800	2400		chr2L	13993500	13995900	2400		chr2L	21628771	21630852	2081		chr2R	20769771	20771238	1467
chr2L	6713700	6717900	4200		chr2L	14006104	14008200	2096		chr2L	21652150	21653038	888		chr2R	20781440	20784600	3160
chr2L	6722700	6723900	1200		chr2L	14031935	14035536	3601		chr2L	21657848	21660300	2452		chr2R	20889472	20892439	2967
chr2L	6730800	6731700	900		chr2L	14038203	14042700	4497		chr2L	21676200	21677400	1200		chr2R	20967462	20968943	1481
chr2L	6741600	6743100	1500		chr2L	14043900	14046307	2407		chr2L	21731963	21737658	5695		chr3L	131067	132875	1808
chr2L	6769500	6772500	3000		chr2L	14048400	14049300	900		chr2L	21748800	21757500	8700		chr3L	135906	140379	4473
chr2L	6782400	6791100	8700		chr2L	14058000	14059200	1200		chr2L	22004100	22004978	878		chr3L	548367	549596	1229
chr2L	6792300	6792600	300		chr2L	14061003	14068800	7797		chr2L	22245000	22246500	1500		chr3L	565179	568472	3293
chr2L	6799800	6804600	4800		chr2L	14083802	14087100	3298		chr2L	22250700	22250938	238		chr3L	589176	590971	1795
chr2L	6819300	6831000	11700		chr2L	14111123	14112000	877		chr2L	22353253	22353300	47		chr3L	633000	635100	2100
chr2L	6833100	6836700	3600		chr2L	14121000	14124600	3600		chr2R	481200	481800	600		chr3L	638071	642000	3929
chr2L	6875100	6876300	1200		chr2L	14134500	14136300	1800		chr2R	715800	717618	1818		chr3L	647100	649208	2108
chr2L	6884700	6885900	1200		chr2L	14149500	14150700	1200		chr2R	1193700	1194300	600		chr3L	697167	702268	5101
chr2L	6890700	6895500	4800		chr2L	14214900	14219140	4240		chr2R	1304100	1305317	1217		chr3L	724796	728100	3304
chr2L	6897000	6897900	900		chr2L	14245533	14250317	4784		chr2R	1390853	1391100	247		chr3L	737100	737700	600
chr2L	6900000	6901800	1800		chr2L	14279399	14285100	5701		chr2R	1551000	1552500	1500		chr3L	767704	771001	3297
chr2L	6918600	6923400	4800		chr2L	14373000	14374200	1200		chr2R	1623000	1624228	1228		chr3L	882600	884672	2072
chr2L	6925800	6930900	5100		chr2L	14387100	14388910	1810		chr2R	1672500	1672546	46		chr3L	1001085	1003507	2422
chr2L	6939600	6944100	4500		chr2L	14412603	14414400	1797		chr2R	1808123	1809034	911		chr3L	1007688	1008300	612
chr2L	6959700	6960300	600		chr2L	14439900	14442014	2114		chr2R	1867800	1871435	3635		chr3L	1034105	1035000	895
chr2L	6965700	6970200	4500		chr2L	14475600	14478900	3300		chr2R	1899916	1906200	6284		chr3L	1063800	1065000	1200
chr2L	7020900	7029300	8400		chr2L	14505622	14507100	1478		chr2R	1908600	1912826	4226		chr3L	1092600	1093800	1200
chr2L	7032300	7035600	3300		chr2L	14509201	14509813	612		chr2R	1919151	1922155	3004		chr3L	1168168	1169100	932
chr2L	7037700	7051500	13800		chr2L	14551538	14553634	2096		chr2R	1923350	1924500	1150		chr3L	1368890	1369777	887
chr2L	7077000	7081200	4200		chr2L	14569500	14571302	1802		chr2R	2000700	2000723	23		chr3L	1378781	1379673	892
chr2L	7089000	7091400	2400		chr2L	14613016	14615100	2084		chr2R	2003443	2004950	1507		chr3L	1517367	1518000	633
chr2L	7094100	7100100	6000		chr2L	14667000	14667300	300		chr2R	2006428	2010000	3572		chr3L	1535701	1536000	299
chr2L	7104600	7105800	1200		chr2L	14676600	14678100	1500		chr2R	2019000	2020216	1216		chr3L	1546467	1547374	907
chr2L	7110300	7122900	12600		chr2L	14709600	14713531	3931		chr2R	2021719	2023800	2081		chr3L	1585180	1586672	1492
chr2L	7125300	7129800	4500		chr2L	14717434	14718900	1466		chr2R	2025621	2035500	9879		chr3L	1617600	1619378	1778
chr2L	7131300	7135800	4500		chr2L	14721300	14722209	909		chr2R	2054700	2061300	6600		chr3L	1794591	1795200	609
chr2L	7141500	7147800	6300		chr2L	14724040	14724300	260		chr2R	2063100	2064600	1500		chr3L	1861175	1861476	301
chr2L	7151700	7153500	1800		chr2L	14758500	14760300	1800		chr2R	2066100	2066139	39		chr3L	1861796	1862368	572
chr2L	7162800	7164600	1800		chr2L	14768305	14773200	4895		chr2R	2091922	2094900	2978		chr3L	1875600	1876800	1200
chr2L	7165800	7173900	8100		chr2L	14797200	14798700	1500		chr2R	2106600	2112900	6300		chr3L	1878000	1879188	1188
chr2L	7197900	7206000	8100		chr2L	14853479	14856300	2821		chr2R	2129400	2130900	1500		chr3L	1883993	1884884	891
chr2L	7208100	7220700	12600		chr2L	14887086	14887800	714		chr2R	2133300	2136000	2700		chr3L	1967700	1968274	574
chr2L	7222800	7227900	5100		chr2L	14898802	14905674	6872		chr2R	2154616	2155800	1184		chr3L	2419200	2420700	1500
chr2L	7235400	7245000	9600		chr2L	14916770	14922000	5230		chr2R	2336841	2338042	1201		chr3L	2434203	2435084	881
chr2L	7266300	7267800	1500		chr2L	14938500	14941094	2594		chr2R	2493135	2494337	1202		chr3L	2467201	2467770	569
chr2L	7280400	7281000	600		chr2L	14942610	14946000	3390		chr2R	2497500	2499434	1934		chr3L	2533502	2534384	882
chr2L	7304100	7305000	900		chr2L	14963700	14964478	778		chr2R	2515500	2519248	3748		chr3L	2553300	2553577	277
chr2L	7335000	7336200	1200		chr2L	14969400	14972700	3300		chr2R	2521050	2521200	150		chr3L	2568300	2568901	601
chr2L	7339200	7342800	3600		chr2L	14974200	14975700	1500		chr2R	2531400	2538600	7200		chr3L	2579407	2586002	6595
chr2L	7375200	7377900	2700		chr2L	14976900	14979300	2400		chr2R	2541600	2542200	600		chr3L	2586301	2587500	1199
chr2L	7385100	7388700	3600		chr2L	14999100	15000900	1800		chr2R	2555700	2557200	1500		chr3L	2613600	2614168	568
chr2L	7393200	7410000	16800		chr2L	15042900	15044700	1800		chr2R	2568600	2570400	1800		chr3L	2614502	2615378	876
chr2L	7416900	7455000	38100		chr2L	15123900	15127200	3300		chr2R	2580744	2581036	292		chr3L	2944479	2946274	1795
chr2L	7461600	7464600	3000		chr2L	15137270	15139200	1930		chr2R	2586300	2586727	427		chr3L	3070176	3071090	914
chr2L	7485300	7495500	10200		chr2L	15148081	15149606	1525		chr2R	2588224	2590200	1976		chr3L	3079468	3081902	2434
chr2L	7501500	7535400	33900		chr2L	15216501	15217410	909		chr2R	2592300	2603546	11246		chr3L	3162900	3163176	276
chr2L	7537200	7542600	5400		chr2L	15222000	15223500	1500		chr2R	2628900	2630249	1349		chr3L	3164375	3165874	1499
chr2L	7553700	7556400	2700		chr2L	15309600	15310386	786		chr2R	2636100	2639550	3450		chr3L	3222867	3225280	2413
chr2L	7559400	7560900	1500		chr2L	15379200	15380100	900		chr2R	2644200	2645700	1500		chr3L	3239100	3239668	568
chr2L	7566900	7570800	3900		chr2L	15475500	15477000	1500		chr2R	2647500	2648540	1040		chr3L	3303600	3306288	2688
chr2L	7583700	7586400	2700		chr2L	15491604	15493406	1802		chr2R	2668800	2671919	3119		chr3L	3337467	3340468	3001
chr2L	7594200	7605600	11400		chr2L	15525000	15528300	3300		chr2R	2673723	2675221	1498		chr3L	3380970	3381271	301
chr2L	7620000	7622100	2100		chr2L	15546170	15548593	2423		chr2R	2695046	2695500	454		chr3L	3381601	3382200	599
chr2L	7626300	7633500	7200		chr2L	15561208	15562800	1592		chr2R	2756209	2761200	4991		chr3L	3417600	3419669	2069
chr2L	7639800	7641900	2100		chr2L	15565500	15566400	900		chr2R	2767349	2769300	1951		chr3L	3432900	3434100	1200
chr2L	7652700	7655100	2400		chr2L	15578299	15578400	101		chr2R	2849537	2854012	4475		chr3L	3435600	3436184	584
chr2L	7657500	7660500	3000		chr2L	15585495	15585900	405		chr2R	2873529	2876235	2706		chr3L	3436467	3436768	301
chr2L	7673400	7686300	12900		chr2L	15593887	15595376	1489		chr2R	2879543	2880000	457		chr3L	3437096	3438872	1776
chr2L	7698900	7702800	3900		chr2L	15619098	15621300	2202		chr2R	2897810	2898723	913		chr3L	3449100	3450300	1200
chr2L	7704300	7705500	1200		chr2L	15631800	15632700	900		chr2R	2901710	2904600	2890		chr3L	3472467	3473698	1231
chr2L	7717800	7719000	1200		chr2L	15639176	15640371	1195		chr2R	2932500	2933826	1326		chr3L	3517506	3518697	1191
chr2L	7725300	7729200	3900		chr2L	15742710	15744503	1793		chr2R	2950933	2952710	1777		chr3L	3543600	3545091	1491
chr2L	7778100	7779300	1200		chr2L	15774470	15776400	1930		chr2R	2957243	2958300	1057		chr3L	3570300	3570907	607
chr2L	7786500	7791300	4800		chr2L	15793200	15795300	2100		chr2R	3135900	3144442	8542		chr3L	3571170	3572070	900
chr2L	7793100	7800900	7800		chr2L	15796500	15797700	1200		chr2R	3259011	3263210	4199		chr3L	3785989	3787200	1211
chr2L	7809000	7814700	5700		chr2L	15807900	15814404	6504		chr2R	3265926	3267435	1509		chr3L	3821104	3823174	2070
chr2L	7820700	7822200	1500		chr2L	15829670	15833400	3730		chr2R	3295328	3295500	172		chr3L	3823507	3824668	1161
chr2L	7826100	7830900	4800		chr2L	15842009	15843000	991		chr2R	3344400	3348000	3600		chr3L	4101902	4102203	301
chr2L	7832100	7834500	2400		chr2L	15850500	15851400	900		chr2R	3358615	3362823	4208		chr3L	4102504	4103700	1196
chr2L	7849500	7854900	5400		chr2L	15875400	15877200	1800		chr2R	3366600	3370800	4200		chr3L	4106400	4107584	1184
chr2L	7863900	7868400	4500		chr2L	15943800	15946371	2571		chr2R	3375112	3378300	3188		chr3L	4107870	4110300	2430
chr2L	7869900	7872300	2400		chr2L	15977700	15978808	1108		chr2R	3400200	3401517	1317		chr3L	4127700	4129203	1503
chr2L	7890900	7892700	1800		chr2L	15981300	15985500	4200		chr2R	3415500	3418009	2509		chr3L	4138501	4139375	874
chr2L	7905000	7905900	900		chr2L	16000200	16001907	1707		chr2R	3419523	3423600	4077		chr3L	4220067	4221587	1520
chr2L	7908000	7908600	600		chr2L	16039200	16039388	188		chr2R	3450900	3455249	4349		chr3L	4231773	4232390	617
chr2L	7915500	7919100	3600		chr2L	16050300	16051976	1676		chr2R	3473100	3473210	110		chr3L	4384188	4384778	590
chr2L	7944000	7946100	2100		chr2L	16054200	16055100	900		chr2R	3495000	3495743	743		chr3L	4409400	4411468	2068
chr2L	7957200	7967700	10500		chr2L	16061000	16063500	2500		chr2R	3501600	3503700	2100		chr3L	4414170	4416282	2112
chr2L	7968900	7973400	4500		chr2L	16071300	16072800	1500		chr2R	3515512	3519000	3488		chr3L	4614846	4615146	300
chr2L	7989600	8012100	22500		chr2L	16084671	16086000	1329		chr2R	3549900	3554100	4200		chr3L	5167200	5168199	999
chr2L	8028300	8035800	7500		chr2L	16104770	16107000	2230		chr2R	3567900	3570000	2100		chr3L	5168481	5168784	303
chr2L	8042400	8043300	900		chr2L	16116797	16119300	2503		chr2R	3579109	3584549	5440		chr3L	5172900	5175600	2700
chr2L	8052600	8053800	1200		chr2L	16122900	16125900	3000		chr2R	3586649	3587400	751		chr3L	5176800	5178074	1274
chr2L	8070600	8073600	3000		chr2L	16149600	16152190	2590		chr2R	3600446	3604023	3577		chr3L	5239200	5242500	3300
chr2L	8080500	8117700	37200		chr2L	16181870	16182900	1030		chr2R	3607200	3609409	2209		chr3L	5348165	5348400	235
chr2L	8123400	8132400	9000		chr2L	16199400	16202400	3000		chr2R	3611217	3615424	4207		chr3L	5645504	5645700	196
chr2L	8155200	8160300	5100		chr2L	16288700	16289100	400		chr2R	3622911	3626400	3489		chr3L	5800897	5803500	2603
chr2L	8161500	8172600	11100		chr2L	16349578	16350771	1193		chr2R	3634629	3638510	3881		chr3L	6488778	6490567	1789
chr2L	8197800	8200200	2400		chr2L	16367700	16369500	1800		chr2R	3642420	3645900	3480		chr3L	6936365	6936666	301
chr2L	8226900	8240100	13200		chr2L	16386600	16388100	1500		chr2R	3652500	3652910	410		chr3L	6936965	6938205	1240
chr2L	8252700	8258100	5400		chr2L	16390397	16391575	1178		chr2R	3657445	3670945	13500		chr3L	7128086	7128600	514
chr2L	8262000	8264100	2100		chr2L	16395000	16396500	1500		chr2R	3672710	3679500	6790		chr3L	7147200	7150880	3680
chr2L	8269800	8277300	7500		chr2L	16422780	16424594	1814		chr2R	3692100	3694500	2400		chr3L	7341081	7342267	1186
chr2L	8279700	8303400	23700		chr2L	16501375	16501677	302		chr2R	3798449	3802200	3751		chr3L	7354272	7355195	923
chr2L	8310000	8312700	2700		chr2L	16503475	16505596	2121		chr2R	3812100	3814946	2846		chr3L	7502797	7503073	276
chr2L	8319600	8336700	17100		chr2L	16541700	16544400	2700		chr2R	3817310	3818700	1390		chr3L	7829100	7830377	1277
chr2L	8344800	8347500	2700		chr2L	16561105	16563491	2386		chr2R	3841012	3844625	3613		chr3L	7844165	7844466	301
chr2L	8357400	8358300	900		chr2L	16576670	16580100	3430		chr2R	3849600	3850500	900		chr3L	7874700	7874806	106
chr2L	8359800	8364600	4800		chr2L	16583400	16584900	1500		chr2R	3859500	3860400	900		chr3L	7875065	7876266	1201
chr2L	8380500	8386500	6000		chr2L	16591500	16594083	2583		chr2R	3874021	3874316	295		chr3L	7972800	7973502	702
chr2L	8410500	8413200	2700		chr2L	16630973	16632202	1229		chr2R	3947821	3949500	1679		chr3L	8017582	8018473	891
chr2L	8415300	8427000	11700		chr2L	16650000	16651371	1371		chr2R	3954746	3957000	2254		chr3L	8177766	8178999	1233
chr2L	8449200	8452500	3300		chr2L	16667400	16667700	300		chr2R	3967037	3967640	603		chr3L	8292092	8293269	1177
chr2L	8461500	8464200	2700		chr2L	16673595	16675200	1605		chr2R	3969410	3972600	3190		chr3L	8431800	8434299	2499
chr2L	8493000	8495100	2100		chr2L	16716509	16717200	691		chr2R	3985616	3986546	930		chr3L	8448093	8449606	1513
chr2L	8498700	8505000	6300		chr2L	16806000	16806600	600		chr2R	4009310	4010816	1506		chr3L	8690473	8692570	2097
chr2L	8528700	8550000	21300		chr2L	16844100	16844400	300		chr2R	4017600	4017900	300		chr3L	8768100	8769000	900
chr2L	8551200	8553000	1800		chr2L	16847284	16849671	2387		chr2R	4030200	4035744	5544		chr3L	8819100	8821500	2400
chr2L	8554200	8555100	900		chr2L	16852970	16854787	1817		chr2R	4038412	4043700	5288		chr3L	8946067	8946666	599
chr2L	8558700	8564400	5700		chr2L	16860209	16865002	4793		chr2R	4060800	4065900	5100		chr3L	8978765	8979376	611
chr2L	8565900	8569500	3600		chr2L	16920470	16921800	1330		chr2R	4127100	4129800	2700		chr3L	9119187	9119806	619
chr2L	8573100	8577000	3900		chr2L	16937570	16939101	1531		chr2R	4330310	4333200	2890		chr3L	9121591	9121872	281
chr2L	8583600	8594700	11100		chr2L	16944807	16948374	3567		chr2R	4349509	4350900	1391		chr3L	9391265	9392400	1135
chr2L	8615100	8619900	4800		chr2L	16952400	16953771	1371		chr2R	4454835	4456500	1665		chr3L	9412500	9414068	1568
chr2L	8637000	8641500	4500		chr2L	16982100	16984500	2400		chr2R	4490100	4492946	2846		chr3L	9417672	9420300	2628
chr2L	8650500	8650800	300		chr2L	16992600	16995000	2400		chr2R	4494438	4496400	1962		chr3L	9461100	9461177	77
chr2L	8670300	8673900	3600		chr2L	16999200	17000700	1500		chr2R	4501800	4503600	1800		chr3L	9461499	9462666	1167
chr2L	8682900	8687400	4500		chr2L	17002500	17007771	5271		chr2R	4534500	4536118	1618		chr3L	9538886	9540300	1414
chr2L	8689200	8709600	20400		chr2L	17046000	17049300	3300		chr2R	4537312	4538848	1536		chr3L	9606965	9609669	2704
chr2L	8713200	8723100	9900		chr2L	17050500	17051002	502		chr2R	4540931	4543338	2407		chr3L	9758700	9759600	900
chr2L	8731500	8741700	10200		chr2L	17091300	17093400	2100		chr2R	4553100	4560000	6900		chr3L	9828691	9829800	1109
chr2L	8757300	8757900	600		chr2L	17095200	17096400	1200		chr2R	4607213	4613515	6302		chr3L	9840065	9840366	301
chr2L	8763600	8764200	600		chr2L	17097600	17098500	900		chr2R	4788900	4789200	300		chr3L	9847200	9848469	1269
chr2L	8788200	8790900	2700		chr2L	17119391	17123100	3709		chr2R	4831021	4831200	179		chr3L	10345200	10345266	66
chr2L	8803200	8805000	1800		chr2L	17129100	17131200	2100		chr2R	4834609	4840613	6004		chr3L	10345565	10348570	3005
chr2L	8819100	8820300	1200		chr2L	17160502	17164200	3698		chr2R	4974900	4975800	900		chr3L	10510582	10512405	1823
chr2L	8829000	8829600	600		chr2L	17166300	17169300	3000		chr2R	4978500	4980600	2100		chr3L	10631766	10632000	234
chr2L	8851200	8853900	2700		chr2L	17203800	17205600	1800		chr2R	4996800	4998000	1200		chr3L	10671991	10675582	3591
chr2L	8871300	8878500	7200		chr2L	17210876	17211600	724		chr2R	5001300	5002200	900		chr3L	10727781	10729866	2085
chr2L	8911800	8915100	3300		chr2L	17279100	17280209	1109		chr2R	5015400	5017620	2220		chr3L	10730182	10732283	2101
chr2L	8934300	8943900	9600		chr2L	17285100	17286300	1200		chr2R	5018826	5020029	1203		chr3L	10732582	10735593	3011
chr2L	8949300	8961000	11700		chr2L	17297700	17298000	300		chr2R	5022600	5029039	6439		chr3L	10746986	10748100	1114
chr2L	8973300	8974500	1200		chr2L	17302800	17304182	1382		chr2R	5030812	5032647	1835		chr3L	10768800	10770000	1200
chr2L	8983500	8991900	8400		chr2L	17320670	17321574	904		chr2R	5034720	5035647	927		chr3L	10832165	10832496	331
chr2L	9023100	9024600	1500		chr2L	17338370	17340211	1841		chr2R	5069700	5075100	5400		chr3L	10842380	10842690	310
chr2L	9029100	9030900	1800		chr2L	17402584	17403900	1316		chr2R	5076600	5079114	2514		chr3L	10848300	10848669	369
chr2L	9033600	9033900	300		chr2L	17432871	17433000	129		chr2R	5080648	5081210	562		chr3L	10848683	10849260	577
chr2L	9039300	9040200	900		chr2L	17464984	17469600	4616		chr2R	5084840	5086800	1960		chr3L	10849290	10850496	1206
chr2L	9045900	9046500	600		chr2L	17480400	17480571	171		chr2R	5094739	5097300	2561		chr3L	10850787	10851367	580
chr2L	9052200	9052800	600		chr2L	17543100	17545671	2571		chr2R	5119618	5120210	592		chr3L	10851665	10853806	2141
chr2L	9054000	9055800	1800		chr2L	17549400	17551375	1975		chr2R	5129100	5129400	300		chr3L	10857087	10857300	213
chr2L	9057000	9059400	2400		chr2L	17553000	17554500	1500		chr2R	5156700	5157419	719		chr3L	11082394	11083500	1106
chr2L	9069600	9069900	300		chr2L	17557970	17559000	1030		chr2R	5163409	5167929	4520		chr3L	11106099	11107584	1485
chr2L	9075600	9076500	900		chr2L	17570100	17577600	7500		chr2R	5195227	5195511	284		chr3L	11267205	11269002	1797
chr2L	9082200	9084300	2100		chr2L	17611694	17615700	4006		chr2R	5277110	5278500	1390		chr3L	11281281	11288766	7485
chr2L	9090300	9090900	600		chr2L	17631600	17634300	2700		chr2R	5301900	5302800	900		chr3L	11289378	11289670	292
chr2L	9092400	9097200	4800		chr2L	17644500	17646807	2307		chr2R	5315100	5315235	135		chr3L	11290602	11291768	1166
chr2L	9101100	9104700	3600		chr2L	17676600	17680500	3900		chr2R	5316714	5332043	15329		chr3L	11310000	11310966	966
chr2L	9111000	9113400	2400		chr2L	17692681	17692800	119		chr2R	5394414	5395038	624		chr3L	11338265	11338500	235
chr2L	9122100	9126300	4200		chr2L	17706900	17707500	600		chr2R	5406128	5408849	2721		chr3L	11349692	11350500	808
chr2L	9132000	9135600	3600		chr2L	17723274	17727600	4326		chr2R	5426400	5427117	717		chr3L	11353500	11354498	998
chr2L	9157200	9159300	2100		chr2L	17757182	17760204	3022		chr2R	5434200	5439444	5244		chr3L	11423804	11424692	888
chr2L	9166200	9167700	1500		chr2L	17792700	17795100	2400		chr2R	5443310	5444700	1390		chr3L	11532069	11538977	6908
chr2L	9175200	9193200	18000		chr2L	17827500	17829600	2100		chr2R	5454413	5454900	487		chr3L	11543400	11543506	106
chr2L	9198900	9211500	12600		chr2L	17841600	17842073	473		chr2R	5465100	5465516	416		chr3L	11547381	11548273	892
chr2L	9224400	9225300	900		chr2L	17844473	17845704	1231		chr2R	5475900	5476800	900		chr3L	11552166	11554606	2440
chr2L	9227400	9231300	3900		chr2L	17847506	17851200	3694		chr2R	5492810	5494500	1690		chr3L	12131785	12132666	881
chr2L	9237300	9239100	1800		chr2L	17867700	17868600	900		chr2R	5497343	5499000	1657		chr3L	12226571	12227700	1129
chr2L	9246000	9246600	600		chr2L	17873700	17874000	300		chr2R	5563500	5564810	1310		chr3L	12258105	12260100	1995
chr2L	9263700	9265200	1500		chr2L	17875500	17875675	175		chr2R	5579100	5581029	1929		chr3L	12268594	12271200	2606
chr2L	9268200	9271800	3600		chr2L	17886300	17887701	1401		chr2R	5723248	5723700	452		chr3L	12384966	12386197	1231
chr2L	9274200	9274500	300		chr2L	17924271	17926200	1929		chr2R	5732400	5733900	1500		chr3L	12686465	12688291	1826
chr2L	9275700	9276000	300		chr2L	17940300	17942575	2275		chr2R	5744700	5752500	7800		chr3L	12782400	12784576	2176
chr2L	9281700	9282600	900		chr2L	17959976	17962109	2133		chr2R	5753700	5757124	3424		chr3L	12789300	12790866	1566
chr2L	9299700	9301500	1800		chr2L	17996700	17997600	900		chr2R	5761500	5763300	1800		chr3L	12822679	12823870	1191
chr2L	9308700	9310500	1800		chr2L	18001500	18002700	1200		chr2R	5813513	5818048	4535		chr3L	12835265	12837103	1838
chr2L	9318600	9322200	3600		chr2L	18004800	18006487	1687		chr2R	5835414	5838300	2886		chr3L	13034771	13035000	229
chr2L	9335400	9337800	2400		chr2L	18027300	18028800	1500		chr2R	5839500	5840836	1336		chr3L	13223468	13225266	1798
chr2L	9351300	9353100	1800		chr2L	18030000	18030900	900		chr2R	5844147	5848345	4198		chr3L	13275300	13275995	695
chr2L	9354300	9356100	1800		chr2L	18088108	18089700	1592		chr2R	5855841	5857200	1359		chr3L	13350365	13351266	901
chr2L	9359100	9362100	3000		chr2L	18102600	18103971	1371		chr2R	5859600	5860021	421		chr3L	13351595	13351889	294
chr2L	9375900	9380700	4800		chr2L	18120000	18122871	2871		chr2R	5881015	5883600	2585		chr3L	13409771	13410000	229
chr2L	9385200	9390900	5700		chr2L	18135900	18136393	493		chr2R	5908800	5910600	1800		chr3L	13445505	13447200	1695
chr2L	9398100	9400800	2700		chr2L	18165900	18167400	1500		chr2R	5916300	5916900	600		chr3L	13493195	13493700	505
chr2L	9403800	9405900	2100		chr2L	18178074	18180183	2109		chr2R	5919300	5921700	2400		chr3L	13494900	13495800	900
chr2L	9407700	9412800	5100		chr2L	18196800	18198172	1372		chr2R	5927700	5929048	1348		chr3L	13942864	13944955	2091
chr2L	9419100	9420900	1800		chr2L	18223989	18225900	1911		chr2R	5931439	5938200	6761		chr3L	14449500	14449894	394
chr2L	9426000	9430800	4800		chr2L	18237900	18242009	4109		chr2R	5940000	5941010	1010		chr3L	14748655	14750487	1832
chr2L	9451200	9460200	9000		chr2L	18243900	18247800	3900		chr2R	5963100	5968617	5517		chr3L	14750772	14751386	614
chr2L	9462000	9465600	3600		chr2L	18256400	18258211	1811		chr2R	5990829	5992649	1820		chr3L	14782500	14782571	71
chr2L	9474900	9475200	300		chr2L	18288600	18291209	2609		chr2R	6008400	6011511	3111		chr3L	15003989	15004891	902
chr2L	9485400	9511500	26100		chr2L	18315300	18320610	5310		chr2R	6013010	6017100	4090		chr3L	15098759	15102000	3241
chr2L	9518100	9531900	13800		chr2L	18324170	18331370	7200		chr2R	6042739	6044100	1361		chr3L	15435988	15438090	2102
chr2L	9539100	9540900	1800		chr2L	18333172	18338001	4829		chr2R	6045900	6046311	411		chr3L	15487889	15488774	885
chr2L	9557100	9559500	2400		chr2L	18346370	18351600	5230		chr2R	6047532	6048413	881		chr3L	15488788	15489900	1112
chr2L	9562500	9571200	8700		chr2L	18390170	18398272	8102		chr2R	6078739	6080242	1503		chr3L	15528653	15534055	5402
chr2L	9581100	9583800	2700		chr2L	18420900	18425571	4671		chr2R	6138410	6141000	2590		chr3L	15534355	15537956	3601
chr2L	9593700	9595500	1800		chr2L	18456202	18459511	3309		chr2R	6157500	6161548	4048		chr3L	15582300	15582600	300
chr2L	9601500	9602400	900		chr2L	18464270	18466400	2130		chr2R	6163633	6166309	2676		chr3L	15619570	15620173	603
chr2L	9612300	9622800	10500		chr2L	18484095	18485100	1005		chr2R	6190200	6192110	1910		chr3L	15946879	15947481	602
chr2L	9625800	9640200	14400		chr2L	18550670	18554302	3632		chr2R	6198418	6198710	292		chr3L	15974757	15975354	597
chr2L	9660000	9660600	600		chr2L	18578400	18579600	1200		chr2R	6307647	6310800	3153		chr3L	16047600	16050686	3086
chr2L	9666900	9679800	12900		chr2L	18584573	18590400	5827		chr2R	6313349	6314213	864		chr3L	16053300	16054593	1293
chr2L	9687900	9699900	12000		chr2L	18745678	18745800	122		chr2R	6317400	6318300	900		chr3L	16060800	16061187	387
chr2L	9702300	9709500	7200		chr2L	18747300	18747502	202		chr2R	6325800	6326100	300		chr3L	16138583	16141579	2996
chr2L	9730200	9732000	1800		chr2L	18758291	18758400	109		chr2R	6355500	6356400	900		chr3L	16155081	16157100	2019
chr2L	9733500	9739200	5700		chr2L	18882600	18882900	300		chr2R	6358200	6361042	2842		chr3L	16172454	16172755	301
chr2L	9744000	9746100	2100		chr2L	18913093	18915000	1907		chr2R	6363135	6364928	1793		chr3L	16212300	16212654	354
chr2L	9752400	9752700	300		chr2L	18918300	18918900	600		chr2R	6415500	6419400	3900		chr3L	16396253	16397457	1204
chr2L	9757200	9758700	1500		chr2L	18927300	18930207	2907		chr2R	6421800	6423300	1500		chr3L	16626658	16627554	896
chr2L	9763200	9764100	900		chr2L	18934086	18936199	2113		chr2R	6427200	6431100	3900		chr3L	16637474	16640466	2992
chr2L	9774600	9779100	4500		chr2L	19012500	19015500	3000		chr2R	6440400	6448800	8400		chr3L	16640490	16642200	1710
chr2L	9801300	9802800	1500		chr2L	19019100	19019271	171		chr2R	6505345	6506400	1055		chr3L	16682788	16683671	883
chr2L	9811200	9815400	4200		chr2L	19084800	19085100	300		chr2R	6618300	6623630	5330		chr3L	16689082	16690254	1172
chr2L	9828300	9829500	1200		chr2L	19086600	19088400	1800		chr2R	6652500	6652752	252		chr3L	16847100	16847460	360
chr2L	9850500	9851400	900		chr2L	19098600	19099500	900		chr2R	6662949	6665100	2151		chr3L	16847769	16848654	885
chr2L	9854400	9855000	600		chr2L	19103870	19104477	607		chr2R	6666600	6671700	5100		chr3L	16879862	16880460	598
chr2L	9858300	9860400	2100		chr2L	19203300	19204200	900		chr2R	6692700	6696900	4200		chr3L	16886757	16887084	327
chr2L	9865500	9868500	3000		chr2L	19210984	19216200	5216		chr2R	6726000	6727200	1200		chr3L	16950353	16951888	1535
chr2L	9872100	9872700	600		chr2L	19228979	19230772	1793		chr2R	6741216	6746041	4825		chr3L	17044500	17044867	367
chr2L	9883800	9884700	900		chr2L	19237371	19238877	1506		chr2R	6758629	6760200	1571		chr3L	17047583	17048700	1117
chr2L	9885900	9887400	1500		chr2L	19277400	19280700	3300		chr2R	6766740	6767700	960		chr3L	17421953	17424600	2647
chr2L	9892800	9894600	1800		chr2L	19282200	19284900	2700		chr2R	6771815	6772800	985		chr3L	17478358	17479800	1442
chr2L	9897000	9898500	1500		chr2L	19295400	19297200	1800		chr2R	6977316	6978000	684		chr3L	17483774	17484967	1193
chr2L	9902700	9903300	600		chr2L	19313100	19314000	900		chr2R	6983935	6996217	12282		chr3L	17523900	17524255	355
chr2L	9905100	9908700	3600		chr2L	19329600	19329783	183		chr2R	7020819	7022353	1534		chr3L	17528491	17529354	863
chr2L	9910800	9920400	9600		chr2L	19333406	19335600	2194		chr2R	7067400	7068600	1200		chr3L	17560268	17560890	622
chr2L	9933300	9933900	600		chr2L	19341479	19342071	592		chr2R	7070400	7070638	238		chr3L	17562353	17565674	3321
chr2L	9935700	9936600	900		chr2L	19366200	19366800	600		chr2R	7072717	7076050	3333		chr3L	17565953	17567400	1447
chr2L	9945600	9950400	4800		chr2L	19372800	19375800	3000		chr2R	7078151	7091032	12881		chr3L	17571955	17572276	321
chr2L	9957000	9961200	4200		chr2L	19474992	19477099	2107		chr2R	7095216	7097017	1801		chr3L	17582165	17582492	327
chr2L	9968700	9972600	3900		chr2L	19481700	19482900	1200		chr2R	7106100	7107300	1200		chr3L	17595676	17595994	318
chr2L	9986700	9990000	3300		chr2L	19494471	19494600	129		chr2R	7109100	7111800	2700		chr3L	17611553	17613067	1514
chr2L	10011300	10013400	2100		chr2L	19501500	19501800	300		chr2R	7118947	7120500	1553		chr3L	17644887	17646958	2071
chr2L	10024500	10026900	2400		chr2L	19508400	19509000	600		chr2R	7183150	7184700	1550		chr3L	17661370	17661671	301
chr2L	10032000	10035300	3300		chr2L	19582200	19583283	1083		chr2R	7194249	7195500	1251		chr3L	17661993	17662562	569
chr2L	10044000	10049700	5700		chr2L	19592700	19593470	770		chr2R	7255716	7256100	384		chr3L	17840183	17840400	217
chr2L	10053600	10054500	900		chr2L	19598700	19599600	900		chr2R	7270138	7271951	1813		chr3L	17920554	17921762	1208
chr2L	10055700	10056600	900		chr2L	19616700	19618800	2100		chr2R	7274700	7276500	1800		chr3L	17942400	17943958	1558
chr2L	10058100	10058400	300		chr2L	19638600	19639800	1200		chr2R	7282715	7285148	2433		chr3L	17946659	17947572	913
chr2L	10076100	10077000	900		chr2L	19641300	19642200	900		chr2R	7341555	7341600	45		chr3L	17950500	17951454	954
chr2L	10125600	10126500	900		chr2L	19677300	19680171	2871		chr2R	7485818	7488841	3023		chr3L	17954774	17957171	2397
chr2L	10127700	10128600	900		chr2L	19688275	19688700	425		chr2R	7492441	7494228	1787		chr3L	17960159	17961059	900
chr2L	10133100	10134000	900		chr2L	19724700	19725771	1071		chr2R	7495440	7497600	2160		chr3L	17965262	17966762	1500
chr2L	10143900	10149000	5100		chr2L	19754700	19755000	300		chr2R	7501134	7502400	1266		chr3L	17978700	17979654	954
chr2L	10168200	10170600	2400		chr2L	19768686	19770807	2121		chr2R	7513716	7519134	5418		chr3L	17979953	17983571	3618
chr2L	10173000	10173600	600		chr2L	19786381	19789070	2689		chr2R	7522440	7530900	8460		chr3L	17989253	17989500	247
chr2L	10185900	10187100	1200		chr2L	19802287	19803300	1013		chr2R	7533300	7536600	3300		chr3L	18016290	18017489	1199
chr2L	10259100	10266000	6900		chr2L	19805307	19807079	1772		chr2R	7537800	7540140	2340		chr3L	18017784	18018975	1191
chr2L	10274400	10277100	2700		chr2L	19824600	19826100	1500		chr2R	7545225	7557841	12616		chr3L	18024358	18025894	1536
chr2L	10289700	10291500	1800		chr2L	19829300	19830600	1300		chr2R	7723500	7727920	4420		chr3L	18027386	18027984	598
chr2L	10298100	10300500	2400		chr2L	19839000	19841700	2700		chr2R	7772315	7781100	8785		chr3L	18040500	18040592	92
chr2L	10303500	10307100	3600		chr2L	19850700	19856700	6000		chr2R	7786500	7787700	1200		chr3L	18177954	18179190	1236
chr2L	10317000	10317300	300		chr2L	19899600	19901100	1500		chr2R	7871700	7872900	1200		chr3L	18615074	18615679	605
chr2L	10318800	10323600	4800		chr2L	19903500	19905000	1500		chr2R	8049900	8051100	1200		chr3L	18620793	18621300	507
chr2L	10341300	10345200	3900		chr2L	19915970	19916100	130		chr2R	8057700	8061900	4200		chr3L	18744600	18745258	658
chr2L	10361700	10362600	900		chr2L	19918200	19920000	1800		chr2R	8088300	8090636	2336		chr3L	18759355	18761454	2099
chr2L	10367700	10368300	600		chr2L	19977300	19978800	1500		chr2R	8149754	8149800	46		chr3L	18775258	18775577	319
chr2L	10373700	10377600	3900		chr2L	19991270	19994100	2830		chr2R	8151300	8152200	900		chr3L	18784858	18785187	329
chr2L	10387500	10389600	2100		chr2L	19997700	19998900	1200		chr2R	8158200	8161416	3216		chr3L	18808876	18812791	3915
chr2L	10392000	10393200	1200		chr2L	20011376	20013786	2410		chr2R	8201336	8202300	964		chr3L	18813085	18816957	3872
chr2L	10395000	10397700	2700		chr2L	20015594	20016172	578		chr2R	8223900	8226300	2400		chr3L	18828355	18829554	1199
chr2L	10403400	10407300	3900		chr2L	20017671	20018100	429		chr2R	8229900	8232600	2700		chr3L	18881453	18882992	1539
chr2L	10419300	10420200	900		chr2L	20035071	20036282	1211		chr2R	8275716	8275800	84		chr3L	18987091	18988254	1163
chr2L	10426200	10427100	900		chr2L	20096003	20096270	267		chr2R	8325000	8325522	522		chr3L	18988559	18992400	3841
chr2L	10435500	10436700	1200		chr2L	20129870	20132700	2830		chr2R	8340000	8340600	600		chr3L	19005300	19006554	1254
chr2L	10455900	10458600	2700		chr2L	20137682	20137800	118		chr2R	8395716	8396016	300		chr3L	19008956	19013156	4200
chr2L	10464600	10475700	11100		chr2L	20139300	20140409	1109		chr2R	8416125	8416800	675		chr3L	19073168	19074654	1486
chr2L	10494900	10505700	10800		chr2L	20146407	20148300	1893		chr2R	8457300	8457900	600		chr3L	19078855	19081887	3032
chr2L	10510500	10534800	24300		chr2L	20228400	20229000	600		chr2R	8459400	8460300	900		chr3L	19223790	19224300	510
chr2L	10536300	10548300	12000		chr2L	20243100	20247600	4500		chr2R	8474400	8481600	7200		chr3L	19285268	19287377	2109
chr2L	10551300	10562100	10800		chr2L	20271300	20271900	600		chr2R	8484300	8484855	555		chr3L	19593000	19593054	54
chr2L	10617900	10622400	4500		chr2L	20284200	20286300	2100		chr2R	8486917	8487900	983		chr3L	19618268	19619400	1132
chr2L	10627200	10628700	1500		chr2L	20315531	20316716	1185		chr2R	8501100	8501400	300		chr3L	19658700	19660555	1855
chr2L	10633800	10635900	2100		chr2L	20331439	20332907	1468		chr2R	8523000	8523224	224		chr3L	19782278	19783202	924
chr2L	10637100	10640100	3000		chr2L	20393846	20397429	3583		chr2R	8538515	8538900	385		chr3L	19823371	19824571	1200
chr2L	10650000	10650300	300		chr2L	20401500	20402247	747		chr2R	8551432	8551500	68		chr3L	19864500	19865704	1204
chr2L	10656900	10658400	1500		chr2L	20406124	20407609	1485		chr2R	8564700	8567100	2400		chr3L	19894171	19895985	1814
chr2L	10664100	10667400	3300		chr2L	20430417	20431007	590		chr2R	8617122	8618928	1806		chr3L	19901071	19902872	1801
chr2L	10680000	10683600	3600		chr2L	20438700	20440200	1500		chr2R	8633020	8633400	380		chr3L	19903171	19903500	329
chr2L	10688100	10688700	600		chr2L	20480100	20482319	2219		chr2R	8642100	8644455	2355		chr3L	20234400	20235000	600
chr2L	10694100	10695600	1500		chr2L	20485031	20486811	1780		chr2R	8656119	8657053	934		chr3L	20500500	20502000	1500
chr2L	10697100	10699500	2400		chr2L	20491945	20497307	5362		chr2R	8704730	8705916	1186		chr3L	20526271	20527500	1229
chr2L	10701300	10707600	6300		chr2L	20499112	20502300	3188		chr2R	8738100	8738400	300		chr3L	20818173	20818774	601
chr2L	10713000	10718700	5700		chr2L	20512800	20513700	900		chr2R	8739900	8740200	300		chr3L	20849400	20849696	296
chr2L	10721400	10722300	900		chr2L	20519400	20520000	600		chr2R	8742600	8745000	2400		chr3L	20923500	20925600	2100
chr2L	10724400	10726200	1800		chr2L	20526000	20527200	1200		chr2R	8748600	8749800	1200		chr3L	21244787	21246312	1525
chr2L	10743300	10756500	13200		chr2L	20530200	20530800	600		chr2R	8754900	8758716	3816		chr3L	21254972	21255900	928
chr2L	10759200	10763400	4200		chr2L	20563500	20563610	110		chr2R	8763815	8769300	5485		chr3L	21278400	21280800	2400
chr2L	10785000	10786800	1800		chr2L	20565437	20566937	1500		chr2R	8803137	8805242	2105		chr3L	21383371	21386083	2712
chr2L	10788600	10790100	1500		chr2L	20569800	20570100	300		chr2R	8810650	8813919	3269		chr3L	21392096	21395400	3304
chr2L	10793100	10806000	12900		chr2L	20604440	20606700	2260		chr2R	8816056	8816700	644		chr3L	21446400	21448800	2400
chr2L	10807200	10809000	1800		chr2L	20624400	20626200	1800		chr2R	8822700	8824500	1800		chr3L	21501610	21502800	1190
chr2L	10827000	10836000	9000		chr2L	20632500	20633700	1200		chr2R	8844600	8846330	1730		chr3L	21825889	21827390	1501
chr2L	10841700	10843800	2100		chr2L	20695640	20697600	1960		chr2R	8878800	8880000	1200		chr3L	21832504	21834292	1788
chr2L	10848900	10852200	3300		chr2L	20721000	20721600	600		chr2R	8883600	8883854	254		chr3L	21872672	21874479	1807
chr2L	10857900	10859700	1800		chr2L	20807514	20813100	5586		chr2R	8893500	8895000	1500		chr3L	22177800	22180500	2700
chr2L	10862100	10862700	600		chr2L	20943112	20954507	11395		chr2R	8920450	8921916	1466		chr3L	22394071	22394700	629
chr2L	10864500	10870200	5700		chr2L	20973732	20976427	2695		chr2R	9020315	9021000	685		chr3L	22397678	22399472	1794
chr2L	10884600	10885200	600		chr2L	20981846	20984539	2693		chr2R	9039000	9040500	1500		chr3L	22832073	22833000	927
chr2L	10891200	10892100	900		chr2L	20985706	20989344	3638		chr2R	9055131	9056700	1569		chr3L	22902271	22905277	3006
chr2L	10896300	10896900	600		chr2L	21024406	21024900	494		chr2R	9084831	9086100	1269		chr3L	22940671	22943387	2716
chr2L	10901400	10905000	3600		chr2L	21032700	21035508	2808		chr2R	9103148	9104700	1552		chr3R	60300	60916	616
chr2L	10911000	10912800	1800		chr2L	21037335	21037645	310		chr2R	9116352	9119336	2984		chr3R	62401	63600	1199
chr2L	10928100	10934400	6300		chr2L	21065215	21066108	893		chr2R	9122615	9123300	685		chr3R	490199	491409	1210
chr2L	10945500	10946100	600		chr2L	21195431	21197209	1778		chr2R	9144815	9146338	1523		chr3R	556499	556802	303
chr2L	10947900	10948200	300		chr2L	21210900	21211908	1008		chr2R	9189900	9190416	516		chr3R	556805	557715	910
chr2L	10956300	10958700	2400		chr2L	21617700	21619138	1438		chr2R	9216000	9217500	1500		chr3R	623700	624000	300
chr2L	10963800	10977900	14100		chr2L	21701070	21702256	1186		chr2R	9219000	9221955	2955		chr3R	632704	633611	907
chr2L	10984200	10987500	3300		chr2L	21767343	21768600	1257		chr2R	9223716	9225000	1284		chr3R	641727	642000	273
chr2L	11003700	11005200	1500		chr2L	21948600	21950100	1500		chr2R	9229200	9231227	2027		chr3R	736800	737720	920
chr2L	11033100	11048100	15000		chr2L	22008237	22009778	1541		chr2R	9325200	9326923	1723		chr3R	741303	741900	597
chr2L	11052000	11071200	19200		chr2L	22018200	22019700	1500		chr2R	9335344	9338349	3005		chr3R	888311	889200	889
chr2L	11082000	11083800	1800		chr2L	22150477	22152538	2061		chr2R	9359920	9361445	1525		chr3R	1041028	1041601	573
chr2L	11085000	11087100	2100		chr2L	22154645	22155000	355		chr2R	9368951	9370454	1503		chr3R	1083302	1083900	598
chr2L	11099700	11103000	3300		chr2L	22167000	22167237	237		chr2R	9378853	9380615	1762		chr3R	1122899	1124403	1504
chr2L	11123100	11124300	1200		chr2L	22262400	22262643	243		chr2R	9384600	9388117	3517		chr3R	1392300	1393500	1200
chr2L	11150100	11151900	1800		chr2L	22271400	22272543	1143		chr2R	9419620	9420215	595		chr3R	1494636	1496403	1767
chr2L	11153400	11156400	3000		chr2L	22319076	22320300	1224		chr2R	9422056	9423516	1460		chr3R	1602900	1602919	19
chr2L	11172000	11172600	600		chr2R	762900	764717	1817		chr2R	9426900	9434100	7200		chr3R	1602937	1603500	563
chr2L	11206500	11215200	8700		chr2R	842100	843000	900		chr2R	9438219	9438900	681		chr3R	1833021	1835133	2112
chr2L	11218500	11221500	3000		chr2R	873600	873921	321		chr2R	9444900	9446632	1732		chr3R	2234415	2235312	897
chr2L	11226300	11227500	1200		chr2R	1230027	1230300	273		chr2R	9447817	9449340	1523		chr3R	2235319	2235900	581
chr2L	11243100	11243700	600		chr2R	1528552	1529400	848		chr2R	9451742	9455025	3283		chr3R	2252720	2257220	4500
chr2L	11373900	11374500	600		chr2R	1691400	1692900	1500		chr2R	9467916	9474215	6299		chr3R	2284500	2286602	2102
chr2L	11380800	11382900	2100		chr2R	1719900	1722300	2400		chr2R	9475456	9477900	2444		chr3R	2621120	2622600	1480
chr2L	11408400	11410800	2400		chr2R	1728900	1730400	1500		chr2R	9492535	9493800	1265		chr3R	2625036	2626500	1464
chr2L	11417100	11421000	3900		chr2R	1731600	1731900	300		chr2R	9711256	9712800	1544		chr3R	2642416	2645700	3284
chr2L	11422800	11430300	7500		chr2R	1773000	1773617	617		chr2R	9816816	9819900	3084		chr3R	2910600	2912400	1800
chr2L	11465400	11465700	300		chr2R	1806900	1808122	1222		chr2R	9822000	9830056	8056		chr3R	2948708	2949600	892
chr2L	11470200	11471100	900		chr2R	1941900	1943148	1248		chr2R	9839918	9840222	304		chr3R	3341099	3341400	301
chr2L	11478600	11478900	300		chr2R	1990516	1990800	284		chr2R	9842629	9843300	671		chr3R	3341430	3342340	910
chr2L	11492100	11495700	3600		chr2R	2101200	2102400	1200		chr2R	9846600	9852815	6215		chr3R	3348000	3350100	2100
chr2L	11523600	11529600	6000		chr2R	2117443	2119500	2057		chr2R	9865200	9867600	2400		chr3R	3375616	3376500	884
chr2L	11538900	11539800	900		chr2R	2123700	2124600	900		chr2R	9876300	9876600	300		chr3R	3619200	3619524	324
chr2L	11561400	11562900	1500		chr2R	2206800	2208341	1541		chr2R	9880500	9898200	17700		chr3R	3792606	3793206	600
chr2L	11581500	11585100	3600		chr2R	2392631	2394710	2079		chr2R	9917700	9918540	840		chr3R	3852308	3852900	592
chr2L	11593800	11595900	2100		chr2R	2419328	2420700	1372		chr2R	9924000	9926700	2700		chr3R	3935100	3937215	2115
chr2L	11618700	11621700	3000		chr2R	2451300	2456100	4800		chr2R	9935046	9937715	2669		chr3R	4342500	4343435	935
chr2L	11626800	11628300	1500		chr2R	2476500	2477100	600		chr2R	9971100	9972000	900		chr3R	4410000	4411500	1500
chr2L	11642400	11644800	2400		chr2R	2484300	2487427	3127		chr2R	10039800	10041516	1716		chr3R	4647599	4647900	301
chr2L	11658300	11658600	300		chr2R	2648849	2650500	1651		chr2R	10052400	10060452	8052		chr3R	4669809	4672539	2730
chr2L	11659800	11661300	1500		chr2R	2659200	2662909	3709		chr2R	10103100	10113680	10580		chr3R	4678500	4680033	1533
chr2L	11666100	11671500	5400		chr2R	2665929	2666400	471		chr2R	10134000	10134900	900		chr3R	4810199	4810536	337
chr2L	11684700	11685900	1200		chr2R	2691724	2693517	1793		chr2R	10140359	10141200	841		chr3R	4878600	4880100	1500
chr2L	11696100	11697600	1500		chr2R	2713200	2718112	4912		chr2R	10153900	10156500	2600		chr3R	5053500	5054700	1200
chr2L	11704500	11711400	6900		chr2R	2721140	2726400	5260		chr2R	10247400	10248000	600		chr3R	5055037	5055901	864
chr2L	11735100	11738100	3000		chr2R	2737200	2738100	900		chr2R	10249200	10249500	300		chr3R	5056218	5056819	601
chr2L	11745300	11746800	1500		chr2R	2739300	2741810	2510		chr2R	10367485	10375560	8075		chr3R	5164825	5166903	2078
chr2L	11748900	11750700	1800		chr2R	2765400	2766740	1340		chr2R	10377660	10382400	4740		chr3R	5183700	5184923	1223
chr2L	11756700	11757300	600		chr2R	2780700	2782500	1800		chr2R	10384500	10384599	99		chr3R	5260500	5261700	1200
chr2L	11758500	11772300	13800		chr2R	2798700	2801400	2700		chr2R	10414868	10415100	232		chr3R	5318724	5319331	607
chr2L	11781900	11787600	5700		chr2R	2871427	2873217	1790		chr2R	10421700	10424100	2400		chr3R	5376600	5378100	1500
chr2L	11793600	11795100	1500		chr2R	2920333	2921100	767		chr2R	10460463	10465800	5337		chr3R	5406900	5408100	1200
chr2L	11803200	11809200	6000		chr2R	2953648	2956310	2662		chr2R	10504563	10507260	2697		chr3R	5416500	5419503	3003
chr2L	11818800	11820900	2100		chr2R	2966400	2969515	3115		chr2R	10508465	10510200	1735		chr3R	5529600	5530504	904
chr2L	11840100	11847300	7200		chr2R	2982600	2983200	600		chr2R	10644300	10645800	1500		chr3R	5536523	5537700	1177
chr2L	11853600	11855400	1800		chr2R	2991300	2992800	1500		chr2R	10654200	10660860	6660		chr3R	5564399	5566500	2101
chr2L	11860500	11861400	900		chr2R	3026100	3026700	600		chr2R	10740000	10743300	3300		chr3R	5610032	5610600	568
chr2L	11863800	11867400	3600		chr2R	3033600	3034500	900		chr2R	10768500	10770000	1500		chr3R	5634605	5634909	304
chr2L	11880600	11881200	600		chr2R	3058341	3062100	3759		chr2R	10775100	10776661	1561		chr3R	5757000	5758229	1229
chr2L	11883900	11885400	1500		chr2R	3113400	3116400	3000		chr2R	10785300	10789200	3900		chr3R	5758502	5760600	2098
chr2L	11887800	11896200	8400		chr2R	3191209	3192000	791		chr2R	10791000	10791600	600		chr3R	5855699	5860530	4831
chr2L	11905500	11909400	3900		chr2R	3239400	3240000	600		chr2R	10794600	10797067	2467		chr3R	5890800	5892600	1800
chr2L	11918400	11924400	6000		chr2R	3258300	3258417	117		chr2R	10803359	10806993	3634		chr3R	5896500	5896800	300
chr2L	11929800	11932200	2400		chr2R	3267709	3268909	1200		chr2R	10852296	10854094	1798		chr3R	5903699	5904936	1237
chr2L	11940300	11945100	4800		chr2R	3292642	3293209	567		chr2R	10869661	10872688	3027		chr3R	5915100	5915115	15
chr2L	11946600	11950800	4200		chr2R	3310935	3312727	1792		chr2R	11006400	11006799	399		chr3R	5923799	5925600	1801
chr2L	11976900	11982600	5700		chr2R	3314512	3314700	188		chr2R	11015798	11017887	2089		chr3R	5937331	5938213	882
chr2L	11987400	11989200	1800		chr2R	3350100	3351000	900		chr2R	11021798	11022065	267		chr3R	5939999	5941200	1201
chr2L	12002700	12015000	12300		chr2R	3505500	3507000	1500		chr2R	11035500	11035562	62		chr3R	6394535	6396600	2065
chr2L	12020700	12021900	1200		chr2R	3523321	3526200	2879		chr2R	11088000	11088900	900		chr3R	6420901	6422733	1832
chr2L	12023700	12031800	8100		chr2R	3621726	3622327	601		chr2R	11104283	11106300	2017		chr3R	6432902	6435314	2412
chr2L	12042900	12050100	7200		chr2R	3640609	3641212	603		chr2R	11126700	11130689	3989		chr3R	6692713	6693900	1187
chr2L	12063000	12064800	1800		chr2R	3770548	3772025	1477		chr2R	11135178	11136967	1789		chr3R	6712199	6714628	2429
chr2L	12075600	12076200	600		chr2R	3777429	3779700	2271		chr2R	11139360	11141700	2340		chr3R	6944399	6945300	901
chr2L	12095700	12096000	300		chr2R	3905700	3906000	300		chr2R	11177764	11178600	836		chr3R	6967837	6969900	2063
chr2L	12108600	12109800	1200		chr2R	3945109	3947510	2401		chr2R	11194873	11197500	2627		chr3R	7022999	7024212	1213
chr2L	12142200	12150300	8100		chr2R	4011139	4011300	161		chr2R	11210100	11213100	3000		chr3R	7168236	7168800	564
chr2L	12154800	12158700	3900		chr2R	4076100	4078047	1947		chr2R	11227599	11228188	589		chr3R	7279808	7280100	292
chr2L	12164700	12165000	300		chr2R	4087800	4092900	5100		chr2R	11239263	11242894	3631		chr3R	7406999	7409100	2101
chr2L	12181200	12181500	300		chr2R	4146000	4147200	1200		chr2R	11259076	11264400	5324		chr3R	7425917	7426218	301
chr2L	12187200	12188400	1200		chr2R	4182300	4186200	3900		chr2R	11377562	11378400	838		chr3R	7427699	7429209	1510
chr2L	12190800	12207300	16500		chr2R	4187700	4189800	2100		chr2R	11416860	11420100	3240		chr3R	7688700	7689019	319
chr2L	12226500	12234000	7500		chr2R	4194900	4195200	300		chr2R	11451900	11453700	1800		chr3R	8453138	8454313	1175
chr2L	12236400	12238200	1800		chr2R	4214100	4214209	109		chr2R	11459100	11461500	2400		chr3R	8543099	8543400	301
chr2L	12243300	12256800	13500		chr2R	4234800	4235700	900		chr2R	11502686	11503200	514		chr3R	8543429	8545800	2371
chr2L	12261000	12262200	1200		chr2R	4240909	4241100	191		chr2R	11689281	11690700	1419		chr3R	8808299	8809202	903
chr2L	12273000	12276000	3000		chr2R	4260600	4261500	900		chr2R	11734269	11735160	891		chr3R	8838033	8844024	5991
chr2L	12280200	12285000	4800		chr2R	4263000	4264500	1500		chr2R	11748300	11751000	2700		chr3R	9080700	9081901	1201
chr2L	12290700	12292200	1500		chr2R	4265700	4267500	1800		chr2R	11782859	11784975	2116		chr3R	9185129	9186030	901
chr2L	12294300	12297600	3300		chr2R	4271100	4272300	1200		chr2R	11805000	11805300	300		chr3R	9406514	9407735	1221
chr2L	12301200	12302100	900		chr2R	4299410	4300633	1223		chr2R	11808900	11809871	971		chr3R	9417899	9419100	1201
chr2L	12303900	12306900	3000		chr2R	4303500	4303800	300		chr2R	11815260	11820300	5040		chr3R	9419131	9421818	2687
chr2L	12312600	12313800	1200		chr2R	4309345	4310100	755		chr2R	11828172	11829060	888		chr3R	9803113	9804300	1187
chr2L	12321900	12323400	1500		chr2R	4314600	4315200	600		chr2R	11886398	11889662	3264		chr3R	9834928	9837000	2072
chr2L	12326700	12330000	3300		chr2R	4339340	4341600	2260		chr2R	11894700	11896873	2173		chr3R	9844800	9845400	600
chr2L	12340800	12341400	600		chr2R	4401109	4405200	4091		chr2R	11898698	11899200	502		chr3R	10195800	10198230	2430
chr2L	12342600	12343500	900		chr2R	4412826	4414800	1974		chr2R	11980259	11982984	2725		chr3R	10287000	10287600	600
chr2L	12345900	12355200	9300		chr2R	4461145	4461300	155		chr2R	11989899	11993100	3201		chr3R	10401920	10402200	280
chr2L	12387000	12387900	900		chr2R	4471009	4472229	1220		chr2R	11995500	11995800	300		chr3R	10515032	10516802	1770
chr2L	12389100	12390600	1500		chr2R	4527600	4530000	2400		chr2R	11997900	11999100	1200		chr3R	10517715	10518330	615
chr2L	12413400	12413700	300		chr2R	4573639	4575000	1361		chr2R	12012000	12017700	5700		chr3R	10521300	10521927	627
chr2L	12417600	12422700	5100		chr2R	4597044	4597200	156		chr2R	12020700	12021074	374		chr3R	10522203	10523407	1204
chr2L	12427500	12428400	900		chr2R	4648348	4651200	2852		chr2R	12037800	12043800	6000		chr3R	10531530	10533330	1800
chr2L	12441600	12442200	600		chr2R	4656444	4658100	1656		chr2R	12067290	12068776	1486		chr3R	10560338	10566630	6292
chr2L	12443700	12450000	6300		chr2R	4660200	4662600	2400		chr2R	12074194	12076200	2006		chr3R	10572906	10574739	1833
chr2L	12454800	12516300	61500		chr2R	4675500	4677300	1800		chr2R	12096977	12103260	6283		chr3R	10912801	10914304	1503
chr2L	12518700	12519300	600		chr2R	4681934	4683300	1366		chr2R	12105996	12106866	870		chr3R	10918211	10920032	1821
chr2L	12520500	12548100	27600		chr2R	4684800	4686122	1322		chr2R	12112200	12115200	3000		chr3R	10956300	10956901	601
chr2L	12553500	12554400	900		chr2R	4688509	4691100	2591		chr2R	12157500	12159900	2400		chr3R	10957239	10957500	261
chr2L	12558000	12558300	300		chr2R	4699500	4699800	300		chr2R	12177900	12180070	2170		chr3R	10971603	10973400	1797
chr2L	12565500	12568200	2700		chr2R	4706400	4709700	3300		chr2R	12223500	12225600	2100		chr3R	11044799	11045100	301
chr2L	12587700	12589200	1500		chr2R	4746447	4748225	1778		chr2R	12230490	12231000	510		chr3R	11094600	11095231	631
chr2L	12591000	12594900	3900		chr2R	4812709	4814100	1391		chr2R	12318059	12318900	841		chr3R	11103600	11104823	1223
chr2L	12603000	12605700	2700		chr2R	4893000	4895400	2400		chr2R	12464772	12466565	1793		chr3R	11115300	11119200	3900
chr2L	12607800	12609900	2100		chr2R	4915200	4917600	2400		chr2R	12468685	12471000	2315		chr3R	11178928	11179540	612
chr2L	12612300	12618300	6000		chr2R	4935000	4935900	900		chr2R	12481286	12483300	2014		chr3R	11235034	11238300	3266
chr2L	12619500	12623400	3900		chr2R	4946700	4947719	1019		chr2R	12546399	12547500	1101		chr3R	11374201	11374500	299
chr2L	12636600	12637800	1200		chr2R	4949219	4951800	2581		chr2R	12577893	12580576	2683		chr3R	11482800	11483101	301
chr2L	12646800	12648300	1500		chr2R	4954909	4956000	1091		chr2R	12612697	12616296	3599		chr3R	11483103	11484900	1797
chr2L	12652500	12657000	4500		chr2R	5082113	5083047	934		chr2R	12620460	12620760	300		chr3R	11490901	11492100	1199
chr2L	12673800	12677400	3600		chr2R	5092947	5093513	566		chr2R	12671198	12676500	5302		chr3R	11501712	11503834	2122
chr2L	12679800	12683100	3300		chr2R	5099822	5101618	1796		chr2R	12704170	12706567	2397		chr3R	11503837	11504710	873
chr2L	12694200	12696000	1800		chr2R	5111214	5117215	6001		chr2R	12711076	12713400	2324		chr3R	11516405	11517300	895
chr2L	12700200	12701700	1500		chr2R	5136000	5136126	126		chr2R	12718500	12720000	1500		chr3R	11727000	11727300	300
chr2L	12711900	12713400	1500		chr2R	5152017	5153213	1196		chr2R	12721200	12721559	359		chr3R	11797800	11798107	307
chr2L	12716700	12722400	5700		chr2R	5168209	5170009	1800		chr2R	12738600	12740100	1500		chr3R	11799639	11801100	1461
chr2L	12744000	12745800	1800		chr2R	5178746	5179335	589		chr2R	12743100	12743799	699		chr3R	11819705	11820900	1195
chr2L	12758100	12760200	2100		chr2R	5182050	5183100	1050		chr2R	12744961	12745264	303		chr3R	11925934	11926800	866
chr2L	12776400	12777300	900		chr2R	5196447	5198815	2368		chr2R	12756900	12757574	674		chr3R	12012000	12013538	1538
chr2L	12778500	12778800	300		chr2R	5212909	5214000	1091		chr2R	12812100	12812759	659		chr3R	12031500	12033300	1800
chr2L	12781500	12781800	300		chr2R	5219400	5224200	4800		chr2R	12892200	12897000	4800		chr3R	12033301	12033900	599
chr2L	12789300	12789900	600		chr2R	5236500	5237400	900		chr2R	12901500	12904500	3000		chr3R	12062402	12063631	1229
chr2L	12791100	12791700	600		chr2R	5250134	5250600	466		chr2R	12906600	12909398	2798		chr3R	12079504	12082226	2722
chr2L	12795300	12795600	300		chr2R	5254500	5255210	710		chr2R	12913275	12917700	4425		chr3R	12101414	12103201	1787
chr2L	12796800	12797700	900		chr2R	5274900	5277109	2209		chr2R	12979200	12979800	600		chr3R	12103220	12104704	1484
chr2L	12808800	12809400	600		chr2R	5295409	5295721	312		chr2R	12984378	12987600	3222		chr3R	12104709	12106519	1810
chr2L	12810600	12812700	2100		chr2R	5334738	5335500	762		chr2R	12995400	12996093	693		chr3R	12106529	12107127	598
chr2L	12816300	12818100	1800		chr2R	5351209	5352600	1391		chr2R	12997883	12999000	1117		chr3R	12167700	12168606	906
chr2L	12823200	12825600	2400		chr2R	5357700	5359500	1800		chr2R	13030293	13030887	594		chr3R	12890412	12891000	588
chr2L	12827400	12828300	900		chr2R	5401915	5404023	2108		chr2R	13033559	13034760	1201		chr3R	12906900	12907210	310
chr2L	12846900	12849300	2400		chr2R	5428610	5431024	2414		chr2R	13151400	13153500	2100		chr3R	13455630	13456500	870
chr2L	12868200	12869700	1500		chr2R	5452800	5453513	713		chr2R	13158300	13162200	3900		chr3R	13491026	13493400	2374
chr2L	12873900	12875400	1500		chr2R	5490300	5490433	133		chr2R	13281660	13283100	1440		chr3R	13529400	13529704	304
chr2L	12891600	12893700	2100		chr2R	5501700	5502300	600		chr2R	13284900	13285800	900		chr3R	13537820	13544400	6580
chr2L	12895800	12898500	2700		chr2R	5506800	5510700	3900		chr2R	13290960	13291200	240		chr3R	13601132	13602600	1468
chr2L	12906300	12908100	1800		chr2R	5518200	5520428	2228		chr2R	13307400	13311300	3900		chr3R	13687217	13687500	283
chr2L	12913200	12913800	600		chr2R	5526300	5529450	3150		chr2R	13316100	13316791	691		chr3R	13688700	13689300	600
chr2L	12915000	12915900	900		chr2R	5533500	5535000	1500		chr2R	13323900	13326661	2761		chr3R	13772436	13773331	895
chr2L	12930900	12932700	1800		chr2R	5544300	5544900	600		chr2R	13330260	13330560	300		chr3R	14073000	14073300	300
chr2L	12942300	12944700	2400		chr2R	5546700	5547300	600		chr2R	13332069	13332366	297		chr3R	14074500	14075106	606
chr2L	12948900	12951900	3000		chr2R	5558700	5559300	600		chr2R	13339200	13341300	2100		chr3R	14075399	14076300	901
chr2L	12956400	12957000	600		chr2R	5570528	5572050	1522		chr2R	13345800	13347688	1888		chr3R	14221500	14222711	1211
chr2L	12968100	12969000	900		chr2R	5574112	5575800	1688		chr2R	13364781	13365900	1119		chr3R	14223029	14223600	571
chr2L	12981900	12984300	2400		chr2R	5586740	5587800	1060		chr2R	13370700	13372500	1800		chr3R	14352637	14354113	1476
chr2L	13015500	13023300	7800		chr2R	5613900	5614025	125		chr2R	13432298	13434000	1702		chr3R	14617524	14617809	285
chr2L	13039200	13045500	6300		chr2R	5622109	5623032	923		chr2R	13455900	13455959	59		chr3R	14730899	14731200	301
chr2L	13047600	13049100	1500		chr2R	5632636	5635041	2405		chr2R	13460100	13461000	900		chr3R	14744117	14744700	583
chr2L	13050300	13076400	26100		chr2R	5654400	5656016	1616		chr2R	13468271	13469760	1489		chr3R	14755200	14756400	1200
chr2L	13077600	13078500	900		chr2R	5669400	5669700	300		chr2R	13472793	13474200	1407		chr3R	15295799	15297306	1507
chr2L	13080600	13092000	11400		chr2R	5689611	5691000	1389		chr2R	13480800	13480859	59		chr3R	15467438	15469500	2062
chr2L	13095600	13103700	8100		chr2R	5718709	5720544	1835		chr2R	13565700	13572600	6900		chr3R	15556234	15558004	1770
chr2L	13111800	13115100	3300		chr2R	5769410	5770936	1526		chr2R	13585859	13587000	1141		chr3R	15726902	15729309	2407
chr2L	13119000	13128000	9000		chr2R	5794612	5795400	788		chr2R	13605960	13607786	1826		chr3R	15732019	15734717	2698
chr2L	13134600	13143000	8400		chr2R	5810700	5813213	2513		chr2R	13647072	13649400	2328		chr3R	16078539	16079133	594
chr2L	13152900	13153200	300		chr2R	5832600	5835140	2540		chr2R	13673162	13673700	538		chr3R	16079415	16080614	1199
chr2L	13155000	13156800	1800		chr2R	5843700	5843832	132		chr2R	13680300	13681800	1500		chr3R	16107600	16108223	623
chr2L	13164600	13166700	2100		chr2R	5860310	5862600	2290		chr2R	13683000	13685100	2100		chr3R	16110899	16111200	301
chr2L	13178400	13181100	2700		chr2R	5865300	5865600	300		chr2R	13729200	13731900	2700		chr3R	16118099	16119300	1201
chr2L	13190400	13193100	2700		chr2R	5895300	5896612	1312		chr2R	13735800	13740000	4200		chr3R	16369806	16374300	4494
chr2L	13203000	13209600	6600		chr2R	5899320	5900400	1080		chr2R	13742100	13743600	1500		chr3R	16427110	16428900	1790
chr2L	13214400	13215600	1200		chr2R	5902909	5905200	2291		chr2R	13755659	13759874	4215		chr3R	16609218	16609519	301
chr2L	13233300	13238400	5100		chr2R	5929311	5930548	1237		chr2R	13789888	13790100	212		chr3R	16609808	16610700	892
chr2L	13244700	13248900	4200		chr2R	5942536	5944343	1807		chr2R	13926900	13928400	1500		chr3R	16612200	16614900	2700
chr2L	13259700	13260300	600		chr2R	5969821	5970300	479		chr2R	13929900	13932379	2479		chr3R	16738828	16740000	1172
chr2L	13265700	13275300	9600		chr2R	6056222	6057000	778		chr2R	13982162	13983000	838		chr3R	16775121	16777513	2392
chr2L	13280100	13294200	14100		chr2R	6073941	6074100	159		chr2R	14013900	14017266	3366		chr3R	16787099	16788000	901
chr2L	13309800	13311900	2100		chr2R	6075300	6075716	416		chr2R	14020893	14023500	2607		chr3R	16848900	16849225	325
chr2L	13314000	13316700	2700		chr2R	6081447	6082920	1473		chr2R	14027759	14029800	2041		chr3R	16882220	16887313	5093
chr2L	13321500	13329300	7800		chr2R	6104509	6105110	601		chr2R	14033100	14037000	3900		chr3R	16919400	16923917	4517
chr2L	13331400	13335300	3900		chr2R	6106948	6107700	752		chr2R	14061080	14062895	1815		chr3R	16939205	16941306	2101
chr2L	13346700	13350900	4200		chr2R	6113816	6114600	784		chr2R	14065876	14069100	3224		chr3R	17029521	17032803	3282
chr2L	13355400	13358400	3000		chr2R	6122700	6123415	715		chr2R	14175600	14181000	5400		chr3R	17121599	17124932	3333
chr2L	13371000	13371900	900		chr2R	6126000	6129300	3300		chr2R	14225792	14229059	3267		chr3R	17396713	17398500	1787
chr2L	13398300	13401600	3300		chr2R	6136500	6137837	1337		chr2R	14244670	14245860	1190		chr3R	17405100	17406939	1839
chr2L	13420500	13424100	3600		chr2R	6153113	6153600	487		chr2R	14287500	14290800	3300		chr3R	17410800	17411400	600
chr2L	13425600	13426200	600		chr2R	6255116	6257512	2396		chr2R	14295600	14297100	1500		chr3R	17412900	17414100	1200
chr2L	13430100	13432800	2700		chr2R	6290549	6293400	2851		chr2R	14299800	14302500	2700		chr3R	17416199	17418640	2441
chr2L	13440300	13442400	2100		chr2R	6333000	6333600	600		chr2R	14307300	14308800	1500		chr3R	17424937	17431507	6570
chr2L	13444800	13447500	2700		chr2R	6399600	6399713	113		chr2R	14320200	14321467	1267		chr3R	17455199	17456416	1217
chr2L	13467600	13470300	2700		chr2R	6454800	6455100	300		chr2R	14323260	14324761	1501		chr3R	17474400	17476200	1800
chr2L	13472400	13473600	1200		chr2R	6483000	6485218	2218		chr2R	14326900	14334300	7400		chr3R	17482500	17482800	300
chr2L	13476900	13477800	900		chr2R	6496200	6497700	1500		chr2R	14414169	14415959	1790		chr3R	17630700	17632500	1800
chr2L	13487700	13491600	3900		chr2R	6561528	6563100	1572		chr2R	14419288	14420194	906		chr3R	17663727	17665226	1499
chr2L	13499700	13518900	19200		chr2R	6566100	6571500	5400		chr2R	14421900	14421960	60		chr3R	17674199	17675137	938
chr2L	13536000	13537500	1500		chr2R	6605015	6605400	385		chr2R	14432799	14436662	3863		chr3R	17675400	17676032	632
chr2L	13545600	13557600	12000		chr2R	6630300	6631156	856		chr2R	14460668	14462459	1791		chr3R	18182724	18183300	576
chr2L	13566600	13567800	1200		chr2R	6658750	6662030	3280		chr2R	14496965	14500859	3894		chr3R	18413128	18413706	578
chr2L	13569300	13571400	2100		chr2R	6790800	6791100	300		chr2R	14505359	14509500	4141		chr3R	18414038	18414300	262
chr2L	13572600	13576800	4200		chr2R	6794400	6795600	1200		chr2R	14516700	14517059	359		chr3R	18450000	18451200	1200
chr2L	13580100	13585200	5100		chr2R	6800400	6802146	1746		chr2R	14527597	14527800	203		chr3R	18462001	18462600	599
chr2L	13591200	13593600	2400		chr2R	6810300	6813300	3000		chr2R	14535674	14540469	4795		chr3R	18577500	18581700	4200
chr2L	13598700	13602000	3300		chr2R	6822900	6824400	1500		chr2R	14541997	14543100	1103		chr3R	18712231	18713100	869
chr2L	13605600	13607100	1500		chr2R	6843900	6845654	1754		chr2R	14552769	14557200	4431		chr3R	18930935	18931800	865
chr2L	13614600	13617900	3300		chr2R	6847721	6849300	1579		chr2R	14559600	14562067	2467		chr3R	18983105	18983700	595
chr2L	13619700	13626900	7200		chr2R	6852600	6853800	1200		chr2R	14574668	14578500	3832		chr3R	19026338	19027812	1474
chr2L	13629000	13629600	600		chr2R	6860641	6863952	3311		chr2R	14580600	14580678	78		chr3R	19128333	19131000	2667
chr2L	13644900	13646700	1800		chr2R	6873600	6876900	3300		chr2R	14581889	14583600	1711		chr3R	19153531	19154100	569
chr2L	13658100	13658400	300		chr2R	6884100	6885000	900		chr2R	14592961	14593800	839		chr3R	19157700	19160718	3018
chr2L	13665900	13666800	900		chr2R	6888000	6889200	1200		chr2R	14658900	14659500	600		chr3R	19564514	19565100	586
chr2L	13674900	13676700	1800		chr2R	6890400	6893040	2640		chr2R	14661394	14663400	2006		chr3R	19565427	19566000	573
chr2L	13678500	13680000	1500		chr2R	6912825	6914627	1802		chr2R	14683894	14692200	8306		chr3R	19607399	19608035	636
chr2L	13683600	13685100	1500		chr2R	6918300	6923700	5400		chr2R	14699460	14700300	840		chr3R	19811726	19812300	574
chr2L	13687800	13689000	1200		chr2R	6935917	6937500	1583		chr2R	14721300	14724000	2700		chr3R	19833899	19834208	309
chr2L	13690500	13694400	3900		chr2R	6947326	6948600	1274		chr2R	15029400	15036600	7200		chr3R	19837204	19838400	1196
chr2L	13696500	13700100	3600		chr2R	6951515	6952716	1201		chr2R	15050400	15051664	1264		chr3R	19851299	19852209	910
chr2L	13705500	13706100	600		chr2R	6957300	6962356	5056		chr2R	15054379	15054900	521		chr3R	19875600	19875934	334
chr2L	13719900	13720200	300		chr2R	6964155	6968100	3945		chr2R	15065400	15071100	5700		chr3R	19905338	19905601	263
chr2L	13723800	13725000	1200		chr2R	6969300	6972228	2928		chr2R	15074759	15076200	1441		chr3R	19918527	19922100	3573
chr2L	13727100	13729200	2100		chr2R	6974700	6976715	2015		chr2R	15092161	15093000	839		chr3R	19923900	19925710	1810
chr2L	13736100	13751400	15300		chr2R	6997123	7001655	4532		chr2R	15177371	15177900	529		chr3R	20107200	20108402	1202
chr2L	13753500	13757400	3900		chr2R	7016624	7019323	2699		chr2R	15183084	15186300	3216		chr3R	20255702	20257200	1498
chr2L	13760700	13761300	600		chr2R	7048500	7051120	2620		chr2R	15187500	15190595	3095		chr3R	20367600	20369402	1802
chr2L	13766700	13770300	3600		chr2R	7060200	7060715	515		chr2R	15193500	15195600	2100		chr3R	20397906	20399135	1229
chr2L	13788300	13791300	3000		chr2R	7117800	7118316	516		chr2R	15212161	15213979	1818		chr3R	20412900	20415622	2722
chr2L	13801500	13809300	7800		chr2R	7151615	7152600	985		chr2R	15244279	15246000	1721		chr3R	20429715	20432404	2689
chr2L	13810800	13812000	1200		chr2R	7160100	7160400	300		chr2R	15258000	15263400	5400		chr3R	20432704	20433600	896
chr2L	13834200	13840500	6300		chr2R	7190700	7193341	2641		chr2R	15282000	15285900	3900		chr3R	20634935	20639400	4465
chr2L	13872600	13875900	3300		chr2R	7252800	7253920	1120		chr2R	15300059	15301200	1141		chr3R	20876122	20877300	1178
chr2L	13891500	13893600	2100		chr2R	7379100	7382043	2943		chr2R	15305400	15305785	385		chr3R	20948436	20949300	864
chr2L	13903800	13905600	1800		chr2R	7384800	7385700	900		chr2R	15307565	15308100	535		chr3R	21315900	21317100	1200
chr2L	13908900	13909500	600		chr2R	7470300	7470600	300		chr2R	15332700	15333600	900		chr3R	21342900	21344400	1500
chr2L	13919400	13920300	900		chr2R	7679700	7681451	1751		chr2R	15336300	15339600	3300		chr3R	21346800	21347101	301
chr2L	13927800	13929300	1500		chr2R	7698900	7701900	3000		chr2R	15343200	15345300	2100		chr3R	21347439	21348904	1465
chr2L	13944900	13945500	600		chr2R	7707600	7709649	2049		chr2R	15349800	15357072	7272		chr3R	21550800	21551400	600
chr2L	13949100	13951200	2100		chr2R	7732747	7734846	2099		chr2R	15388892	15390065	1173		chr3R	21579010	21580240	1230
chr2L	13961700	13980300	18600		chr2R	7798428	7798500	72		chr2R	15506400	15507960	1560		chr3R	21708600	21708908	308
chr2L	13986900	13989000	2100		chr2R	7824215	7829700	5485		chr2R	16117273	16117800	527		chr3R	21943799	21945003	1204
chr2L	13993500	13995900	2400		chr2R	7853100	7853327	227		chr2R	16150200	16150800	600		chr3R	22038299	22039536	1237
chr2L	13998900	14000700	1800		chr2R	7882441	7888500	6059		chr2R	16158000	16159200	1200		chr3R	22329600	22330500	900
chr2L	14002200	14003700	1500		chr2R	7931650	7933441	1791		chr2R	16193459	16197063	3604		chr3R	22358400	22358714	314
chr2L	14006100	14008200	2100		chr2R	7954200	7956600	2400		chr2R	16199181	16205100	5919		chr3R	22359005	22360200	1195
chr2L	14011200	14016600	5400		chr2R	7957800	7958700	900		chr2R	16471200	16471500	300		chr3R	22360520	22361108	588
chr2L	14018100	14042700	24600		chr2R	7989600	7991100	1500		chr2R	16511400	16512000	600		chr3R	22553400	22554900	1500
chr2L	14043900	14051100	7200		chr2R	7992600	7993200	600		chr2R	16552871	16554600	1729		chr3R	22625726	22626288	562
chr2L	14058000	14068800	10800		chr2R	7994400	7995000	600		chr2R	16559100	16559477	377		chr3R	22626302	22627200	898
chr2L	14083800	14087100	3300		chr2R	8000100	8000925	825		chr2R	16722767	16725742	2975		chr3R	22722599	22724400	1801
chr2L	14111100	14112000	900		chr2R	8006100	8008455	2355		chr2R	16958100	16958700	600		chr3R	22782000	22782636	636
chr2L	14121000	14124600	3600		chr2R	8010215	8012616	2401		chr2R	16960500	16962600	2100		chr3R	22955701	22956340	639
chr2L	14134500	14136300	1800		chr2R	8016215	8020800	4585		chr2R	16965000	16966640	1640		chr3R	22956599	22956933	334
chr2L	14149500	14150700	1200		chr2R	8090637	8092500	1863		chr2R	17020200	17024576	4376		chr3R	22975499	22977002	1503
chr2L	14158800	14159400	600		chr2R	8102051	8103000	949		chr2R	17033100	17034000	900		chr3R	22977301	22977638	337
chr2L	14162700	14163300	600		chr2R	8133215	8135016	1801		chr2R	17043900	17046737	2837		chr3R	23106600	23109303	2703
chr2L	14214900	14241900	27000		chr2R	8139836	8141400	1564		chr2R	17048278	17049600	1322		chr3R	23771699	23773200	1501
chr2L	14243700	14250600	6900		chr2R	8167147	8168655	1508		chr2R	17068200	17072256	4056		chr3R	24111939	24115500	3561
chr2L	14265000	14267400	2400		chr2R	8174615	8174700	85		chr2R	17089349	17094167	4818		chr3R	24365699	24366305	606
chr2L	14278800	14285100	6300		chr2R	8176200	8176500	300		chr2R	17102100	17104961	2861		chr3R	24657024	24658500	1476
chr2L	14287200	14287500	300		chr2R	8206800	8208556	1756		chr2R	17181000	17184900	3900		chr3R	24670827	24672000	1173
chr2L	14354700	14357700	3000		chr2R	8364250	8366328	2078		chr2R	17210577	17211900	1323		chr3R	24717318	24718200	882
chr2L	14371200	14374200	3000		chr2R	8367816	8368422	606		chr2R	17250300	17256600	6300		chr3R	24804639	24805500	861
chr2L	14387100	14391600	4500		chr2R	8466900	8467800	900		chr2R	17260800	17261837	1037		chr3R	24864934	24866100	1166
chr2L	14393100	14414400	21300		chr2R	8593124	8594700	1576		chr2R	17264700	17265300	600		chr3R	24892504	24894905	2401
chr2L	14439900	14447400	7500		chr2R	8604244	8605500	1256		chr2R	17269943	17271600	1657		chr3R	24948305	24950438	2133
chr2L	14456100	14457900	1800		chr2R	8610250	8612053	1803		chr2R	17274000	17275355	1355		chr3R	25030800	25032310	1510
chr2L	14475600	14478900	3300		chr2R	8616300	8616818	518		chr2R	17360545	17360877	332		chr3R	25302600	25304707	2107
chr2L	14486400	14487000	600		chr2R	8630319	8633019	2700		chr2R	17381239	17383500	2261		chr3R	25598699	25600522	1823
chr2L	14488200	14489400	1200		chr2R	8657916	8659200	1284		chr2R	17389200	17394437	5237		chr3R	25603800	25605037	1237
chr2L	14493300	14496600	3300		chr2R	8661300	8663047	1747		chr2R	17397438	17397738	300		chr3R	25607699	25609800	2101
chr2L	14502900	14512200	9300		chr2R	8665120	8666937	1817		chr2R	17409137	17411274	2137		chr3R	25612800	25613104	304
chr2L	14551500	14556600	5100		chr2R	8700300	8702316	2016		chr2R	17458800	17460300	1500		chr3R	25838437	25840800	2363
chr2L	14562600	14565300	2700		chr2R	8721825	8724824	2999		chr2R	17490777	17501400	10623		chr3R	25921800	25922100	300
chr2L	14569500	14574000	4500		chr2R	8779800	8780916	1116		chr2R	17503800	17504100	300		chr3R	25931708	25932935	1227
chr2L	14596800	14601300	4500		chr2R	8789915	8792100	2185		chr2R	17521800	17523438	1638		chr3R	26109939	26111100	1161
chr2L	14612100	14617800	5700		chr2R	8793300	8795100	1800		chr2R	17527500	17537400	9900		chr3R	26600399	26603729	3330
chr2L	14622900	14625900	3000		chr2R	8852700	8853816	1116		chr2R	17546700	17547738	1038		chr3R	26603999	26604638	639
chr2L	14667000	14667300	300		chr2R	8863200	8866428	3228		chr2R	17548639	17552400	3761		chr3R	26628938	26630704	1766
chr2L	14673000	14678100	5100		chr2R	8902732	8904000	1268		chr2R	17575338	17576271	933		chr3R	26638500	26639400	900
chr2L	14688000	14689800	1800		chr2R	8915318	8918016	2698		chr2R	17578075	17579400	1325		chr3R	26824800	26825400	600
chr2L	14698500	14703300	4800		chr2R	8922515	8922900	385		chr2R	17593044	17594100	1056		chr3R	26832600	26833200	600
chr2L	14709600	14718900	9300		chr2R	8935800	8937000	1200		chr2R	17598900	17603400	4500		chr3R	26885402	26886901	1499
chr2L	14721300	14724300	3000		chr2R	8941432	8941500	68		chr2R	17607600	17609563	1963		chr3R	27045300	27051000	5700
chr2L	14730000	14730600	600		chr2R	8942700	8944500	1800		chr2R	17947639	17952300	4661		chr3R	27075909	27077100	1191
chr2L	14733900	14735100	1200		chr2R	8962800	8967225	4425		chr2R	17961900	17964776	2876		chr3R	27432299	27435310	3011
chr2L	14743200	14748600	5400		chr2R	8980500	8981700	1200		chr2R	17967761	17967900	139		chr3R	27546000	27547800	1800
chr2L	14751000	14751900	900		chr2R	8987400	8988300	900		chr2R	17990238	17990400	162		chr3R	27564300	27565500	1200
chr2L	14758500	14760300	1800		chr2R	8989800	8990400	600		chr2R	17999277	18010800	11523		chr3R	27603600	27603910	310
chr2L	14767500	14773200	5700		chr2R	8994000	8994300	300		chr2R	18061500	18061959	459		chr3R	27711937	27713400	1463
chr2L	14779500	14782200	2700		chr2R	8995500	8997816	2316		chr2R	18081300	18081741	441		chr3R	27813932	27815100	1168
chr2L	14788800	14789700	900		chr2R	8999616	8999700	84		chr2R	18083838	18085800	1962		chrX	88412	89700	1288
chr2L	14793300	14794500	1200		chr2R	9113916	9115716	1800		chr2R	18100047	18101700	1653		chrX	138347	138934	587
chr2L	14797200	14798700	1500		chr2R	9129000	9131400	2400		chr2R	18114000	18115941	1941		chrX	581400	582912	1512
chr2L	14831100	14833800	2700		chr2R	9165819	9166727	908		chr2R	18189000	18190050	1050		chrX	686717	687020	303
chr2L	14852100	14856300	4200		chr2R	9196200	9198516	2316		chr2R	18195439	18197100	1661		chrX	687049	687300	251
chr2L	14867400	14871000	3600		chr2R	9231824	9235500	3676		chr2R	18199500	18201472	1972		chrX	700500	702003	1503
chr2L	14886000	14887800	1800		chr2R	9249852	9251400	1548		chr2R	18274658	18275700	1042		chrX	946847	951915	5068
chr2L	14896500	14906400	9900		chr2R	9254100	9255300	1200		chr2R	18283354	18290400	7046		chrX	1122911	1123229	318
chr2L	14914800	14922000	7200		chr2R	9257620	9262156	4536		chr2R	18308100	18308700	600		chrX	1124416	1125017	601
chr2L	14938500	14946000	7500		chr2R	9267217	9268200	983		chr2R	18424500	18434266	9766		chrX	1125025	1126800	1775
chr2L	14953200	14955600	2400		chr2R	9269400	9272616	3216		chr2R	18436943	18438000	1057		chrX	1126812	1130412	3600
chr2L	14963700	14965500	1800		chr2R	9287329	9288300	971		chr2R	18440100	18440877	777		chrX	1157149	1157712	563
chr2L	14969400	14972700	3300		chr2R	9366246	9367730	1484		chr2R	18457338	18460375	3037		chrX	1168536	1170612	2076
chr2L	14974200	14975700	1500		chr2R	9408000	9408600	600		chr2R	18475374	18481044	5670		chrX	1177511	1179318	1807
chr2L	14976900	14979300	2400		chr2R	9463436	9464317	881		chr2R	18484041	18487978	3937		chrX	1278911	1283400	4489
chr2L	14999100	15000900	1800		chr2R	9488934	9492534	3600		chr2R	18524876	18525900	1024		chrX	1292437	1294504	2067
chr2L	15018600	15021900	3300		chr2R	9505800	9506100	300		chr2R	18531475	18532800	1325		chrX	1294511	1295449	938
chr2L	15029100	15029400	300		chr2R	9507300	9509400	2100		chr2R	18551558	18554265	2707		chrX	1373100	1374046	946
chr2L	15042900	15044700	1800		chr2R	9511200	9514200	3000		chr2R	18567760	18573166	5406		chrX	1376451	1377933	1482
chr2L	15051900	15057900	6000		chr2R	9515400	9516300	900		chr2R	18576000	18577338	1338		chrX	1407313	1407618	305
chr2L	15079500	15087300	7800		chr2R	9519600	9520500	900		chr2R	18616338	18616666	328		chrX	1460797	1461300	503
chr2L	15102300	15106200	3900		chr2R	9521700	9522900	1200		chr2R	18684737	18685661	924		chrX	1473398	1473731	333
chr2L	15112800	15113700	900		chr2R	9524100	9525900	1800		chr2R	18741900	18742200	300		chrX	1512118	1513937	1819
chr2L	15123900	15127200	3300		chr2R	9527100	9529500	2400		chr2R	18812400	18814376	1976		chrX	1516909	1518999	2090
chr2L	15135300	15139200	3900		chr2R	9535800	9536100	300		chr2R	18824100	18826200	2100		chrX	1718197	1724204	6007
chr2L	15145500	15151800	6300		chr2R	9541200	9541800	600		chr2R	18827700	18831600	3900		chrX	1741030	1743418	2388
chr2L	15157500	15157800	300		chr2R	9568200	9570000	1800		chr2R	18955064	18960000	4936		chrX	1802100	1802832	732
chr2L	15168000	15171300	3300		chr2R	9577500	9579841	2341		chr2R	19078500	19079538	1038		chrX	1835400	1835498	98
chr2L	15183900	15185100	1200		chr2R	9590700	9591600	900		chr2R	19244100	19246337	2237		chrX	1844527	1846314	1787
chr2L	15192000	15192600	600		chr2R	9607800	9610200	2400		chr2R	19273200	19273500	300		chrX	1857405	1861011	3606
chr2L	15200400	15201900	1500		chr2R	9615300	9615519	219		chr2R	19315800	19317600	1800		chrX	1904400	1907400	3000
chr2L	15210000	15210300	300		chr2R	9623615	9628500	4885		chr2R	19389759	19391100	1341		chrX	1935000	1937500	2500
chr2L	15215100	15217500	2400		chr2R	9648000	9649200	1200		chr2R	19410140	19410600	460		chrX	1965405	1967400	1995
chr2L	15222000	15223500	1500		chr2R	9652800	9657526	4726		chr2R	19438800	19440000	1200		chrX	1979537	1981033	1496
chr2L	15234900	15235500	600		chr2R	9663900	9664138	238		chr2R	19546800	19549975	3175		chrX	2030197	2032036	1839
chr2L	15245100	15246000	900		chr2R	9671100	9672254	1154		chr2R	19555500	19556400	900		chrX	2051700	2052728	1028
chr2L	15247200	15248700	1500		chr2R	9680700	9680920	220		chr2R	19597800	19605463	7663		chrX	2072498	2074602	2104
chr2L	15252000	15252300	300		chr2R	9709427	9709717	290		chr2R	19608143	19616277	8134		chrX	2087799	2089022	1223
chr2L	15253500	15255300	1800		chr2R	9903300	9905700	2400		chr2R	19632141	19635000	2859		chrX	2163114	2164013	899
chr2L	15269100	15273000	3900		chr2R	9906900	9907800	900		chr2R	19706400	19706556	156		chrX	2172997	2175098	2101
chr2L	15309600	15310500	900		chr2R	9909000	9909300	300		chr2R	19794300	19796270	1970		chrX	2180100	2181398	1298
chr2L	15347400	15348000	600		chr2R	9919730	9921600	1870		chr2R	19829700	19830300	600		chrX	2186514	2190128	3614
chr2L	15379200	15380100	900		chr2R	9930000	9935045	5045		chr2R	19848600	19851000	2400		chrX	2190434	2191298	864
chr2L	15391800	15392400	600		chr2R	9943200	9945000	1800		chr2R	19853100	19856700	3600		chrX	2192222	2197307	5085
chr2L	15413100	15413700	600		chr2R	9973800	9975816	2016		chr2R	19863900	19870360	6460		chrX	2199998	2200619	621
chr2L	15438300	15440100	1800		chr2R	9997416	10001024	3608		chr2R	19946538	19952400	5862		chrX	2228809	2233338	4529
chr2L	15464700	15465600	900		chr2R	10004354	10005000	646		chr2R	19955400	19956600	1200		chrX	2533008	2533923	915
chr2L	15475500	15477000	1500		chr2R	10016400	10018124	1724		chr2R	20026200	20026937	737		chrX	2538405	2541713	3308
chr2L	15488400	15501300	12900		chr2R	10020215	10023300	3085		chr2R	20050500	20051100	600		chrX	2545333	2546500	1167
chr2L	15510900	15513600	2700		chr2R	10117800	10118400	600		chr2R	20145000	20148464	3464		chrX	2546837	2549228	2391
chr2L	15525000	15528300	3300		chr2R	10130781	10131600	819		chr2R	20181167	20181746	579		chrX	2660811	2661117	306
chr2L	15531900	15533700	1800		chr2R	10152600	10152965	365		chr2R	20193459	20196900	3441		chrX	2661131	2661401	270
chr2L	15545400	15549900	4500		chr2R	10171865	10172700	835		chr2R	20232300	20232600	300		chrX	2977018	2980312	3294
chr2L	15553500	15554400	900		chr2R	10200063	10203376	3313		chr2R	20272958	20274300	1342		chrX	2982398	2984535	2137
chr2L	15561000	15562800	1800		chr2R	10206689	10207579	890		chr2R	20279837	20281800	1963		chrX	3001321	3002400	1079
chr2L	15565500	15566400	900		chr2R	10239359	10240800	1441		chr2R	20288700	20288848	148		chrX	3272509	3273713	1204
chr2L	15576000	15578400	2400		chr2R	10244700	10245373	673		chr2R	20290057	20290977	920		chrX	3318112	3319800	1688
chr2L	15585300	15585900	600		chr2R	10263360	10266000	2640		chr2R	20400737	20402400	1663		chrX	3321000	3321434	434
chr2L	15593400	15600000	6600		chr2R	10267500	10269000	1500		chr2R	20419937	20420400	463		chrX	3321697	3322311	614
chr2L	15609600	15614400	4800		chr2R	10305388	10306863	1475		chr2R	20426400	20426538	138		chrX	3333900	3335505	1605
chr2L	15618900	15621300	2400		chr2R	10327500	10327800	300		chr2R	20428070	20428800	730		chrX	3576229	3576900	671
chr2L	15624300	15625500	1200		chr2R	10407060	10407900	840		chr2R	20432100	20433600	1500		chrX	3578100	3579235	1135
chr2L	15631800	15632700	900		chr2R	10410000	10412788	2788		chr2R	20568175	20568600	425		chrX	3587632	3589452	1820
chr2L	15638400	15640500	2100		chr2R	10446361	10450200	3839		chr2R	20572200	20574300	2100		chrX	3612958	3614469	1511
chr2L	15740700	15749100	8400		chr2R	10454700	10457465	2765		chr2R	20634759	20640475	5716		chrX	3614760	3615300	540
chr2L	15760200	15762900	2700		chr2R	10474200	10476900	2700		chr2R	20681100	20682600	1500		chrX	3632441	3633018	577
chr2L	15773700	15776400	2700		chr2R	10525200	10527300	2100		chr2R	20829000	20833800	4800		chrX	3635120	3638124	3004
chr2L	15793200	15795300	2100		chr2R	10528500	10531268	2768		chr2R	20854200	20855700	1500		chrX	3640235	3644447	4212
chr2L	15796500	15797700	1200		chr2R	10558500	10559700	1200		chr2R	20867550	20869357	1807		chrX	3644726	3646800	2074
chr2L	15807900	15818400	10500		chr2R	10568478	10569300	822		chr2R	20871737	20876100	4363		chrX	3655537	3656447	910
chr2L	15829200	15833400	4200		chr2R	10589787	10590300	513		chr2R	20887200	20889472	2272		chrX	3664530	3665144	614
chr2L	15837900	15838200	300		chr2R	10591500	10592100	600		chr2R	20892439	20898000	5561		chrX	3668139	3668721	582
chr2L	15840000	15843000	3000		chr2R	10605997	10611300	5303		chr2R	20899200	20899940	740		chrX	3999600	4001400	1800
chr2L	15850500	15851400	900		chr2R	10615800	10616700	900		chr2R	20963838	20967462	3624		chrX	4001439	4001736	297
chr2L	15858300	15858900	600		chr2R	10678200	10678800	600		chr2R	20968943	20971938	2995		chrX	4001743	4002340	597
chr2L	15861600	15867300	5700		chr2R	10681587	10683900	2313		chr2R	21078600	21079038	438		chrX	4096206	4096806	600
chr2L	15871200	15871500	300		chr2R	10709759	10710300	541		chr2R	21133646	21135738	2092		chrX	4096834	4098013	1179
chr2L	15875400	15877200	1800		chr2R	10715100	10718169	3069		chr3L	104967	109473	4506		chrX	4216200	4218329	2129
chr2L	15908400	15914100	5700		chr2R	10812978	10814400	1422		chr3L	119671	121200	1529		chrX	4447800	4448107	307
chr2L	15915600	15922200	6600		chr2R	10822500	10823400	900		chr3L	124800	126000	1200		chrX	4508139	4509920	1781
chr2L	15935400	15936600	1200		chr2R	10857000	10858874	1874		chr3L	127800	131067	3267		chrX	4563022	4565734	2712
chr2L	15943800	15946800	3000		chr2R	10885500	10887300	1800		chr3L	132875	135906	3031		chrX	4580400	4582545	2145
chr2L	15957900	15958200	300		chr2R	10898100	10899900	1800		chr3L	140379	141600	1221		chrX	4582806	4583100	294
chr2L	15977700	15979200	1500		chr2R	10920600	10922100	1500		chr3L	144600	146100	1500		chrX	4584300	4585246	946
chr2L	15981300	15985500	4200		chr2R	10938389	10941000	2611		chr3L	158367	164100	5733		chrX	4805400	4806028	628
chr2L	15991200	15993000	1800		chr2R	10969500	10972276	2776		chr3L	205500	206100	600		chrX	4830627	4831200	573
chr2L	15994800	15996600	1800		chr2R	10980069	10980960	891		chr3L	224100	228289	4189		chrX	4832400	4834829	2429
chr2L	16000200	16002600	2400		chr2R	10989300	10992600	3300		chr3L	246300	249000	2700		chrX	4977906	4979100	1194
chr2L	16016100	16017600	1500		chr2R	10996500	10999570	3070		chr3L	254967	258300	3333		chrX	5224207	5224540	333
chr2L	16039200	16041900	2700		chr2R	11018485	11019699	1214		chr3L	266100	267900	1800		chrX	5410517	5411108	591
chr2L	16046700	16047600	900		chr2R	11044200	11049600	5400		chr3L	316167	320368	4201		chrX	5572846	5573400	554
chr2L	16050300	16052400	2100		chr2R	11057759	11060482	2723		chr3L	328800	329400	600		chrX	5573440	5574018	578
chr2L	16054200	16055100	900		chr2R	11078400	11082600	4200		chr3L	337500	349500	12000		chrX	5602846	5603400	554
chr2L	16060800	16063500	2700		chr2R	11175697	11176562	865		chr3L	445800	448469	2669		chrX	5616924	5619619	2695
chr2L	16071300	16072800	1500		chr2R	11220961	11223300	2339		chr3L	535500	536402	902		chrX	5629823	5631647	1824
chr2L	16075800	16077900	2100		chr2R	11288400	11289300	900		chr3L	539070	540900	1830		chrX	5793014	5794546	1532
chr2L	16082400	16086000	3600		chr2R	11291100	11291772	672		chr3L	546900	548367	1467		chrX	5808900	5811645	2745
chr2L	16104600	16107000	2400		chr2R	11294400	11298900	4500		chr3L	549596	554095	4499		chrX	5811907	5812808	901
chr2L	16114200	16119300	5100		chr2R	11307300	11308800	1500		chr3L	559801	565179	5378		chrX	5813108	5815825	2717
chr2L	16122900	16125900	3000		chr2R	11315781	11317876	2095		chr3L	577200	579871	2671		chrX	6157520	6158400	880
chr2L	16149600	16152300	2700		chr2R	11323570	11324700	1130		chr3L	585900	586793	893		chrX	6225608	6227108	1500
chr2L	16160700	16162500	1800		chr2R	11328600	11329800	1200		chr3L	590971	591284	313		chrX	6484845	6486313	1468
chr2L	16178700	16179000	300		chr2R	11333498	11335200	1702		chr3L	601200	606900	5700		chrX	6505500	6506112	612
chr2L	16181700	16182900	1200		chr2R	11337978	11339400	1422		chr3L	626103	627900	1797		chrX	6508814	6509147	333
chr2L	16191600	16192200	600		chr2R	11473200	11474400	1200		chr3L	637500	638071	571		chrX	6600337	6602111	1774
chr2L	16199400	16202400	3000		chr2R	11480700	11481600	900		chr3L	649208	649800	592		chrX	6624007	6625531	1524
chr2L	16225200	16226100	900		chr2R	11496359	11496600	241		chr3L	681584	682800	1216		chrX	6748522	6750348	1826
chr2L	16230900	16233600	2700		chr2R	11506500	11514600	8100		chr3L	684300	685500	1200		chrX	6755745	6756046	301
chr2L	16245300	16245900	600		chr2R	11515800	11519400	3600		chr3L	695985	697167	1182		chrX	6756330	6757803	1473
chr2L	16260900	16265400	4500		chr2R	11527563	11529300	1737		chr3L	702268	704368	2100		chrX	6757847	6758108	261
chr2L	16266900	16280400	13500		chr2R	11533269	11534760	1491		chr3L	707700	709500	1800		chrX	6764714	6767708	2994
chr2L	16281600	16289100	7500		chr2R	11544088	11544974	886		chr3L	723300	724796	1496		chrX	6962747	6963308	561
chr2L	16312500	16323600	11100		chr2R	11606400	11607600	1200		chr3L	731400	732000	600		chrX	7079147	7079400	253
chr2L	16326300	16327200	900		chr2R	11617800	11619000	1200		chr3L	750000	753299	3299		chrX	7179927	7181436	1509
chr2L	16349400	16355100	5700		chr2R	11621700	11622098	398		chr3L	765001	767704	2703		chrX	7186539	7189208	2669
chr2L	16356300	16359600	3300		chr2R	11643659	11644800	1141		chr3L	771001	775500	4499		chrX	7189513	7189813	300
chr2L	16363500	16365900	2400		chr2R	11648400	11648700	300		chr3L	783568	785369	1801		chrX	7193737	7194310	573
chr2L	16367700	16369500	1800		chr2R	11670995	11673086	2091		chr3L	824100	824400	300		chrX	7194313	7195208	895
chr2L	16374900	16375800	900		chr2R	11696159	11699195	3036		chr3L	871790	873300	1510		chrX	7195241	7195847	606
chr2L	16386600	16388100	1500		chr2R	11718900	11720760	1860		chr3L	874800	877485	2685		chrX	7200007	7201816	1809
chr2L	16390200	16392300	2100		chr2R	11736390	11736600	210		chr3L	884672	887398	2726		chrX	7230633	7233347	2714
chr2L	16395000	16396500	1500		chr2R	11738100	11739900	1800		chr3L	1003507	1007688	4181		chrX	7474219	7474800	581
chr2L	16397700	16398000	300		chr2R	11765177	11766900	1723		chr3L	1029874	1034105	4231		chrX	7513207	7516229	3022
chr2L	16419300	16424700	5400		chr2R	11775600	11776261	661		chr3L	1081200	1087200	6000		chrX	7527607	7529700	2093
chr2L	16426800	16431600	4800		chr2R	11785867	11787697	1830		chr3L	1101580	1103100	1520		chrX	7534500	7534817	317
chr2L	16444800	16452300	7500		chr2R	11790373	11791500	1127		chr3L	1178100	1178700	600		chrX	7543200	7545008	1808
chr2L	16485900	16506000	20100		chr2R	11793900	11798400	4500		chr3L	1194269	1196400	2131		chrX	7562107	7562432	325
chr2L	16511100	16512000	900		chr2R	11885700	11885793	93		chr3L	1299600	1300800	1200		chrX	7586400	7589438	3038
chr2L	16518900	16519500	600		chr2R	11922969	11927762	4793		chr3L	1304400	1306200	1800		chrX	7589729	7590308	579
chr2L	16524900	16531800	6900		chr2R	11938500	11939460	960		chr3L	1329287	1331100	1813		chrX	7628116	7632000	3884
chr2L	16533000	16533300	300		chr2R	11952376	11953800	1424		chr3L	1333500	1337100	3600		chrX	7824346	7826117	1771
chr2L	16534500	16538700	4200		chr2R	11973300	11974800	1500		chr3L	1346985	1349068	2083		chrX	7829410	7831806	2396
chr2L	16541700	16544400	2700		chr2R	11978759	11979998	1239		chr3L	1350270	1350600	330		chrX	7831807	7833016	1209
chr2L	16553700	16572000	18300		chr2R	11984484	11985600	1116		chr3L	1366471	1368890	2419		chrX	7861815	7862116	301
chr2L	16574700	16580100	5400		chr2R	12004200	12005100	900		chr3L	1378200	1378781	581		chrX	7862446	7864246	1800
chr2L	16583400	16584900	1500		chr2R	12065772	12066359	587		chr3L	1489200	1490069	869		chrX	7939224	7939547	323
chr2L	16591500	16596300	4800		chr2R	12138963	12142200	3237		chr3L	1500904	1503900	2996		chrX	7951807	7953346	1539
chr2L	16597500	16602000	4500		chr2R	12216371	12216900	529		chr3L	1515300	1517367	2067		chrX	7999500	8000139	639
chr2L	16603200	16605900	2700		chr2R	12237900	12240000	2100		chr3L	1547374	1547700	326		chrX	8003100	8004300	1200
chr2L	16614600	16624200	9600		chr2R	12270900	12271500	600		chr3L	1569300	1571372	2072		chrX	8151317	8152200	883
chr2L	16625700	16639200	13500		chr2R	12276000	12278100	2100		chr3L	1577100	1585180	8080		chrX	8304332	8307011	2679
chr2L	16650000	16657800	7800		chr2R	12297600	12298800	1200		chr3L	1586672	1589400	2728		chrX	8312718	8313908	1190
chr2L	16667400	16667700	300		chr2R	12307200	12308400	1200		chr3L	1602000	1602900	900		chrX	8454645	8456736	2091
chr2L	16673400	16675200	1800		chr2R	12325272	12327000	1728		chr3L	1628400	1628668	268		chrX	8473500	8473848	348
chr2L	16683000	16685400	2400		chr2R	12351077	12351900	823		chr3L	1726495	1731300	4805		chrX	8485800	8486444	644
chr2L	16699800	16700400	600		chr2R	12368400	12371463	3063		chr3L	1754369	1756200	1831		chrX	8486741	8487600	859
chr2L	16713300	16717200	3900		chr2R	12396000	12396900	900		chr3L	1793400	1794591	1191		chrX	8601000	8601348	348
chr2L	16731900	16732800	900		chr2R	12400500	12403877	3377		chr3L	1859400	1861175	1775		chrX	8608224	8609700	1476
chr2L	16737600	16737900	300		chr2R	12406564	12407700	1136		chr3L	1862368	1863000	632		chrX	8740810	8742010	1200
chr2L	16777800	16778400	600		chr2R	12423600	12426900	3300		chr3L	1867500	1869268	1768		chrX	8798407	8799300	893
chr2L	16789500	16793100	3600		chr2R	12447961	12449400	1439		chr3L	1879188	1880100	912		chrX	9028225	9029700	1475
chr2L	16798200	16800300	2100		chr2R	12495069	12499296	4227		chr3L	1884884	1885800	916		chrX	9029724	9030000	276
chr2L	16801500	16801800	300		chr2R	12524400	12526800	2400		chr3L	1968274	1969500	1226		chrX	9045359	9045940	581
chr2L	16806000	16806600	600		chr2R	12571295	12573360	2065		chr3L	2150100	2151600	1500		chrX	9058800	9059723	923
chr2L	16816800	16820100	3300		chr2R	12599400	12601200	1800		chr3L	2167778	2169900	2122		chrX	9478561	9480031	1470
chr2L	16821900	16822200	300		chr2R	12630000	12631200	1200		chr3L	2174100	2174972	872		chrX	9507900	9507961	61
chr2L	16844100	16844400	300		chr2R	12665100	12665700	600		chr3L	2256300	2257800	1500		chrX	9549924	9552328	2404
chr2L	16846800	16866900	20100		chr2R	12689759	12693071	3312		chr3L	2392500	2396100	3600		chrX	9981103	9984386	3283
chr2L	16872900	16875600	2700		chr2R	12699976	12701460	1484		chr3L	2400300	2400900	600		chrX	10136825	10137723	898
chr2L	16878900	16891500	12600		chr2R	12707170	12707400	230		chr3L	2435084	2435100	16		chrX	10154100	10154186	86
chr2L	16919400	16921800	2400		chr2R	12708600	12709260	660		chr3L	2467770	2469000	1230		chrX	10173685	10175169	1484
chr2L	16927500	16927800	300		chr2R	12793592	12795988	2396		chr3L	2487600	2489968	2368		chrX	10224124	10225001	877
chr2L	16933500	16942800	9300		chr2R	12816600	12823296	6696		chr3L	2492100	2494800	2700		chrX	10426613	10428089	1476
chr2L	16944300	16948800	4500		chr2R	12826275	12828300	2025		chr3L	2501670	2506468	4798		chrX	10428395	10429629	1234
chr2L	16952400	16954200	1800		chr2R	12868259	12870000	1741		chr3L	2528100	2533502	5402		chrX	10436494	10442512	6018
chr2L	16972500	16977000	4500		chr2R	12966691	12967500	809		chr3L	2546100	2547884	1784		chrX	10477327	10479100	1773
chr2L	16982100	16984500	2400		chr2R	13042597	13044300	1703		chr3L	2553577	2556000	2423		chrX	10624028	10624628	600
chr2L	16986000	16987500	1500		chr2R	13051887	13053300	1413		chr3L	2568901	2571000	2099		chrX	10638121	10638422	301
chr2L	16988700	16989600	900		chr2R	13057262	13057800	538		chr3L	2572500	2579407	6907		chrX	10638688	10639589	901
chr2L	16992600	16995000	2400		chr2R	13102560	13103792	1232		chr3L	2589600	2593468	3868		chrX	10656988	10659411	2423
chr2L	16999200	17000700	1500		chr2R	13142465	13143683	1218		chr3L	2628571	2631900	3329		chrX	10660897	10663006	2109
chr2L	17002500	17008200	5700		chr2R	13184400	13187800	3400		chr3L	2765700	2767200	1500		chrX	10676191	10678927	2736
chr2L	17029200	17031900	2700		chr2R	13188981	13190100	1119		chr3L	2811300	2814300	3000		chrX	10683988	10684500	512
chr2L	17046000	17049300	3300		chr2R	13202790	13203672	882		chr3L	3035406	3038700	3294		chrX	10704300	10704689	389
chr2L	17050500	17052300	1800		chr2R	13209059	13211700	2641		chr3L	3058500	3060868	2368		chrX	10708500	10708589	89
chr2L	17056200	17058000	1800		chr2R	13212900	13213200	300		chr3L	3071090	3071390	300		chrX	10739190	10740417	1227
chr2L	17059500	17061000	1500		chr2R	13224967	13227960	2993		chr3L	3081902	3084294	2392		chrX	11027100	11027190	90
chr2L	17063400	17064000	600		chr2R	13235700	13236969	1269		chr3L	3089100	3089400	300		chrX	11089800	11089912	112
chr2L	17067900	17073000	5100		chr2R	13262100	13263000	900		chr3L	3122700	3126900	4200		chrX	11233628	11237502	3874
chr2L	17091300	17093400	2100		chr2R	13266059	13267900	1841		chr3L	3140076	3142800	2724		chrX	11244727	11245616	889
chr2L	17095200	17096400	1200		chr2R	13276200	13277400	1200		chr3L	3163176	3164375	1199		chrX	11390788	11392889	2101
chr2L	17097600	17098500	900		chr2R	13419900	13422300	2400		chr3L	3165874	3168000	2126		chrX	11413025	11414204	1179
chr2L	17106000	17107800	1800		chr2R	13484791	13487400	2609		chr3L	3192600	3194700	2100		chrX	11607906	11609133	1227
chr2L	17114100	17114700	600		chr2R	13528500	13530600	2100		chr3L	3197100	3198000	900		chrX	11710223	11712600	2377
chr2L	17118900	17123100	4200		chr2R	13607787	13610100	2313		chr3L	3222600	3222867	267		chrX	11908508	11909719	1211
chr2L	17129100	17131200	2100		chr2R	13661180	13663260	2080		chr3L	3225280	3226200	920		chrX	12406182	12407714	1532
chr2L	17139600	17141100	1500		chr2R	13760492	13762800	2308		chr3L	3242078	3242700	622		chrX	12441600	12441909	309
chr2L	17153100	17154900	1800		chr2R	13777559	13779692	2133		chr3L	3245100	3250200	5100		chrX	12468900	12470692	1792
chr2L	17160300	17164200	3900		chr2R	13800600	13801200	600		chr3L	3306288	3309900	3612		chrX	12471916	12472500	584
chr2L	17166300	17169300	3000		chr2R	13805100	13806693	1593		chr3L	3317667	3321600	3933		chrX	12475208	12478800	3592
chr2L	17203800	17205600	1800		chr2R	13809679	13810500	821		chr3L	3326700	3327600	900		chrX	12522300	12522908	608
chr2L	17210400	17211600	1200		chr2R	13818369	13819800	1431		chr3L	3334807	3337467	2660		chrX	12553782	12560118	6336
chr2L	17215800	17223000	7200		chr2R	13829400	13833600	4200		chr3L	3340468	3341100	632		chrX	12569709	12570000	291
chr2L	17237400	17240700	3300		chr2R	13838163	13839900	1737		chr3L	3342300	3343500	1200		chrX	12617984	12618585	601
chr2L	17243100	17247000	3900		chr2R	13857600	13857964	364		chr3L	3350400	3351600	1200		chrX	12620391	12620683	292
chr2L	17253000	17253600	600		chr2R	13874400	13876200	1800		chr3L	3367200	3371400	4200		chrX	12644995	12648317	3322
chr2L	17264100	17265000	900		chr2R	13893000	13900200	7200		chr3L	3377100	3378300	1200		chrX	12648616	12650710	2094
chr2L	17279100	17280300	1200		chr2R	13902000	13903500	1500		chr3L	3380100	3380970	870		chrX	12789887	12791683	1796
chr2L	17285100	17286300	1200		chr2R	13951200	13956300	5100		chr3L	3386700	3391200	4500		chrX	13023883	13025685	1802
chr2L	17297700	17298000	300		chr2R	14006400	14007300	900		chr3L	3393900	3394199	299		chrX	13147182	13147500	318
chr2L	17302800	17305200	2400		chr2R	14046065	14046360	295		chr3L	3396305	3397500	1195		chrX	13181708	13182900	1192
chr2L	17307000	17310000	3000		chr2R	14090100	14090700	600		chr3L	3419669	3422100	2431		chrX	13217700	13217720	20
chr2L	17316300	17318400	2100		chr2R	14145000	14145067	67		chr3L	3438872	3439200	328		chrX	13301413	13302888	1475
chr2L	17320500	17322300	1800		chr2R	14156100	14156761	661		chr3L	3471300	3472467	1167		chrX	13518300	13518622	322
chr2L	17326800	17330100	3300		chr2R	14159488	14160600	1112		chr3L	3484469	3487805	3336		chrX	13534196	13536293	2097
chr2L	17337600	17340900	3300		chr2R	14190000	14191260	1260		chr3L	3514500	3517506	3006		chrX	13709690	13709991	301
chr2L	17354100	17355900	1800		chr2R	14195762	14199364	3602		chr3L	3518697	3521400	2703		chrX	13710282	13712383	2101
chr2L	17359200	17359800	600		chr2R	14202083	14204400	2317		chr3L	3545091	3547195	2104		chrX	13727406	13728583	1177
chr2L	17361300	17363700	2400		chr2R	14210785	14213100	2315		chr3L	3765300	3766500	1200		chrX	13783187	13784700	1513
chr2L	17377200	17391900	14700		chr2R	14215800	14217300	1500		chr3L	3787200	3788968	1768		chrX	13853400	13857000	3600
chr2L	17402400	17403900	1500		chr2R	14221200	14221500	300		chr3L	3810600	3811500	900		chrX	13887000	13887283	283
chr2L	17419200	17420400	1200		chr2R	14223300	14223662	362		chr3L	3813900	3818068	4168		chrX	14826000	14826599	599
chr2L	17423100	17433000	9900		chr2R	14235900	14237797	1897		chr3L	3898468	3899376	908		chrX	14840731	14842826	2095
chr2L	17441700	17442300	600		chr2R	14260599	14266500	5901		chr3L	3902081	3903600	1519		chrX	14843103	14843405	302
chr2L	17446800	17453100	6300		chr2R	14277659	14278500	841		chr3L	3905100	3905395	295		chrX	14918435	14920803	2368
chr2L	17464500	17469600	5100		chr2R	14401886	14404200	2314		chr3L	4098000	4099800	1800		chrX	14966095	14968213	2118
chr2L	17480400	17481900	1500		chr2R	14423186	14424363	1177		chr3L	4101000	4101902	902		chrX	15197397	15199223	1826
chr2L	17491200	17492100	900		chr2R	14427972	14431287	3315		chr3L	4116300	4123200	6900		chrX	15300321	15301500	1179
chr2L	17499300	17499600	300		chr2R	14440287	14441100	813		chr3L	4130668	4133700	3032		chrX	15391827	15393313	1486
chr2L	17514900	17515800	900		chr2R	14450159	14450700	541		chr3L	4219800	4220067	267		chrX	15396295	15397500	1205
chr2L	17543100	17545800	2700		chr2R	14462460	14463071	611		chr3L	4221587	4227300	5713		chrX	15433823	15437396	3573
chr2L	17549400	17551500	2100		chr2R	14470259	14472960	2701		chr3L	4232390	4233900	1510		chrX	15442795	15443097	302
chr2L	17553000	17554500	1500		chr2R	14522764	14524500	1736		chr3L	4252200	4255800	3600		chrX	15627334	15628500	1166
chr2L	17556600	17559000	2400		chr2R	14600165	14602279	2114		chr3L	4318487	4319700	1213		chrX	15645623	15647396	1773
chr2L	17561700	17563500	1800		chr2R	14610000	14611200	1200		chr3L	4353278	4360792	7514		chrX	15654596	15656700	2104
chr2L	17570100	17577600	7500		chr2R	14613300	14613600	300		chr3L	4363193	4364700	1507		chrX	15785707	15787196	1489
chr2L	17592000	17594400	2400		chr2R	14619300	14623591	4291		chr3L	4366500	4366800	300		chrX	15985834	15987336	1502
chr2L	17603700	17604000	300		chr2R	14649086	14652069	2983		chr3L	4382400	4384188	1788		chrX	16017035	16019127	2092
chr2L	17610600	17615700	5100		chr2R	14698276	14699459	1183		chr3L	4405500	4409400	3900		chrX	16252200	16255535	3335
chr2L	17623500	17624400	900		chr2R	14713200	14715363	2163		chr3L	4411468	4414170	2702		chrX	16342829	16343100	271
chr2L	17631600	17634300	2700		chr2R	14733062	14734260	1198		chr3L	4416282	4418100	1818		chrX	16350326	16352435	2109
chr2L	17636400	17639400	3000		chr2R	14763399	14763900	501		chr3L	4541400	4551000	9600		chrX	16352705	16353006	301
chr2L	17644500	17649600	5100		chr2R	14765100	14765761	661		chr3L	4605851	4607632	1781		chrX	16569300	16570796	1496
chr2L	17669100	17670600	1500		chr2R	14767279	14768100	821		chr3L	4612132	4614846	2714		chrX	16646106	16646696	590
chr2L	17676600	17680500	3900		chr2R	14786478	14791876	5398		chr3L	4624800	4627200	2400		chrX	16726808	16727996	1188
chr2L	17686800	17687400	600		chr2R	14803293	14804400	1107		chr3L	4684500	4686900	2400		chrX	16728296	16729796	1500
chr2L	17692200	17692800	600		chr2R	14814600	14818500	3900		chr3L	4698900	4699200	300		chrX	16731304	16732200	896
chr2L	17700300	17702100	1800		chr2R	14830500	14830800	300		chr3L	4701000	4702500	1500		chrX	16793700	16795213	1513
chr2L	17706900	17707500	600		chr2R	14838080	14839500	1420		chr3L	4723200	4725218	2018		chrX	16970735	16971307	572
chr2L	17721900	17727600	5700		chr2R	14845800	14846700	900		chr3L	5168784	5169666	882		chrX	17016309	17017236	927
chr2L	17751900	17754000	2100		chr2R	14896200	14898300	2100		chr3L	5178074	5181600	3526		chrX	17056520	17059815	3295
chr2L	17756400	17765700	9300		chr2R	14906773	14907900	1127		chr3L	5267790	5271300	3510		chrX	17060722	17061320	598
chr2L	17772300	17773500	1200		chr2R	14914500	14916000	1500		chr3L	5344592	5348165	3573		chrX	17553020	17553312	292
chr2L	17776200	17781000	4800		chr2R	14936400	14939400	3000		chr3L	5352300	5354100	1800		chrX	17626500	17628003	1503
chr2L	17782500	17787000	4500		chr2R	14946000	14946900	900		chr3L	5356500	5358000	1500		chrX	17629499	17630996	1497
chr2L	17792700	17795100	2400		chr2R	14950800	14952300	1500		chr3L	5359500	5359800	300		chrX	17752210	17752800	590
chr2L	17812500	17818200	5700		chr2R	14973600	14974800	1200		chr3L	5556699	5557200	501		chrX	17988314	17989800	1486
chr2L	17827500	17829600	2100		chr2R	14977200	14978400	1200		chr3L	5645204	5645504	300		chrX	18139216	18140100	884
chr2L	17841600	17851200	9600		chr2R	14985000	14987100	2100		chr3L	5649900	5651175	1275		chrX	18259495	18261896	2401
chr2L	17854800	17855700	900		chr2R	14988600	14988900	300		chr3L	5742666	5742900	234		chrX	18262195	18263401	1206
chr2L	17867700	17868600	900		chr2R	14996798	14998200	1402		chr3L	5744700	5745900	1200		chrX	18298795	18300612	1817
chr2L	17873700	17874000	300		chr2R	15015659	15017460	1801		chr3L	5762400	5764500	2100		chrX	18528602	18530723	2121
chr2L	17875500	17877900	2400		chr2R	15084065	15085200	1135		chr3L	5915400	5917573	2173		chrX	18541798	18543027	1229
chr2L	17886300	17894100	7800		chr2R	15087600	15088500	900		chr3L	5919965	5921400	1435		chrX	18759628	18761420	1792
chr2L	17921400	17926200	4800		chr2R	15094800	15095700	900		chr3L	6068400	6069366	966		chrX	18776430	18776996	566
chr2L	17940300	17945700	5400		chr2R	15099959	15101700	1741		chr3L	6186000	6187200	1200		chrX	18777303	18778801	1498
chr2L	17959800	17964300	4500		chr2R	15108600	15109200	600		chr3L	6208800	6211800	3000		chrX	18832809	18834597	1788
chr2L	17984400	17986800	2400		chr2R	15141688	15142500	812		chr3L	6225000	6225366	366		chrX	19042806	19044310	1504
chr2L	17996700	17997600	900		chr2R	15159697	15160575	878		chr3L	6257100	6257466	366		chrX	19081824	19082723	899
chr2L	18001500	18002700	1200		chr2R	15207092	15210960	3868		chr3L	6390900	6391500	600		chrX	19107307	19107896	589
chr2L	18004800	18006900	2100		chr2R	15218400	15218472	72		chr3L	6488400	6488778	378		chrX	19155024	19155613	589
chr2L	18024300	18025500	1200		chr2R	15364800	15364860	60		chr3L	6542491	6548195	5704		chrX	19200932	19202396	1464
chr2L	18027300	18028800	1500		chr2R	15392700	15393600	900		chr3L	6603000	6604599	1599		chrX	19393205	19395332	2127
chr2L	18030000	18030900	900		chr2R	15403500	15404400	900		chr3L	6745200	6747381	2181		chrX	19530605	19531200	595
chr2L	18035100	18038100	3000		chr2R	15408992	15410400	1408		chr3L	6938205	6938777	572		chrX	19531204	19532709	1505
chr2L	18048300	18049500	1200		chr2R	15420065	15428400	8335		chr3L	6953400	6953700	300		chrX	19591795	19592696	901
chr2L	18081000	18084600	3600		chr2R	15434759	15435600	841		chr3L	6966900	6972600	5700		chrX	19611300	19612796	1496
chr2L	18086400	18089700	3300		chr2R	15440482	15442588	2106		chr3L	7125000	7128086	3086		chrX	19669529	19671000	1471
chr2L	18102600	18107400	4800		chr2R	15450600	15452700	2100		chr3L	7150880	7153500	2620		chrX	19683029	19683896	867
chr2L	18120000	18124500	4500		chr2R	15477977	15480600	2623		chr3L	7242300	7244100	1800		chrX	19770000	19770900	900
chr2L	18135900	18137100	1200		chr2R	15511559	15513386	1827		chr3L	7316400	7317000	600		chrX	19775995	19779322	3327
chr2L	18141000	18153600	12600		chr2R	15535800	15537091	1291		chr3L	7336800	7338600	1800		chrX	20123390	20125183	1793
chr2L	18165900	18167400	1500		chr2R	15543600	15545100	1500		chr3L	7350300	7354272	3972		chrX	20371150	20372086	936
chr2L	18173400	18174300	900		chr2R	15560788	15562800	2012		chr3L	7360200	7364400	4200		chrX	20372351	20373268	917
chr2L	18176100	18181800	5700		chr2R	15565879	15568500	2621		chr3L	7425396	7427775	2379		chrX	20377162	20381100	3938
chr2L	18183900	18184800	900		chr2R	15579600	15580867	1267		chr3L	7503073	7503600	527		chrX	20527765	20528651	886
chr2L	18192000	18194100	2100		chr2R	15611459	15611797	338		chr3L	7521391	7525567	4176		chrX	20899200	20899474	274
chr2L	18196800	18199200	2400		chr2R	15654390	15656787	2397		chr3L	7776600	7777800	1200		chrX	20924400	20926486	2086
chr2L	18213000	18213600	600		chr2R	15660600	15663000	2400		chr3L	7784700	7786606	1906		chrX	21102885	21103186	301
chr2L	18223800	18225900	2100		chr2R	15688559	15693900	5341		chr3L	7794365	7795200	835		chrX	21103474	21105270	1796
chr2L	18237900	18242100	4200		chr2R	15711361	15714000	2639		chr3L	7797000	7807800	10800		chrX	21105560	21106159	599
chr2L	18243900	18247800	3900		chr2R	15718800	15720600	1800		chr3L	7835203	7837500	2297		chrX	21139485	21139761	276
chr2L	18250500	18253200	2700		chr2R	15722700	15723960	1260		chr3L	7842369	7844165	1796		chrX	21216250	21218700	2450
chr2L	18256200	18258900	2700		chr2R	15737400	15738600	1200		chr3L	7849500	7859400	9900		chrX	21221656	21225000	3344
chr2L	18266100	18266700	600		chr2R	15742200	15746400	4200		chr3L	7869666	7872600	2934		chrX	21297853	21298751	898
chr2L	18277200	18280200	3000		chr2R	15760262	15762976	2714		chr3L	7876266	7876800	534		chrX	21857100	21858781	1681
chr2L	18288600	18293100	4500		chr2R	15768061	15769860	1799		chr3L	7902365	7905000	2635		chrX	21871942	21872583	641
chr2L	18302700	18303000	300		chr2R	15773187	15774600	1413		chr3L	7926600	7928400	1800		chrX	21880068	21881853	1785
chr2L	18315300	18338100	22800		chr2R	15776490	15777900	1410		chr3L	8012189	8012700	511		chrX	21889342	21889643	301
chr2L	18339300	18339600	300		chr2R	15829500	15831094	1594		chr3L	8021765	8023591	1826		chrX	21889948	21890255	307
chr2L	18345900	18351600	5700		chr2R	15842100	15843300	1200		chr3L	8049396	8061300	11904					1206.5	median
chr2L	18373800	18375000	1200		chr2R	15857472	15859500	2028		chr3L	8073082	8075479	2397
chr2L	18380700	18381000	300		chr2R	15861600	15864060	2460		chr3L	8086500	8089500	3000
chr2L	18389100	18398400	9300		chr2R	15887400	15891000	3600		chr3L	8170500	8172300	1800
chr2L	18420900	18425700	4800		chr2R	15907200	15907800	600		chr3L	8173800	8174100	300
chr2L	18427500	18429000	1500		chr2R	15946800	15948300	1500		chr3L	8175900	8177766	1866
chr2L	18430500	18431100	600		chr2R	15951368	15952500	1132		chr3L	8178999	8180700	1701
chr2L	18441000	18444900	3900		chr2R	16005300	16007100	1800		chr3L	8183400	8184300	900
chr2L	18452400	18461100	8700		chr2R	16020900	16022400	1500		chr3L	8190600	8191800	1200
chr2L	18464100	18466800	2700		chr2R	16050360	16052779	2419		chr3L	8280900	8282700	1800
chr2L	18479700	18485100	5400		chr2R	16065300	16065383	83		chr3L	8289700	8292092	2392
chr2L	18496500	18500400	3900		chr2R	16069259	16071000	1741		chr3L	8296500	8297400	900
chr2L	18503100	18512100	9000		chr2R	16077000	16077600	600		chr3L	8331965	8332800	835
chr2L	18531600	18534300	2700		chr2R	16082400	16084500	2100		chr3L	8351400	8354473	3073
chr2L	18538500	18540600	2100		chr2R	16101900	16103766	1866		chr3L	8398200	8398603	403
chr2L	18544200	18545400	1200		chr2R	16124793	16125600	807		chr3L	8434299	8435400	1101
chr2L	18548100	18558300	10200		chr2R	16218300	16220700	2400		chr3L	8441400	8442600	1200
chr2L	18561300	18564600	3300		chr2R	16225800	16228200	2400		chr3L	8445600	8448093	2493
chr2L	18576000	18576600	600		chr2R	16235775	16236000	225		chr3L	8511000	8513100	2100
chr2L	18578400	18579600	1200		chr2R	16237200	16237500	300		chr3L	8517600	8519700	2100
chr2L	18581100	18581400	300		chr2R	16239900	16240200	300		chr3L	8526665	8528400	1735
chr2L	18584100	18590400	6300		chr2R	16255800	16255874	74		chr3L	8535665	8548200	12535
chr2L	18603600	18606900	3300		chr2R	16265489	16266300	811		chr3L	8663700	8664300	600
chr2L	18616800	18627600	10800		chr2R	16274764	16278698	3934		chr3L	8669100	8670300	1200
chr2L	18630000	18633600	3600		chr2R	16298100	16298400	300		chr3L	8673000	8690473	17473
chr2L	18638400	18639300	900		chr2R	16302300	16305970	3670		chr3L	8692570	8702466	9896
chr2L	18646200	18659400	13200		chr2R	16329676	16333200	3524		chr3L	8713800	8714400	600
chr2L	18661500	18663900	2400		chr2R	16343700	16345800	2100		chr3L	8743500	8743567	67
chr2L	18676800	18679800	3000		chr2R	16358493	16359300	807		chr3L	8756400	8757900	1500
chr2L	18688800	18689700	900		chr2R	16372261	16377063	4802		chr3L	8760300	8762489	2189
chr2L	18693600	18696300	2700		chr2R	16397700	16398300	600		chr3L	8772600	8775000	2400
chr2L	18702900	18703800	900		chr2R	16402200	16405800	3600		chr3L	8812305	8812800	495
chr2L	18713100	18714000	900		chr2R	16433459	16434960	1501		chr3L	8826965	8827500	535
chr2L	18717300	18722100	4800		chr2R	16454400	16456200	1800		chr3L	8841300	8845200	3900
chr2L	18725700	18726000	300		chr2R	16475472	16476000	528		chr3L	8905586	8906700	1114
chr2L	18745200	18745800	600		chr2R	16477200	16478100	900		chr3L	8946965	8948100	1135
chr2L	18747300	18748200	900		chr2R	16479300	16479364	64		chr3L	8967300	8968200	900
chr2L	18757800	18758400	600		chr2R	16560362	16567200	6838		chr3L	8971500	8972400	900
chr2L	18761400	18763800	2400		chr2R	16568400	16568761	361		chr3L	8979376	8979600	224
chr2L	18777000	18778200	1200		chr2R	16578000	16578600	600		chr3L	8989898	8990700	802
chr2L	18793500	18796500	3000		chr2R	16579800	16580100	300		chr3L	9058898	9060000	1102
chr2L	18802500	18813000	10500		chr2R	16590300	16593600	3300		chr3L	9065772	9068100	2328
chr2L	18818100	18824100	6000		chr2R	16625400	16626675	1275		chr3L	9088002	9094887	6885
chr2L	18843000	18846000	3000		chr2R	16656383	16656900	517		chr3L	9118280	9119187	907
chr2L	18882600	18882900	300		chr2R	16683900	16685100	1200		chr3L	9121872	9123405	1533
chr2L	18906300	18909600	3300		chr2R	16696800	16698000	1200		chr3L	9201377	9203700	2323
chr2L	18911100	18915000	3900		chr2R	16704900	16707000	2100		chr3L	9329504	9335478	5974
chr2L	18918300	18918900	600		chr2R	16712837	16714500	1663		chr3L	9341183	9343800	2617
chr2L	18927300	18937200	9900		chr2R	16727572	16729972	2400		chr3L	9348083	9353766	5683
chr2L	18951600	18966300	14700		chr2R	16740900	16741500	600		chr3L	9366000	9368100	2100
chr2L	18967500	18968700	1200		chr2R	16777673	16780940	3267		chr3L	9370800	9378300	7500
chr2L	18971400	18975000	3600		chr2R	16785000	16786638	1638		chr3L	9384100	9385582	1482
chr2L	18977100	18988800	11700		chr2R	16791300	16792500	1200		chr3L	9388865	9391265	2400
chr2L	18998100	18999300	1200		chr2R	16800449	16802700	2251		chr3L	9403200	9407795	4595
chr2L	19012500	19015500	3000		chr2R	16821300	16822200	900		chr3L	9414068	9417672	3604
chr2L	19019100	19022100	3000		chr2R	16836737	16837500	763		chr3L	9424200	9427500	3300
chr2L	19033200	19036200	3000		chr2R	16838700	16839740	1040		chr3L	9433200	9435600	2400
chr2L	19044600	19045800	1200		chr2R	16853700	16855071	1371		chr3L	9440100	9441402	1302
chr2L	19084800	19085100	300		chr2R	16996200	16999800	3600		chr3L	9448500	9449700	1200
chr2L	19086600	19088400	1800		chr2R	17095067	17097170	2103		chr3L	9452100	9452700	600
chr2L	19095000	19095300	300		chr2R	17119051	17121000	1949		chr3L	9454200	9455400	1200
chr2L	19098600	19099500	900		chr2R	17125342	17126838	1496		chr3L	9458400	9459900	1500
chr2L	19102500	19105800	3300		chr2R	17129400	17130600	1200		chr3L	9493500	9498900	5400
chr2L	19114200	19115100	900		chr2R	17132859	17134500	1641		chr3L	9538800	9538886	86
chr2L	19131600	19141500	9900		chr2R	17136000	17136300	300		chr3L	9542400	9548700	6300
chr2L	19159500	19167900	8400		chr2R	17145166	17151146	5980		chr3L	9609669	9610500	831
chr2L	19194300	19196100	1800		chr2R	17268459	17269942	1483		chr3L	9664572	9673500	8928
chr2L	19203300	19204200	900		chr2R	17289137	17292000	2863		chr3L	9680167	9689100	8933
chr2L	19209600	19216200	6600		chr2R	17303700	17311200	7500		chr3L	9707100	9711600	4500
chr2L	19219800	19222500	2700		chr2R	17314500	17316000	1500		chr3L	9761100	9761700	600
chr2L	19227300	19231200	3900		chr2R	17317200	17318100	900		chr3L	9827786	9828691	905
chr2L	19237200	19239300	2100		chr2R	17326200	17328300	2100		chr3L	9832200	9833700	1500
chr2L	19241400	19242300	900		chr2R	17401037	17401373	336		chr3L	9838500	9840065	1565
chr2L	19251900	19253700	1800		chr2R	17411544	17414100	2556		chr3L	9848766	9852300	3534
chr2L	19277400	19280700	3300		chr2R	17453100	17457600	4500		chr3L	9857100	9859800	2700
chr2L	19282200	19284900	2700		chr2R	17467200	17468100	900		chr3L	9885600	9888600	3000
chr2L	19295400	19297200	1800		chr2R	17471871	17474100	2229		chr3L	9890100	9893100	3000
chr2L	19304700	19306500	1800		chr2R	17482667	17483700	1033		chr3L	9962100	9963300	1200
chr2L	19313100	19314000	900		chr2R	17562300	17564100	1800		chr3L	10216865	10218000	1135
chr2L	19329600	19335600	6000		chr2R	17620500	17625300	4800		chr3L	10282304	10282800	496
chr2L	19340700	19344900	4200		chr2R	17635650	17637159	1509		chr3L	10316400	10317666	1266
chr2L	19357200	19359300	2100		chr2R	17661447	17667457	6010		chr3L	10333800	10334700	900
chr2L	19360800	19363200	2400		chr2R	17672558	17675400	2842		chr3L	10339595	10342000	2405
chr2L	19366200	19366800	600		chr2R	17727437	17729851	2414		chr3L	10348570	10350300	1730
chr2L	19372800	19375800	3000		chr2R	17743653	17743800	147		chr3L	10380973	10381200	227
chr2L	19393800	19394100	300		chr2R	17781437	17781900	463		chr3L	10510276	10510582	306
chr2L	19421700	19427400	5700		chr2R	17794200	17797340	3140		chr3L	10631182	10631766	584
chr2L	19431900	19434900	3000		chr2R	17802600	17803061	461		chr3L	10636800	10639568	2768
chr2L	19453200	19461900	8700		chr2R	17814600	17815200	600		chr3L	10641401	10655100	13699
chr2L	19466100	19467900	1800		chr2R	17824960	17827800	2840		chr3L	10658100	10660278	2178
chr2L	19473300	19479900	6600		chr2R	17833200	17834100	900		chr3L	10668998	10671991	2993
chr2L	19481700	19482900	1200		chr2R	17871769	17872938	1169		chr3L	10675582	10680600	5018
chr2L	19492800	19494600	1800		chr2R	17878672	17879400	728		chr3L	10685100	10689404	4304
chr2L	19501500	19501800	300		chr2R	17926046	17927842	1796		chr3L	10710000	10712201	2201
chr2L	19505700	19506900	1200		chr2R	17938800	17941971	3171		chr3L	10735593	10736100	507
chr2L	19508400	19509000	600		chr2R	17995956	17996100	144		chr3L	10738200	10738587	387
chr2L	19518000	19518600	600		chr2R	18030137	18031800	1663		chr3L	10746095	10746986	891
chr2L	19525200	19528800	3600		chr2R	18034954	18036600	1646		chr3L	10763195	10765500	2305
chr2L	19541700	19549500	7800		chr2R	18043500	18045300	1800		chr3L	10771200	10778700	7500
chr2L	19559400	19559700	300		chr2R	18121351	18123300	1949		chr3L	10780800	10784100	3300
chr2L	19561800	19562100	300		chr2R	18154200	18156000	1800		chr3L	10830065	10832165	2100
chr2L	19564800	19566300	1500		chr2R	18165600	18170838	5238		chr3L	10841165	10845900	4735
chr2L	19569600	19579500	9900		chr2R	18176400	18179838	3438		chr3L	10853806	10857087	3281
chr2L	19582200	19584900	2700		chr2R	18202038	18202200	162		chr3L	10859400	10863300	3900
chr2L	19586400	19589100	2700		chr2R	18237000	18237138	138		chr3L	10872300	10872600	300
chr2L	19592700	19595400	2700		chr2R	18239573	18241800	2227		chr3L	10885800	10893000	7200
chr2L	19598700	19599600	900		chr2R	18251100	18252000	900		chr3L	10996500	10999200	2700
chr2L	19605600	19606200	600		chr2R	18255000	18256200	1200		chr3L	11062800	11065200	2400
chr2L	19616700	19618800	2100		chr2R	18258600	18259800	1200		chr3L	11076300	11079967	3667
chr2L	19638600	19639800	1200		chr2R	18261000	18262351	1351		chr3L	11096772	11098281	1509
chr2L	19641300	19642200	900		chr2R	18317252	18319200	1948		chr3L	11105193	11106099	906
chr2L	19646100	19647900	1800		chr2R	18322637	18323700	1063		chr3L	11107584	11108100	516
chr2L	19677300	19681200	3900		chr2R	18330173	18332700	2527		chr3L	11110594	11113800	3206
chr2L	19686000	19688700	2700		chr2R	18334800	18337938	3138		chr3L	11115900	11119200	3300
chr2L	19693500	19695000	1500		chr2R	18340362	18341700	1338		chr3L	11194200	11199000	4800
chr2L	19721700	19722000	300		chr2R	18345300	18345900	600		chr3L	11203200	11204475	1275
chr2L	19724700	19725900	1200		chr2R	18348300	18350845	2545		chr3L	11205979	11209500	3521
chr2L	19754700	19755000	300		chr2R	18400666	18403048	2382		chr3L	11230200	11232900	2700
chr2L	19767900	19770900	3000		chr2R	18407400	18409338	1938		chr3L	11235300	11241900	6600
chr2L	19783500	19791900	8400		chr2R	18418937	18421042	2105		chr3L	11243400	11247974	4574
chr2L	19801800	19803300	1500		chr2R	18461541	18463500	1959		chr3L	11249165	11257566	8401
chr2L	19805100	19807200	2100		chr2R	18465300	18467878	2578		chr3L	11264782	11267205	2423
chr2L	19820100	19821000	900		chr2R	18506100	18509845	3745		chr3L	11269002	11270473	1471
chr2L	19824600	19826100	1500		chr2R	18519900	18521100	1200		chr3L	11276100	11276700	600
chr2L	19829100	19830600	1500		chr2R	18549156	18550355	1199		chr3L	11278880	11281272	2392
chr2L	19839000	19841700	2700		chr2R	18559077	18560240	1163		chr3L	11289670	11290602	932
chr2L	19850700	19856700	6000		chr2R	18614100	18615138	1038		chr3L	11336400	11338265	1865
chr2L	19879800	19882200	2400		chr2R	18632100	18636300	4200		chr3L	11342400	11349692	7292
chr2L	19899600	19901100	1500		chr2R	18643200	18645141	1941		chr3L	11358089	11359200	1111
chr2L	19903500	19905000	1500		chr2R	18668100	18669300	1200		chr3L	11422870	11424977	2107
chr2L	19914000	19916100	2100		chr2R	18677400	18678454	1054		chr3L	11482200	11486700	4500
chr2L	19918200	19920000	1800		chr2R	18681000	18681900	900		chr3L	11518200	11520900	2700
chr2L	19963500	19963800	300		chr2R	18690000	18690172	172		chr3L	11522700	11532069	9369
chr2L	19977300	19978800	1500		chr2R	18711437	18712967	1530		chr3L	11538977	11539200	223
chr2L	19982400	19983000	600		chr2R	18716400	18717138	738		chr3L	11548273	11549700	1427
chr2L	19991100	19994100	3000		chr2R	18746400	18748200	1800		chr3L	11551800	11552166	366
chr2L	19997700	19998900	1200		chr2R	18753900	18755400	1500		chr3L	11554606	11555100	494
chr2L	20011200	20018100	6900		chr2R	18845559	18845700	141		chr3L	11579100	11580000	900
chr2L	20022900	20024700	1800		chr2R	18859040	18862800	3760		chr3L	11615700	11619600	3900
chr2L	20034900	20036700	1800		chr2R	18877968	18880039	2071		chr3L	11621100	11623305	2205
chr2L	20049600	20052300	2700		chr2R	18886661	18887878	1217		chr3L	11625099	11626800	1701
chr2L	20063100	20064900	1800		chr2R	18997800	19002000	4200		chr3L	11628600	11630400	1800
chr2L	20066700	20070900	4200		chr2R	19017738	19019700	1962		chr3L	11631600	11634104	2504
chr2L	20073300	20088000	14700		chr2R	19037700	19041300	3600		chr3L	11649996	11651467	1471
chr2L	20089200	20091900	2700		chr2R	19052400	19053600	1200		chr3L	11677500	11679300	1800
chr2L	20095800	20099400	3600		chr2R	19062442	19062600	158		chr3L	11688972	11690100	1128
chr2L	20127600	20132700	5100		chr2R	19080446	19083300	2854		chr3L	11700697	11702400	1703
chr2L	20136900	20137800	900		chr2R	19084500	19086300	1800		chr3L	11713902	11715900	1998
chr2L	20139300	20148300	9000		chr2R	19088100	19089000	900		chr3L	11781900	11783166	1266
chr2L	20165100	20165400	300		chr2R	19114500	19114670	170		chr3L	11814300	11815200	900
chr2L	20173500	20175000	1500		chr2R	19124564	19126077	1513		chr3L	11817900	11819767	1867
chr2L	20206800	20207400	600		chr2R	19139400	19140438	1038		chr3L	11823900	11826000	2100
chr2L	20221500	20221800	300		chr2R	19143600	19145400	1800		chr3L	11994900	11998200	3300
chr2L	20228400	20229000	600		chr2R	19165637	19167000	1363		chr3L	12067270	12068100	830
chr2L	20230800	20232900	2100		chr2R	19181100	19181400	300		chr3L	12072987	12075966	2979
chr2L	20243100	20247600	4500		chr2R	19207500	19207800	300		chr3L	12111600	12112200	600
chr2L	20264400	20265900	1500		chr2R	19222800	19223700	900		chr3L	12131100	12131785	685
chr2L	20271300	20271900	600		chr2R	19247274	19247700	426		chr3L	12216600	12217800	1200
chr2L	20284200	20286300	2100		chr2R	19281000	19281777	777		chr3L	12242767	12244567	1800
chr2L	20315400	20318400	3000		chr2R	19298256	19299438	1182		chr3L	12268200	12268594	394
chr2L	20324400	20326800	2400		chr2R	19302600	19306639	4039		chr3L	12330066	12330900	834
chr2L	20329200	20334900	5700		chr2R	19310568	19312200	1632		chr3L	12399000	12405300	6300
chr2L	20349600	20350800	1200		chr2R	19331100	19331274	174		chr3L	12461503	12461700	197
chr2L	20381400	20382000	600		chr2R	19337700	19339678	1978		chr3L	12463500	12464400	900
chr2L	20392200	20398200	6000		chr2R	19363500	19365000	1500		chr3L	12508200	12509700	1500
chr2L	20401500	20407800	6300		chr2R	19368000	19369061	1061		chr3L	12516600	12517800	1200
chr2L	20412900	20413200	300		chr2R	19388100	19389472	1372		chr3L	12522300	12523800	1500
chr2L	20416200	20418600	2400		chr2R	19453361	19455000	1639		chr3L	12526583	12527700	1117
chr2L	20429400	20432100	2700		chr2R	19465200	19469400	4200		chr3L	12688291	12689700	1409
chr2L	20438700	20440200	1500		chr2R	19475857	19477800	1943		chr3L	12697200	12698400	1200
chr2L	20454300	20454600	300		chr2R	19480037	19484700	4663		chr3L	12727500	12729000	1500
chr2L	20456100	20456400	300		chr2R	19502537	19503600	1063		chr3L	12737400	12738000	600
chr2L	20480100	20502300	22200		chr2R	19542600	19543958	1358		chr3L	12742200	12744300	2100
chr2L	20512800	20513700	900		chr2R	19560776	19561200	424		chr3L	12766005	12766500	495
chr2L	20516400	20517000	600		chr2R	19593600	19594800	1200		chr3L	12784576	12785100	524
chr2L	20519400	20520000	600		chr2R	19606337	19607847	1510		chr3L	12790866	12791466	600
chr2L	20526000	20527200	1200		chr2R	19626000	19628538	2538		chr3L	12792997	12797700	4703
chr2L	20530200	20530800	600		chr2R	19643400	19643700	300		chr3L	12807900	12809466	1566
chr2L	20535600	20536800	1200		chr2R	19835851	19837338	1487		chr3L	12821400	12822679	1279
chr2L	20549700	20550900	1200		chr2R	19921500	19921800	300		chr3L	12823870	12835265	11395
chr2L	20563500	20567100	3600		chr2R	20097445	20098200	755		chr3L	12837103	12837600	497
chr2L	20569800	20570100	300		chr2R	20111700	20112600	900		chr3L	12842769	12844006	1237
chr2L	20586000	20587200	1200		chr2R	20119200	20120871	1671		chr3L	12906088	12907873	1785
chr2L	20593200	20594700	1500		chr2R	20130600	20131800	1200		chr3L	13004400	13005600	1200
chr2L	20603700	20606700	3000		chr2R	20153854	20154178	324		chr3L	13011000	13016400	5400
chr2L	20618700	20620200	1500		chr2R	20159552	20163138	3586		chr3L	13037700	13041300	3600
chr2L	20624400	20626200	1800		chr2R	20167641	20169000	1359		chr3L	13221699	13223468	1769
chr2L	20632500	20633700	1200		chr2R	20177265	20180845	3580		chr3L	13225266	13227698	2432
chr2L	20652900	20653500	600		chr2R	20189400	20191668	2268		chr3L	13347300	13350365	3065
chr2L	20664300	20667000	2700		chr2R	20214741	20216100	1359		chr3L	13409700	13409771	71
chr2L	20673300	20676600	3300		chr2R	20277900	20278963	1063		chr3L	13425665	13426868	1203
chr2L	20683800	20684700	900		chr2R	20303551	20304900	1349		chr3L	13444500	13445505	1005
chr2L	20695500	20697600	2100		chr2R	20315100	20317200	2100		chr3L	13471868	13472700	832
chr2L	20712300	20713500	1200		chr2R	20331438	20333100	1662		chr3L	13479102	13483200	4098
chr2L	20721000	20721600	600		chr2R	20390100	20394000	3900		chr3L	13492500	13493195	695
chr2L	20732100	20735400	3300		chr2R	20410200	20411400	1200		chr3L	13839056	13839900	844
chr2L	20756700	20763600	6900		chr2R	20490777	20492269	1492		chr3L	13854900	13858293	3393
chr2L	20770200	20771100	900		chr2R	20515800	20516700	900		chr3L	13869600	13871192	1592
chr2L	20796900	20799300	2400		chr2R	20520300	20526138	5838		chr3L	13909586	13914300	4714
chr2L	20806200	20813100	6900		chr2R	20547900	20548800	900		chr3L	13957553	13958700	1147
chr2L	20822700	20827500	4800		chr2R	20566044	20568174	2130		chr3L	13964400	13965600	1200
chr2L	20838000	20844000	6000		chr2R	20586300	20587500	1200		chr3L	13995600	14000100	4500
chr2L	20868600	20891700	23100		chr2R	20596974	20601900	4926		chr3L	14044200	14052900	8700
chr2L	20896500	20897400	900		chr2R	20603400	20604900	1500		chr3L	14065500	14066100	600
chr2L	20910000	20912100	2100		chr2R	20623661	20624400	739		chr3L	14183700	14184977	1277
chr2L	20921400	20923200	1800		chr2R	20657572	20658748	1176		chr3L	14296500	14297476	976
chr2L	20932800	20958300	25500		chr2R	20733144	20734200	1056		chr3L	14402183	14402700	517
chr2L	20968500	20976900	8400		chr2R	20740200	20741400	1200		chr3L	14420700	14423700	3000
chr2L	20981400	20991600	10200		chr2R	20742900	20743800	900		chr3L	14449500	14450400	900
chr2L	20995200	20997600	2400		chr2R	20769168	20769771	603		chr3L	14530200	14530800	600
chr2L	21024300	21024900	600		chr2R	20771238	20773200	1962		chr3L	14538674	14547954	9280
chr2L	21032700	21037800	5100		chr2R	20781158	20781440	282		chr3L	14555700	14556355	655
chr2L	21039000	21041100	2100		chr2R	20807700	20808000	300		chr3L	14605553	14608260	2707
chr2L	21042600	21042900	300		chr2R	20923071	20924700	1629		chr3L	14615400	14617258	1858
chr2L	21049500	21054000	4500		chr2R	20972244	20973600	1356		chr3L	14665800	14667375	1575
chr2L	21064800	21066600	1800		chr2R	20980200	20981400	1200		chr3L	14700000	14702158	2158
chr2L	21069900	21071700	1800		chr2R	20987400	20988300	900		chr3L	14747700	14748655	955
chr2L	21078000	21078900	900		chr2R	21049800	21050700	900		chr3L	14751386	14755500	4114
chr2L	21088500	21090900	2400		chr2R	21052800	21054443	1643		chr3L	14768453	14779200	10747
chr2L	21107100	21113700	6600		chr2R	21068561	21070800	2239		chr3L	14782893	14784664	1771
chr2L	21118200	21119700	1500		chr2R	21087476	21088500	1024		chr3L	14970655	14971888	1233
chr2L	21146700	21147900	1200		chr2R	21089700	21089878	178		chr3L	14979000	14981700	2700
chr2L	21163200	21164100	900		chr3L	169500	169808	308		chr3L	14983500	14988955	5455
chr2L	21188700	21199500	10800		chr3L	286167	287100	933		chr3L	15003900	15003989	89
chr2L	21210900	21221400	10500		chr3L	292800	294008	1208		chr3L	15081379	15082800	1421
chr2L	21239400	21252900	13500		chr3L	304200	305100	900		chr3L	15085800	15088500	2700
chr2L	21255000	21268500	13500		chr3L	353707	354000	293		chr3L	15093900	15096692	2792
chr2L	21271200	21273900	2700		chr3L	377400	378300	900		chr3L	15128793	15130200	1407
chr2L	21297000	21325200	28200		chr3L	504900	505793	893		chr3L	15133800	15137100	3300
chr2L	21330600	21332400	1800		chr3L	512992	513300	308		chr3L	15296100	15300660	4560
chr2L	21335400	21336900	1500		chr3L	526500	526770	270		chr3L	15486600	15487889	1289
chr2L	21343800	21345300	1500		chr3L	568472	569400	928		chr3L	15492600	15511800	19200
chr2L	21368700	21373800	5100		chr3L	579872	581678	1806		chr3L	15522300	15528653	6353
chr2L	21384900	21385200	300		chr3L	718495	720600	2105		chr3L	15537956	15542700	4744
chr2L	21393000	21393300	300		chr3L	758100	759288	1188		chr3L	15545700	15547291	1591
chr2L	21394500	21404100	9600		chr3L	895203	895800	597		chr3L	15555300	15557700	2400
chr2L	21405300	21406200	900		chr3L	938100	939571	1471		chr3L	15559200	15561300	2100
chr2L	21407400	21408600	1200		chr3L	953080	954300	1220		chr3L	15585600	15587100	1500
chr2L	21413400	21415800	2400		chr3L	975307	978582	3275		chr3L	15589500	15594300	4800
chr2L	21549000	21550800	1800		chr3L	983700	984300	600		chr3L	15618900	15619570	670
chr2L	21553500	21553800	300		chr3L	999573	1001085	1512		chr3L	15682853	15687983	5130
chr2L	21570000	21576300	6300		chr3L	1017600	1018500	900		chr3L	15694200	15696092	1892
chr2L	21588600	21591000	2400		chr3L	1040700	1041900	1200		chr3L	15808200	15809700	1500
chr2L	21605700	21606000	300		chr3L	1044567	1047306	2739		chr3L	15816600	15820200	3600
chr2L	21617700	21626400	8700		chr3L	1055973	1056292	319		chr3L	15946266	15948300	2034
chr2L	21627600	21634500	6900		chr3L	1058700	1059868	1168		chr3L	15960600	15962482	1882
chr2L	21647100	21653400	6300		chr3L	1069800	1070700	900		chr3L	15970872	15972900	2028
chr2L	21656400	21660300	3900		chr3L	1076087	1077300	1213		chr3L	15974400	15974757	357
chr2L	21667200	21668100	900		chr3L	1106100	1106400	300		chr3L	15980700	15981600	900
chr2L	21676200	21677400	1200		chr3L	1114200	1115100	900		chr3L	15992179	15998400	6221
chr2L	21698400	21702600	4200		chr3L	1117774	1117800	26		chr3L	16002961	16006500	3539
chr2L	21718500	21718800	300		chr3L	1123468	1124400	932		chr3L	16030800	16045800	15000
chr2L	21724500	21726000	1500		chr3L	1135500	1136700	1200		chr3L	16050686	16052100	1414
chr2L	21730500	21741600	11100		chr3L	1137900	1139406	1506		chr3L	16054593	16058700	4107
chr2L	21748800	21757500	8700		chr3L	1146900	1148400	1500		chr3L	16070783	16074300	3517
chr2L	21767100	21768600	1500		chr3L	1167285	1168168	883		chr3L	16080653	16081200	547
chr2L	21780600	21781500	900		chr3L	1189200	1189768	568		chr3L	16105800	16106400	600
chr2L	21788700	21790200	1500		chr3L	1280700	1282193	1493		chr3L	16121100	16125600	4500
chr2L	21798900	21800700	1800		chr3L	1356600	1358700	2100		chr3L	16130100	16131965	1865
chr2L	21808800	21813000	4200		chr3L	1361100	1362600	1500		chr3L	16144800	16155081	10281
chr2L	21908100	21912600	4500		chr3L	1369777	1371579	1802		chr3L	16171278	16172454	1176
chr2L	21948600	21950100	1500		chr3L	1381180	1381508	328		chr3L	16226700	16227600	900
chr2L	21955500	21957300	1800		chr3L	1384181	1385100	919		chr3L	16353900	16354200	300
chr2L	21966600	21967800	1200		chr3L	1408500	1409069	569		chr3L	16374600	16375200	600
chr2L	22004100	22005000	900		chr3L	1459800	1460700	900		chr3L	16378200	16379700	1500
chr2L	22008000	22009800	1800		chr3L	1544686	1546467	1781		chr3L	16386654	16388159	1505
chr2L	22018200	22019700	1500		chr3L	1608000	1608568	568		chr3L	16396200	16396253	53
chr2L	22043100	22043700	600		chr3L	1629270	1630495	1225		chr3L	16400400	16406100	5700
chr2L	22055700	22057500	1800		chr3L	1679700	1681800	2100		chr3L	16475400	16477800	2400
chr2L	22075500	22078800	3300		chr3L	1684500	1688403	3903		chr3L	16487400	16490461	3061
chr2L	22118100	22119000	900		chr3L	1842600	1843782	1182		chr3L	16566357	16569000	2643
chr2L	22138200	22140600	2400		chr3L	1851900	1853094	1194		chr3L	16572953	16573200	247
chr2L	22144200	22155000	10800		chr3L	1881900	1883993	2093		chr3L	16575300	16575600	300
chr2L	22163400	22164000	600		chr3L	1901400	1902588	1188		chr3L	16580100	16581600	1500
chr2L	22167000	22169100	2100		chr3L	1908868	1908900	32		chr3L	16587900	16588200	300
chr2L	22218000	22222200	4200		chr3L	1929881	1929900	19		chr3L	16605600	16606800	1200
chr2L	22228800	22229100	300		chr3L	1981500	1983000	1500		chr3L	16627554	16629075	1521
chr2L	22234800	22235100	300		chr3L	2031300	2033100	1800		chr3L	16633553	16635356	1803
chr2L	22245000	22246500	1500		chr3L	2037900	2038200	300		chr3L	16644900	16647000	2100
chr2L	22250700	22252200	1500		chr3L	2076300	2076898	598		chr3L	16650000	16655700	5700
chr2L	22262400	22264500	2100		chr3L	2198700	2199600	900		chr3L	16656900	16659300	2400
chr2L	22271400	22272900	1500		chr3L	2273378	2275468	2090		chr3L	16690254	16692000	1746
chr2L	22274100	22279200	5100		chr3L	2279100	2281500	2400		chr3L	16693800	16707900	14100
chr2L	22293600	22295700	2100		chr3L	2296503	2298000	1497		chr3L	16789853	16795500	5647
chr2L	22302000	22302600	600		chr3L	2315407	2320477	5070		chr3L	16797900	16801800	3900
chr2L	22317900	22320300	2400		chr3L	2340602	2342377	1775		chr3L	16835700	16836300	600
chr2L	22332000	22332300	300		chr3L	2345700	2347200	1500		chr3L	16855555	16856700	1145
chr2L	22337400	22338900	1500		chr3L	2433895	2434203	308		chr3L	16879281	16879862	581
chr2L	22351200	22353300	2100		chr3L	2462100	2463300	1200		chr3L	16887084	16887900	816
chr2L	22374600	22376400	1800		chr3L	2466000	2467201	1201		chr3L	16950300	16950353	53
chr2L	22407000	22407600	600		chr3L	2516700	2520000	3300		chr3L	16951888	16952193	305
chr2L	22524600	22524900	300		chr3L	2521800	2522392	592		chr3L	16962900	16963867	967
chr2L	22527000	22528200	1200		chr3L	2534384	2535576	1192		chr3L	16966881	16968600	1719
chr2L	22532700	22538100	5400		chr3L	2615378	2617800	2422		chr3L	16970100	16970170	70
chr2L	22550700	22551600	900		chr3L	2619900	2623478	3578		chr3L	16981500	16982494	994
chr2L	22554900	22556100	1200		chr3L	2624684	2626200	1516		chr3L	16992960	17000700	7740
chr2L	22586400	22587000	600		chr3L	2646903	2648400	1497		chr3L	17002500	17005500	3000
chr2L	22595700	22597800	2100		chr3L	2695200	2696400	1200		chr3L	17035500	17038854	3354
chr2L	22603500	22605300	1800		chr3L	2710769	2714068	3299		chr3L	17044867	17047583	2716
chr2L	22706100	22709400	3300		chr3L	2743206	2744968	1762		chr3L	17230500	17230800	300
chr2L	22736100	22738500	2400		chr3L	2782169	2782500	331		chr3L	17421300	17421953	653
chr2L	22834500	22836300	1800		chr3L	2788467	2788500	33		chr3L	17475900	17478358	2458
chr2L	22853100	22854000	900		chr3L	2799292	2800782	1490		chr3L	17481900	17483774	1874
chr2L	22863900	22865400	1500		chr3L	2826300	2831100	4800		chr3L	17484967	17489190	4223
chr2L	22869000	22872000	3000		chr3L	2837967	2844900	6933		chr3L	17524255	17528491	4236
chr2L	22911900	22912200	300		chr3L	2846700	2847000	300		chr3L	17558769	17560268	1499
chr2L	22964400	22965900	1500		chr3L	2855100	2858970	3870		chr3L	17568900	17574676	5776
chr2L	22973100	22974300	1200		chr3L	2870995	2873400	2405		chr3L	17582492	17589988	7496
chr2R	10200	10500	300		chr3L	2876400	2877908	1508		chr3L	17595994	17598300	2306
chr2R	38100	38400	300		chr3L	2886900	2888390	1490		chr3L	17605879	17611553	5674
chr2R	57000	58500	1500		chr3L	2892893	2893789	896		chr3L	17613353	17618491	5138
chr2R	82500	82800	300		chr3L	2906100	2909400	3300		chr3L	17635553	17638200	2647
chr2R	90300	92400	2100		chr3L	2910600	2910900	300		chr3L	17644500	17644887	387
chr2R	94200	95700	1500		chr3L	2921100	2924400	3300		chr3L	17646958	17647500	542
chr2R	99300	100800	1500		chr3L	2944202	2944479	277		chr3L	17649300	17652300	3000
chr2R	156900	158700	1800		chr3L	2946274	2946300	26		chr3L	17657700	17661370	3670
chr2R	179700	181800	2100		chr3L	2964000	2965200	1200		chr3L	17731566	17731800	234
chr2R	228300	228600	300		chr3L	2988900	2989200	300		chr3L	17734200	17734275	75
chr2R	293700	294600	900		chr3L	3075267	3079468	4201		chr3L	17749800	17750700	900
chr2R	328500	328800	300		chr3L	3105300	3106785	1485		chr3L	17835600	17836800	1200
chr2R	335100	337800	2700		chr3L	3136475	3138030	1555		chr3L	17839500	17840400	900
chr2R	357300	357600	300		chr3L	3239668	3240880	1212		chr3L	17849100	17851200	2100
chr2R	359700	360600	900		chr3L	3267600	3269700	2100		chr3L	17871600	17873171	1571
chr2R	426000	427500	1500		chr3L	3394772	3396304	1532		chr3L	17896800	17901660	4860
chr2R	439800	441900	2100		chr3L	3473698	3480574	6876		chr3L	17905200	17911268	6068
chr2R	456600	459300	2700		chr3L	3493200	3494100	900		chr3L	17914553	17915700	1147
chr2R	481200	481800	600		chr3L	3530667	3530700	33		chr3L	17918400	17920554	2154
chr2R	503100	504000	900		chr3L	3532200	3533100	900		chr3L	17921762	17923800	2038
chr2R	520500	521100	600		chr3L	3536100	3538768	2668		chr3L	17939488	17939700	212
chr2R	566700	567600	900		chr3L	3564300	3567000	2700		chr3L	17943958	17946659	2701
chr2R	592200	593100	900		chr3L	3572070	3572400	330		chr3L	17951771	17953200	1429
chr2R	602400	603000	600		chr3L	3573600	3574787	1187		chr3L	17959284	17960159	875
chr2R	606600	607800	1200		chr3L	3576300	3580200	3900		chr3L	17962256	17965262	3006
chr2R	611100	612900	1800		chr3L	3589807	3591600	1793		chr3L	17983571	17984700	1129
chr2R	715800	719100	3300		chr3L	3617675	3619800	2125		chr3L	17987400	17989253	1853
chr2R	762900	765000	2100		chr3L	3641100	3642600	1500		chr3L	17992200	17996100	3900
chr2R	777900	778500	600		chr3L	3666600	3666900	300		chr3L	18003062	18007200	4138
chr2R	786900	787200	300		chr3L	3715800	3716400	600		chr3L	18008700	18011464	2764
chr2R	812400	813000	600		chr3L	3718800	3721500	2700		chr3L	18014183	18015994	1811
chr2R	816600	816900	300		chr3L	3727500	3730473	2973		chr3L	18021961	18024358	2397
chr2R	842100	843000	900		chr3L	3770700	3771585	885		chr3L	18025894	18027386	1492
chr2R	846300	846900	600		chr3L	3784497	3785989	1492		chr3L	18037268	18038700	1432
chr2R	873600	874200	600		chr3L	3792600	3803100	10500		chr3L	18096956	18098100	1144
chr2R	884700	885300	600		chr3L	3819590	3821104	1514		chr3L	18106500	18107400	900
chr2R	886800	887100	300		chr3L	3824668	3825600	932		chr3L	18179190	18180370	1180
chr2R	899400	900000	600		chr3L	3826800	3832200	5400		chr3L	18611700	18612300	600
chr2R	906300	907500	1200		chr3L	3848100	3850500	2400		chr3L	18614100	18615074	974
chr2R	926400	928500	2100		chr3L	3852300	3852892	592		chr3L	18619500	18620793	1293
chr2R	931500	934200	2700		chr3L	3910800	3912300	1500		chr3L	18659493	18660969	1476
chr2R	936000	936300	300		chr3L	3917086	3919472	2386		chr3L	18665700	18669000	3300
chr2R	986100	987300	1200		chr3L	3921900	3924000	2100		chr3L	18676200	18676873	673
chr2R	997800	999000	1200		chr3L	3950400	3951900	1500		chr3L	18754500	18755154	654
chr2R	1024200	1024800	600		chr3L	3963600	3966000	2400		chr3L	18757553	18759355	1802
chr2R	1056600	1058400	1800		chr3L	3970488	3972300	1812		chr3L	18761454	18765354	3900
chr2R	1114200	1114800	600		chr3L	3977967	3979200	1233		chr3L	18780064	18784858	4794
chr2R	1121100	1121400	300		chr3L	3996000	4000486	4486		chr3L	18791162	18794400	3238
chr2R	1161300	1162200	900		chr3L	4013672	4016696	3024		chr3L	18803700	18805200	1500
chr2R	1164300	1165500	1200		chr3L	4129203	4129470	267		chr3L	18806700	18808876	2176
chr2R	1170300	1173300	3000		chr3L	4139375	4139400	25		chr3L	18816957	18818700	1743
chr2R	1178100	1178400	300		chr3L	4158000	4158900	900		chr3L	18825000	18826863	1863
chr2R	1184700	1186500	1800		chr3L	4184675	4186173	1498		chr3L	18829554	18834900	5346
chr2R	1193700	1194300	600		chr3L	4230000	4231773	1773		chr3L	18858969	18860400	1431
chr2R	1216800	1217400	600		chr3L	4237500	4238671	1171		chr3L	18892800	18895200	2400
chr2R	1229400	1230300	900		chr3L	4342807	4343400	593		chr3L	18986400	18987091	691
chr2R	1304100	1305600	1500		chr3L	4351172	4352072	900		chr3L	19006554	19008956	2402
chr2R	1308000	1308300	300		chr3L	4372800	4375800	3000		chr3L	19031193	19032000	807
chr2R	1390800	1391100	300		chr3L	4427970	4431000	3030		chr3L	19064400	19066800	2400
chr2R	1437000	1438800	1800		chr3L	4440300	4441200	900		chr3L	19070484	19073168	2684
chr2R	1527900	1529400	1500		chr3L	4482819	4485300	2481		chr3L	19074654	19076400	1746
chr2R	1551000	1552500	1500		chr3L	4487100	4487654	554		chr3L	19078800	19078855	55
chr2R	1567200	1568400	1200		chr3L	4518817	4521900	3083		chr3L	19081887	19082400	513
chr2R	1598100	1601400	3300		chr3L	4566536	4567500	964		chr3L	19287377	19288500	1123
chr2R	1611600	1616100	4500		chr3L	4570500	4572518	2018		chr3L	19488300	19491092	2792
chr2R	1623000	1625400	2400		chr3L	4583700	4587000	3300		chr3L	19622786	19629900	7114
chr2R	1629000	1631700	2700		chr3L	4607633	4610329	2696		chr3L	19641300	19644000	2700
chr2R	1634400	1635900	1500		chr3L	4615146	4615800	654		chr3L	19769700	19772400	2700
chr2R	1672500	1673100	600		chr3L	4637400	4639800	2400		chr3L	19778381	19782278	3897
chr2R	1682100	1683000	900		chr3L	4660200	4661700	1500		chr3L	19783202	19787400	4198
chr2R	1691400	1692900	1500		chr3L	4707000	4708500	1500		chr3L	19824571	19824900	329
chr2R	1719900	1722300	2400		chr3L	4732800	4734000	1200		chr3L	19839000	19841375	2375
chr2R	1728900	1730400	1500		chr3L	4737300	4738500	1200		chr3L	19865704	19866900	1196
chr2R	1731600	1731900	300		chr3L	4749900	4752518	2618		chr3L	19890000	19894171	4171
chr2R	1734900	1735200	300		chr3L	4767300	4769623	2323		chr3L	19895985	19901071	5086
chr2R	1767000	1767900	900		chr3L	4779000	4782000	3000		chr3L	19915500	19917900	2400
chr2R	1773000	1776300	3300		chr3L	4786122	4786800	678		chr3L	19920300	19923900	3600
chr2R	1799100	1801200	2100		chr3L	4796629	4797300	671		chr3L	19996800	20000072	3272
chr2R	1806900	1809600	2700		chr3L	4799100	4800539	1439		chr3L	20179500	20183700	4200
chr2R	1834800	1835400	600		chr3L	4833300	4835946	2646		chr3L	20188200	20188800	600
chr2R	1839600	1840800	1200		chr3L	4896300	4896900	600		chr3L	20223298	20224200	902
chr2R	1854000	1855800	1800		chr3L	4921200	4924500	3300		chr3L	20341189	20343000	1811
chr2R	1867800	1873800	6000		chr3L	4938600	4939200	600		chr3L	20369100	20371505	2405
chr2R	1890000	1891800	1800		chr3L	4947900	4948500	600		chr3L	20377800	20383200	5400
chr2R	1895700	1897500	1800		chr3L	4966500	4967700	1200		chr3L	20386500	20399699	13199
chr2R	1899600	1906200	6600		chr3L	4973700	4977300	3600		chr3L	20429100	20430000	900
chr2R	1908600	1913400	4800		chr3L	5025300	5027400	2100		chr3L	20446200	20447700	1500
chr2R	1917900	1924500	6600		chr3L	5090100	5093700	3600		chr3L	20463900	20468700	4800
chr2R	1930200	1931100	900		chr3L	5100300	5101200	900		chr3L	20486111	20488800	2689
chr2R	1932600	1933200	600		chr3L	5103000	5104200	1200		chr3L	20507100	20513100	6000
chr2R	1941900	1945200	3300		chr3L	5189100	5189173	73		chr3L	20517300	20518500	1200
chr2R	1949700	1950900	1200		chr3L	5190673	5198787	8114		chr3L	20523900	20526271	2371
chr2R	1953000	1954500	1500		chr3L	5200896	5202995	2099		chr3L	20529900	20534400	4500
chr2R	1976400	1981200	4800		chr3L	5210492	5215500	5008		chr3L	20725200	20727611	2411
chr2R	1989300	1990800	1500		chr3L	5234700	5236800	2100		chr3L	20764200	20765100	900
chr2R	1992300	1995900	3600		chr3L	5252767	5254566	1799		chr3L	20777700	20779500	1800
chr2R	2000700	2010000	9300		chr3L	5322703	5324700	1997		chr3L	20818774	20820900	2126
chr2R	2019000	2023800	4800		chr3L	5328000	5328300	300		chr3L	20999700	21007773	8073
chr2R	2025300	2035500	10200		chr3L	5331000	5332002	1002		chr3L	21016803	21021900	5097
chr2R	2051700	2052600	900		chr3L	5370081	5371800	1719		chr3L	21029100	21030300	1200
chr2R	2054700	2061300	6600		chr3L	5382000	5382300	300		chr3L	21031500	21034184	2684
chr2R	2063100	2064600	1500		chr3L	5389800	5392905	3105		chr3L	21167700	21170100	2400
chr2R	2066100	2067000	900		chr3L	5398500	5398800	300		chr3L	21194977	21196200	1223
chr2R	2086800	2094900	8100		chr3L	5415704	5417100	1396		chr3L	21216600	21218700	2100
chr2R	2101200	2102400	1200		chr3L	5423700	5426100	2400		chr3L	21232800	21233681	881
chr2R	2106600	2112900	6300		chr3L	5427300	5429700	2400		chr3L	21235807	21236672	865
chr2R	2115600	2119500	3900		chr3L	5465100	5467500	2400		chr3L	21246312	21247800	1488
chr2R	2123700	2124600	900		chr3L	5476800	5479800	3000		chr3L	21254100	21254972	872
chr2R	2129400	2130900	1500		chr3L	5508987	5511000	2013		chr3L	21268800	21275100	6300
chr2R	2133300	2136000	2700		chr3L	5522472	5524500	2028		chr3L	21296675	21297600	925
chr2R	2141400	2141700	300		chr3L	5604976	5606700	1724		chr3L	21310500	21310804	304
chr2R	2146200	2147700	1500		chr3L	5609100	5610000	900		chr3L	21335400	21336600	1200
chr2R	2153700	2155800	2100		chr3L	5628980	5630400	1420		chr3L	21383100	21383371	271
chr2R	2161200	2162400	1200		chr3L	5631600	5633791	2191		chr3L	21386083	21387600	1517
chr2R	2206800	2209200	2400		chr3L	5669772	5672788	3016		chr3L	21391500	21392096	596
chr2R	2213100	2216700	3600		chr3L	5674301	5677200	2899		chr3L	21427200	21428100	900
chr2R	2334900	2338500	3600		chr3L	5680800	5682674	1874		chr3L	21440700	21442800	2100
chr2R	2343300	2344200	900		chr3L	5728870	5730900	2030		chr3L	21490200	21491394	1194
chr2R	2354100	2355000	900		chr3L	5768400	5769300	900		chr3L	21494107	21494972	865
chr2R	2370000	2372100	2100		chr3L	5777400	5777505	105		chr3L	21500700	21501610	910
chr2R	2381700	2382000	300		chr3L	5800200	5800897	697		chr3L	21566081	21567600	1519
chr2R	2388300	2400300	12000		chr3L	5811978	5812800	822		chr3L	21821100	21823200	2100
chr2R	2404500	2406300	1800		chr3L	5814000	5814705	705		chr3L	21872400	21872672	272
chr2R	2410800	2411700	900		chr3L	5820000	5820900	900		chr3L	21882272	21882900	628
chr2R	2416500	2420700	4200		chr3L	5827200	5828100	900		chr3L	21934786	21935700	914
chr2R	2432100	2433900	1800		chr3L	5861100	5864189	3089		chr3L	21946471	21948300	1829
chr2R	2438400	2439000	600		chr3L	5884200	5885100	900		chr3L	22058400	22059000	600
chr2R	2451300	2456100	4800		chr3L	5904000	5910600	6600		chr3L	22064700	22065600	900
chr2R	2476500	2477100	600		chr3L	5928600	5929200	600		chr3L	22259100	22262100	3000
chr2R	2484300	2496000	11700		chr3L	5941589	5946300	4711		chr3L	22360200	22362009	1809
chr2R	2497500	2501700	4200		chr3L	5968904	5970300	1396		chr3L	22397400	22397678	278
chr2R	2507100	2511600	4500		chr3L	5982966	5985995	3029		chr3L	22454671	22457375	2704
chr2R	2515500	2521200	5700		chr3L	5999400	6001500	2100		chr3L	22464600	22465772	1172
chr2R	2531400	2538600	7200		chr3L	6024600	6025500	900		chr3L	22715108	22715409	301
chr2R	2541600	2542200	600		chr3L	6037200	6039671	2471		chr3L	22716880	22718372	1492
chr2R	2555700	2557200	1500		chr3L	6052800	6053400	600		chr3L	22731009	22732200	1191
chr2R	2568600	2570400	1800		chr3L	6076898	6079200	2302		chr3L	22734582	22735500	918
chr2R	2580000	2581200	1200		chr3L	6101700	6104100	2400		chr3L	22819500	22819806	306
chr2R	2586300	2590200	3900		chr3L	6112200	6114300	2100		chr3L	22828800	22830300	1500
chr2R	2592300	2604300	12000		chr3L	6168600	6169200	600		chr3L	22831500	22832073	573
chr2R	2625600	2626800	1200		chr3L	6263400	6265500	2100		chr3L	22856700	22858800	2100
chr2R	2628900	2630700	1800		chr3L	6286875	6288300	1425		chr3L	22863300	22865100	1800
chr2R	2636100	2640600	4500		chr3L	6296700	6299400	2700		chr3L	22871100	22872600	1500
chr2R	2644200	2645700	1500		chr3L	6308400	6310500	2100		chr3L	22883073	22884300	1227
chr2R	2647500	2650500	3000		chr3L	6331200	6332100	900		chr3L	22899000	22902271	3271
chr2R	2659200	2666400	7200		chr3L	6335100	6337500	2400		chr3L	22905277	22906475	1198
chr2R	2668800	2672100	3300		chr3L	6357600	6360000	2400		chr3L	22935900	22940671	4771
chr2R	2673600	2676600	3000		chr3L	6377465	6379800	2335		chr3L	22943387	22943700	313
chr2R	2683800	2685300	1500		chr3L	6431400	6432000	600		chr3L	23083807	23084700	893
chr2R	2691300	2695500	4200		chr3L	6449805	6450300	495		chr3L	23119500	23120999	1499
chr2R	2713200	2726400	13200		chr3L	6472800	6473700	900		chr3R	57300	58200	900
chr2R	2737200	2738100	900		chr3L	6490567	6496267	5700		chr3R	60916	62401	1485
chr2R	2739300	2743800	4500		chr3L	6502880	6507080	4200		chr3R	105900	107700	1800
chr2R	2755200	2761200	6000		chr3L	6510965	6513966	3001		chr3R	133500	135001	1501
chr2R	2765400	2769300	3900		chr3L	6516965	6521100	4135		chr3R	204600	207900	3300
chr2R	2772600	2773500	900		chr3L	6551792	6552999	1207		chr3R	214500	215400	900
chr2R	2780700	2782500	1800		chr3L	6556868	6558900	2032		chr3R	228600	229800	1200
chr2R	2798700	2801400	2700		chr3L	6570300	6571500	1200		chr3R	259516	260700	1184
chr2R	2807700	2811600	3900		chr3L	6606991	6613800	6809		chr3R	277199	277500	301
chr2R	2847600	2858700	11100		chr3L	6615600	6617400	1800		chr3R	485100	486000	900
chr2R	2863200	2863800	600		chr3L	6620797	6623506	2709		chr3R	503100	503437	337
chr2R	2868900	2880000	11100		chr3L	6645676	6647700	2024		chr3R	510910	512700	1790
chr2R	2896800	2904600	7800		chr3L	6661800	6663900	2100		chr3R	556199	556499	300
chr2R	2917800	2921100	3300		chr3L	6667800	6670500	2700		chr3R	557715	558027	312
chr2R	2927100	2929500	2400		chr3L	6672300	6675600	3300		chr3R	562530	567600	5070
chr2R	2932500	2936400	3900		chr3L	6688500	6689100	600		chr3R	624000	625200	1200
chr2R	2944200	2944800	600		chr3L	6695100	6695700	600		chr3R	627600	632704	5104
chr2R	2950800	2958300	7500		chr3L	6734770	6735300	530		chr3R	633611	633900	289
chr2R	2966400	2970600	4200		chr3L	6789000	6791700	2700		chr3R	636928	641668	4740
chr2R	2982600	2983200	600		chr3L	6800100	6800400	300		chr3R	737720	739527	1807
chr2R	2989500	2989800	300		chr3L	6825377	6827100	1723		chr3R	740737	741303	566
chr2R	2991300	2992800	1500		chr3L	6834900	6837900	3000		chr3R	776700	778500	1800
chr2R	3026100	3026700	600		chr3L	6841800	6843702	1902		chr3R	952514	954000	1486
chr2R	3033600	3034500	900		chr3L	6864070	6865800	1730		chr3R	1041601	1043100	1499
chr2R	3045600	3048600	3000		chr3L	6893100	6893476	376		chr3R	1054500	1059300	4800
chr2R	3054600	3062100	7500		chr3L	6901200	6902471	1271		chr3R	1072528	1074303	1775
chr2R	3113400	3116400	3000		chr3L	6908794	6909300	506		chr3R	1082400	1083302	902
chr2R	3135900	3146700	10800		chr3L	6910500	6912000	1500		chr3R	1087232	1092600	5368
chr2R	3173400	3175200	1800		chr3L	6914765	6916200	1435		chr3R	1096799	1098600	1801
chr2R	3191100	3192000	900		chr3L	6924600	6924701	101		chr3R	1122300	1122899	599
chr2R	3212400	3213600	1200		chr3L	6935700	6936365	665		chr3R	1124403	1129500	5097
chr2R	3239400	3240000	600		chr3L	6997604	6998771	1167		chr3R	1131300	1135500	4200
chr2R	3247200	3248400	1200		chr3L	7015605	7016100	495		chr3R	1139414	1140300	886
chr2R	3258300	3269100	10800		chr3L	7029668	7030200	532		chr3R	1142100	1146301	4201
chr2R	3292500	3295500	3000		chr3L	7055100	7056300	1200		chr3R	1147832	1152937	5105
chr2R	3305100	3307800	2700		chr3L	7062900	7063500	600		chr3R	1193128	1194000	872
chr2R	3309300	3314700	5400		chr3L	7071665	7072500	835		chr3R	1195800	1195822	22
chr2R	3320100	3322500	2400		chr3L	7075800	7076700	900		chr3R	1372800	1376100	3300
chr2R	3326700	3327600	900		chr3L	7181165	7183200	2035		chr3R	1416300	1418400	2100
chr2R	3344400	3348000	3600		chr3L	7187788	7189800	2012		chr3R	1436100	1438500	2400
chr2R	3350100	3351000	900		chr3L	7191900	7192200	300		chr3R	1447199	1450500	3301
chr2R	3358200	3363300	5100		chr3L	7193400	7195200	1800		chr3R	1471801	1475400	3599
chr2R	3366600	3370800	4200		chr3L	7209065	7209300	235		chr3R	1479635	1480500	865
chr2R	3372600	3378300	5700		chr3L	7218300	7220100	1800		chr3R	1483800	1485300	1500
chr2R	3400200	3402900	2700		chr3L	7279800	7280400	600		chr3R	1496403	1499400	2997
chr2R	3415500	3423600	8100		chr3L	7284967	7285800	833		chr3R	1832400	1833021	621
chr2R	3432900	3434100	1200		chr3L	7287600	7288885	1285		chr3R	2177733	2180700	2967
chr2R	3450900	3456600	5700		chr3L	7307498	7307700	202		chr3R	2200200	2201700	1500
chr2R	3473100	3474300	1200		chr3L	7340766	7341081	315		chr3R	2206800	2207100	300
chr2R	3492300	3493800	1500		chr3L	7342267	7344300	2033		chr3R	2208600	2211600	3000
chr2R	3495000	3495900	900		chr3L	7355195	7355700	505		chr3R	2218212	2224500	6288
chr2R	3501600	3503700	2100		chr3L	7385700	7386900	1200		chr3R	2226000	2234415	8415
chr2R	3505500	3507000	1500		chr3L	7427776	7430100	2324		chr3R	2235900	2237400	1500
chr2R	3509400	3519000	9600		chr3L	7441500	7444200	2700		chr3R	2252402	2252720	318
chr2R	3523200	3526200	3000		chr3L	7455600	7458600	3000		chr3R	2257220	2258100	880
chr2R	3534600	3534900	300		chr3L	7470900	7472700	1800		chr3R	2261400	2262900	1500
chr2R	3536400	3537000	600		chr3L	7482900	7484700	1800		chr3R	2620800	2621120	320
chr2R	3549900	3554100	4200		chr3L	7502400	7502467	67		chr3R	2622600	2625036	2436
chr2R	3556500	3558300	1800		chr3L	7535771	7537500	1729		chr3R	2642123	2642416	293
chr2R	3567900	3570000	2100		chr3L	7641377	7643205	1828		chr3R	2646900	2647500	600
chr2R	3575100	3587400	12300		chr3L	7707999	7710085	2086		chr3R	2900133	2900400	267
chr2R	3600000	3606000	6000		chr3L	7736400	7737300	900		chr3R	2901600	2903700	2100
chr2R	3607200	3626400	19200		chr3L	7830377	7831500	1123		chr3R	2912400	2916600	4200
chr2R	3632100	3645900	13800		chr3L	7834500	7834599	99		chr3R	2934336	2935200	864
chr2R	3652500	3679500	27000		chr3L	7841400	7842066	666		chr3R	2947500	2948708	1208
chr2R	3684900	3685200	300		chr3L	7844466	7845300	834		chr3R	2953800	2955038	1238
chr2R	3688200	3688800	600		chr3L	7932380	7934171	1791		chr3R	2976300	2976624	324
chr2R	3692100	3694500	2400		chr3L	7947900	7949187	1287		chr3R	3012000	3017400	5400
chr2R	3701700	3703200	1500		chr3L	7955465	7956667	1202		chr3R	3022803	3024300	1497
chr2R	3709500	3709800	300		chr3L	7973502	7975899	2397		chr3R	3298800	3300000	1200
chr2R	3730500	3732300	1800		chr3L	7977705	7978266	561		chr3R	3317700	3319502	1802
chr2R	3747000	3749700	2700		chr3L	7981289	7982100	811		chr3R	3324339	3324905	566
chr2R	3754800	3755400	600		chr3L	7994700	7996200	1500		chr3R	3329134	3333938	4804
chr2R	3767700	3773100	5400		chr3L	8002585	8003700	1115		chr3R	3340499	3340800	301
chr2R	3777000	3779700	2700		chr3L	8018473	8019000	527		chr3R	3355800	3356100	300
chr2R	3798300	3802200	3900		chr3L	8020200	8021476	1276		chr3R	3375300	3375616	316
chr2R	3812100	3818700	6600		chr3L	8076084	8077800	1716		chr3R	3574505	3576900	2395
chr2R	3828900	3831300	2400		chr3L	8199900	8201100	1200		chr3R	3619524	3620400	876
chr2R	3839100	3845700	6600		chr3L	8208669	8210700	2031		chr3R	3789300	3793500	4200
chr2R	3849600	3850500	900		chr3L	8213100	8214300	1200		chr3R	3858600	3859204	604
chr2R	3859500	3860400	900		chr3L	8215800	8216700	900		chr3R	3927000	3927300	300
chr2R	3871200	3876900	5700		chr3L	8293269	8293500	231		chr3R	3931199	3932100	901
chr2R	3880200	3881400	1200		chr3L	8449896	8450168	272		chr3R	3937215	3942300	5085
chr2R	3890100	3890700	600		chr3L	8551898	8553300	1402		chr3R	3951900	3954001	2101
chr2R	3905700	3906000	300		chr3L	8602265	8604000	1735		chr3R	4044600	4046100	1500
chr2R	3910500	3912600	2100		chr3L	8781600	8782001	401		chr3R	4065300	4067100	1800
chr2R	3916200	3918900	2700		chr3L	8799986	8800800	814		chr3R	4089900	4091100	1200
chr2R	3924600	3925500	900		chr3L	8803865	8805692	1827		chr3R	4172737	4173000	263
chr2R	3929100	3936900	7800		chr3L	8825700	8825786	86		chr3R	4177200	4185300	8100
chr2R	3940800	3941700	900		chr3L	8848500	8848800	300		chr3R	4343435	4347600	4165
chr2R	3944400	3949500	5100		chr3L	8850600	8851302	702		chr3R	4349100	4350300	1200
chr2R	3952500	3957000	4500		chr3L	8867700	8868000	300		chr3R	4386625	4387800	1175
chr2R	3961500	3962100	600		chr3L	8945493	8945794	301		chr3R	4389000	4390200	1200
chr2R	3966600	3972600	6000		chr3L	8978171	8978765	594		chr3R	4479300	4480500	1200
chr2R	3985200	3987000	1800		chr3L	9098765	9104479	5714		chr3R	4483800	4485900	2100
chr2R	4008000	4011300	3300		chr3L	9106279	9111300	5021		chr3R	4489200	4491300	2100
chr2R	4017600	4017900	300		chr3L	9112500	9112800	300		chr3R	4493400	4497000	3600
chr2R	4030200	4043700	13500		chr3L	9120089	9121591	1502		chr3R	4536916	4538100	1184
chr2R	4046100	4046700	600		chr3L	9156600	9157200	600		chr3R	4542900	4543803	903
chr2R	4060800	4065900	5100		chr3L	9175800	9176100	300		chr3R	4557000	4558200	1200
chr2R	4071600	4073700	2100		chr3L	9184885	9186900	2015		chr3R	4574134	4575000	866
chr2R	4076100	4080900	4800		chr3L	9230166	9232200	2034		chr3R	4625402	4627800	2398
chr2R	4087800	4092900	5100		chr3L	9235800	9240600	4800		chr3R	4631700	4641900	10200
chr2R	4119000	4119600	600		chr3L	9250200	9252900	2700		chr3R	4645200	4647599	2399
chr2R	4127100	4129800	2700		chr3L	9289565	9289866	301		chr3R	4668617	4669809	1192
chr2R	4137000	4139700	2700		chr3L	9306100	9306900	800		chr3R	4672539	4673700	1161
chr2R	4146000	4147200	1200		chr3L	9462666	9464206	1540		chr3R	4751700	4753800	2100
chr2R	4154700	4155000	300		chr3L	9467500	9469200	1700		chr3R	4764900	4766400	1500
chr2R	4166400	4167600	1200		chr3L	9515700	9518400	2700		chr3R	4805138	4807800	2662
chr2R	4182300	4186200	3900		chr3L	9525300	9526606	1306		chr3R	4809900	4810199	299
chr2R	4187700	4189800	2100		chr3L	9562892	9564105	1213		chr3R	4857036	4857900	864
chr2R	4194900	4195200	300		chr3L	9744600	9746700	2100		chr3R	4873200	4876800	3600
chr2R	4214100	4215000	900		chr3L	9779465	9783300	3835		chr3R	4880110	4884300	4190
chr2R	4220400	4225500	5100		chr3L	9801600	9802800	1200		chr3R	4945500	4946100	600
chr2R	4234800	4235700	900		chr3L	9811295	9814266	2971		chr3R	4949400	4950605	1205
chr2R	4240800	4241100	300		chr3L	9823571	9823800	229		chr3R	4953003	4953300	297
chr2R	4245000	4245900	900		chr3L	9875100	9875400	300		chr3R	4956300	4956629	329
chr2R	4260600	4261500	900		chr3L	9911400	9915300	3900		chr3R	5059799	5064300	4501
chr2R	4263000	4264500	1500		chr3L	9917465	9919588	2123		chr3R	5163000	5164825	1825
chr2R	4265700	4267500	1800		chr3L	9997286	9998484	1198		chr3R	5166903	5170500	3597
chr2R	4271100	4272300	1200		chr3L	10000898	10002300	1402		chr3R	5172600	5178900	6300
chr2R	4275600	4276200	600		chr3L	10015902	10018200	2298		chr3R	5184923	5185211	288
chr2R	4298700	4300800	2100		chr3L	10023300	10024800	1500		chr3R	5188499	5190025	1526
chr2R	4303500	4303800	300		chr3L	10028400	10029000	600		chr3R	5217599	5217900	301
chr2R	4308000	4310100	2100		chr3L	10034400	10035300	900		chr3R	5243700	5246715	3015
chr2R	4314600	4315200	600		chr3L	10087569	10089105	1536		chr3R	5256006	5257200	1194
chr2R	4320900	4321200	300		chr3L	10105896	10107366	1470		chr3R	5319616	5320800	1184
chr2R	4330200	4333200	3000		chr3L	10111265	10111800	535		chr3R	5328300	5330400	2100
chr2R	4334400	4335000	600		chr3L	10113000	10113600	600		chr3R	5336100	5339400	3300
chr2R	4338900	4341600	2700		chr3L	10125300	10125600	300		chr3R	5341500	5343000	1500
chr2R	4347300	4347600	300		chr3L	10127100	10127466	366		chr3R	5352018	5352600	582
chr2R	4349400	4350900	1500		chr3L	10160486	10161300	814		chr3R	5372700	5376600	3900
chr2R	4363800	4364100	300		chr3L	10163400	10164679	1279		chr3R	5397600	5401200	3600
chr2R	4380600	4380900	300		chr3L	10171200	10171800	600		chr3R	5419503	5419800	297
chr2R	4389300	4391700	2400		chr3L	10221697	10223100	1403		chr3R	5421000	5423700	2700
chr2R	4401000	4405200	4200		chr3L	10233401	10235100	1699		chr3R	5431200	5433300	2100
chr2R	4407900	4408800	900		chr3L	10250400	10250700	300		chr3R	5442038	5446200	4162
chr2R	4412100	4414800	2700		chr3L	10269104	10274199	5095		chr3R	5456700	5457900	1200
chr2R	4416900	4417800	900		chr3L	10293600	10293969	369		chr3R	5462700	5464819	2119
chr2R	4439400	4440600	1200		chr3L	10307100	10310700	3600		chr3R	5530504	5532600	2096
chr2R	4441800	4442700	900		chr3L	10319100	10320000	900		chr3R	5535635	5536523	888
chr2R	4453500	4456500	3000		chr3L	10321500	10323600	2100		chr3R	5588700	5589900	1200
chr2R	4461000	4461300	300		chr3L	10429304	10430776	1472		chr3R	5609700	5610032	332
chr2R	4470900	4474200	3300		chr3L	10462500	10463100	600		chr3R	5695200	5695804	604
chr2R	4490100	4496400	6300		chr3L	10505400	10505700	300		chr3R	5708435	5712026	3591
chr2R	4501800	4503600	1800		chr3L	10529700	10530091	391		chr3R	5752524	5755500	2976
chr2R	4521900	4524000	2100		chr3L	10551900	10553469	1569		chr3R	5779201	5780400	1199
chr2R	4527600	4530000	2400		chr3L	10557900	10561583	3683		chr3R	5825702	5827500	1798
chr2R	4534500	4546500	12000		chr3L	10573004	10574100	1096		chr3R	5860530	5861403	873
chr2R	4553100	4560000	6900		chr3L	10587600	10589100	1500		chr3R	5866500	5870100	3600
chr2R	4569300	4571700	2400		chr3L	10660886	10662600	1714		chr3R	5871900	5875200	3300
[truncated: 8,588 more rows]
