# Supplementary material for: Nucleoporin Elys attaches peripheral chromatin to the nuclear pores in interphase nuclei
Source: Commun Biol. 2024 Jun 29;7:783. doi: 10.1038/s42003-024-06495-w (PMC11217421; doi:10.1038/s42003-024-06495-w)
Supplement: Supplementary file 6 — Supplementary Data 4 [file 42003_2024_6495_MOESM6_ESM.xlsx]

## Sheet: Supplementary Data 4
LADs_embryo
chr	start	end	length
chr2L	223800	225600	1800
chr2L	235200	238500	3300
chr2L	267000	270900	3900
chr2L	309600	325200	15600
chr2L	326700	334200	7500
chr2L	335700	347100	11400
chr2L	366600	402000	35400
chr2L	424200	427800	3600
chr2L	459300	463800	4500
chr2L	531900	537000	5100
chr2L	549000	550200	1200
chr2L	551400	552300	900
chr2L	559800	564000	4200
chr2L	565500	567900	2400
chr2L	578400	584700	6300
chr2L	586800	626400	39600
chr2L	629100	687000	57900
chr2L	696000	753300	57300
chr2L	754500	770400	15900
chr2L	772200	782700	10500
chr2L	784200	797700	13500
chr2L	798900	800400	1500
chr2L	805200	813000	7800
chr2L	856500	864900	8400
chr2L	876300	886500	10200
chr2L	888600	888900	300
chr2L	891300	908400	17100
chr2L	911700	920700	9000
chr2L	923400	938400	15000
chr2L	940200	973500	33300
chr2L	975600	977100	1500
chr2L	984600	995400	10800
chr2L	1006200	1007400	1200
chr2L	1008900	1012200	3300
chr2L	1014000	1019700	5700
chr2L	1020900	1047900	27000
chr2L	1051800	1054800	3000
chr2L	1083300	1096500	13200
chr2L	1100100	1107300	7200
chr2L	1109400	1113300	3900
chr2L	1133400	1146600	13200
chr2L	1191300	1207200	15900
chr2L	1208400	1212000	3600
chr2L	1213500	1220100	6600
chr2L	1227600	1269300	41700
chr2L	1271700	1277100	5400
chr2L	1278300	1356300	78000
chr2L	1359000	1401300	42300
chr2L	1402800	1410300	7500
chr2L	1427100	1433400	6300
chr2L	1439400	1454400	15000
chr2L	1470900	1510200	39300
chr2L	1513500	1528200	14700
chr2L	1530000	1536000	6000
chr2L	1538100	1543500	5400
chr2L	1548900	1555200	6300
chr2L	1559100	1570800	11700
chr2L	1573500	1598400	24900
chr2L	1599600	1609200	9600
chr2L	1610400	1610700	300
chr2L	1618800	1631700	12900
chr2L	1673700	1679100	5400
chr2L	1686300	1688100	1800
chr2L	1696800	1701900	5100
chr2L	1739400	1749900	10500
chr2L	1752600	1756800	4200
chr2L	1758600	1760400	1800
chr2L	1761600	1762800	1200
chr2L	1765200	1768200	3000
chr2L	1769700	1775100	5400
chr2L	1776300	1779300	3000
chr2L	1781100	1796700	15600
chr2L	1798800	1799100	300
chr2L	1807500	1813500	6000
chr2L	1816200	1826400	10200
chr2L	1827600	1840500	12900
chr2L	1841700	1849200	7500
chr2L	1851000	1858200	7200
chr2L	1859400	1870800	11400
chr2L	1873500	1893300	19800
chr2L	1901400	1910100	8700
chr2L	1914300	1929600	15300
chr2L	1930800	1956000	25200
chr2L	1957500	1961400	3900
chr2L	1984200	2002800	18600
chr2L	2004000	2004300	300
chr2L	2005500	2008800	3300
chr2L	2011200	2017800	6600
chr2L	2019900	2045400	25500
chr2L	2048700	2062500	13800
chr2L	2063700	2100600	36900
chr2L	2109300	2112000	2700
chr2L	2119800	2122500	2700
chr2L	2125200	2130000	4800
chr2L	2237400	2246400	9000
chr2L	2247600	2247900	300
chr2L	2249100	2255400	6300
chr2L	2257200	2273700	16500
chr2L	2280300	2294100	13800
chr2L	2299200	2312400	13200
chr2L	2313600	2314800	1200
chr2L	2317500	2317800	300
chr2L	2320200	2351100	30900
chr2L	2352300	2356200	3900
chr2L	2383500	2419500	36000
chr2L	2423400	2449200	25800
chr2L	2453400	2471400	18000
chr2L	2473800	2486700	12900
chr2L	2492400	2504700	12300
chr2L	2505900	2524800	18900
chr2L	2526300	2529300	3000
chr2L	2530800	2537100	6300
chr2L	2541900	2565600	23700
chr2L	2571600	2572500	900
chr2L	2586300	2661300	75000
chr2L	2663100	2679000	15900
chr2L	2680500	2685600	5100
chr2L	2686800	2696400	9600
chr2L	2697600	2718600	21000
chr2L	2720400	2723700	3300
chr2L	2780400	2794500	14100
chr2L	2808900	2854800	45900
chr2L	2912700	2919300	6600
chr2L	2920500	2931600	11100
chr2L	2932800	2933400	600
chr2L	2935200	2955600	20400
chr2L	2958900	2969100	10200
chr2L	3047100	3073200	26100
chr2L	3078000	3099600	21600
chr2L	3102000	3106500	4500
chr2L	3110400	3119100	8700
chr2L	3123900	3138600	14700
chr2L	3149700	3150300	600
chr2L	3151500	3156900	5400
chr2L	3171600	3196200	24600
chr2L	3197400	3203400	6000
chr2L	3210900	3211200	300
chr2L	3212400	3212700	300
chr2L	3215400	3251700	36300
chr2L	3258900	3263400	4500
chr2L	3264900	3300900	36000
chr2L	3306000	3317400	11400
chr2L	3321000	3354600	33600
chr2L	3358800	3372300	13500
chr2L	3378600	3391500	12900
chr2L	3393000	3393300	300
chr2L	3394800	3421200	26400
chr2L	3422700	3435600	12900
chr2L	3437100	3439200	2100
chr2L	3483300	3512700	29400
chr2L	3517800	3528300	10500
chr2L	3552600	3561600	9000
chr2L	3564300	3571200	6900
chr2L	3574200	3578700	4500
chr2L	3636300	3645900	9600
chr2L	3664800	3681300	16500
chr2L	3690000	3710700	20700
chr2L	3715800	3732000	16200
chr2L	3734100	3735900	1800
chr2L	3738000	3753900	15900
chr2L	3755400	3769500	14100
chr2L	3779100	3783000	3900
chr2L	3787500	3802200	14700
chr2L	3803700	3811800	8100
chr2L	3840600	3842400	1800
chr2L	3852000	3856200	4200
chr2L	3864000	3870300	6300
chr2L	3873900	3876000	2100
chr2L	3878700	3887400	8700
chr2L	3891600	3894300	2700
chr2L	3900300	3905400	5100
chr2L	3906600	3923400	16800
chr2L	3927600	3957300	29700
chr2L	3959400	3963600	4200
chr2L	3968400	3982200	13800
chr2L	3983400	3988800	5400
chr2L	3990000	3990900	900
chr2L	3992100	3993300	1200
chr2L	3995700	3996000	300
chr2L	3998100	4013700	15600
chr2L	4014900	4020300	5400
chr2L	4062300	4064100	1800
chr2L	4070100	4073100	3000
chr2L	4074300	4088700	14400
chr2L	4090200	4101300	11100
chr2L	4103100	4112100	9000
chr2L	4113600	4117200	3600
chr2L	4119600	4145400	25800
chr2L	4146600	4172400	25800
chr2L	4173600	4181400	7800
chr2L	4183800	4197300	13500
chr2L	4199400	4217400	18000
chr2L	4231200	4247400	16200
chr2L	4248600	4282500	33900
chr2L	4287000	4323000	36000
chr2L	4325400	4330800	5400
chr2L	4396800	4441500	44700
chr2L	4470900	4536300	65400
chr2L	4539300	4539600	300
chr2L	4545300	4591500	46200
chr2L	4593300	4601700	8400
chr2L	4609200	4644000	34800
chr2L	4646400	4662000	15600
chr2L	4669200	4740900	71700
chr2L	4743900	4773900	30000
chr2L	4776000	4792800	16800
chr2L	4855500	4879500	24000
chr2L	4908000	4916100	8100
chr2L	4925400	4938300	12900
chr2L	4941000	4944000	3000
chr2L	4950300	4954500	4200
chr2L	4957200	4962300	5100
chr2L	5015100	5022900	7800
chr2L	5032500	5034600	2100
chr2L	5064300	5068200	3900
chr2L	5115000	5148300	33300
chr2L	5154000	5166000	12000
chr2L	5167800	5169900	2100
chr2L	5172900	5173500	600
chr2L	5179800	5181600	1800
chr2L	5183100	5218800	35700
chr2L	5244000	5254800	10800
chr2L	5262600	5265300	2700
chr2L	5330700	5333100	2400
chr2L	5340000	5343000	3000
chr2L	5345100	5348700	3600
chr2L	5352300	5363400	11100
chr2L	5369100	5395500	26400
chr2L	5421900	5429700	7800
chr2L	5434200	5445000	10800
chr2L	5481600	5507700	26100
chr2L	5550000	5568600	18600
chr2L	5574300	5616900	42600
chr2L	5618400	5627100	8700
chr2L	5631300	5645700	14400
chr2L	5647200	5675700	28500
chr2L	5677500	5720700	43200
chr2L	5724300	5748000	23700
chr2L	5750100	5788800	38700
chr2L	5790000	5796300	6300
chr2L	5806200	5818200	12000
chr2L	5822100	5824500	2400
chr2L	5825700	5827500	1800
chr2L	5829000	5829300	300
chr2L	5836500	5846700	10200
chr2L	5850600	5853000	2400
chr2L	5854500	5865300	10800
chr2L	5882100	5895900	13800
chr2L	5914200	5922900	8700
chr2L	5925600	5929800	4200
chr2L	5931300	5931600	300
chr2L	5932800	5942100	9300
chr2L	5963700	5966700	3000
chr2L	6017400	6020100	2700
chr2L	6028200	6030600	2400
chr2L	6055800	6057600	1800
chr2L	6110400	6116100	5700
chr2L	6117600	6117900	300
chr2L	6131100	6133800	2700
chr2L	6136800	6155700	18900
chr2L	6159600	6175200	15600
chr2L	6214500	6222300	7800
chr2L	6225900	6229500	3600
chr2L	6230700	6233400	2700
chr2L	6235500	6237000	1500
chr2L	6259800	6276300	16500
chr2L	6282000	6285300	3300
chr2L	6288000	6312300	24300
chr2L	6313800	6315600	1800
chr2L	6317100	6321900	4800
chr2L	6351000	6355200	4200
chr2L	6360600	6363300	2700
chr2L	6366000	6391200	25200
chr2L	6394500	6414600	20100
chr2L	6504000	6512400	8400
chr2L	6514500	6518100	3600
chr2L	6519300	6522600	3300
chr2L	6571800	6582900	11100
chr2L	6584100	6589500	5400
chr2L	6593700	6609000	15300
chr2L	6624600	6634800	10200
chr2L	6740700	6776400	35700
chr2L	6800100	6806100	6000
chr2L	6859200	6876900	17700
chr2L	6882900	6895200	12300
chr2L	6897000	6901200	4200
chr2L	7087200	7104000	16800
chr2L	7106400	7107900	1500
chr2L	7141500	7144800	3300
chr2L	7160700	7168800	8100
chr2L	7170600	7170900	300
chr2L	7175100	7177200	2100
chr2L	7225800	7237800	12000
chr2L	7243500	7252800	9300
chr2L	7287300	7292400	5100
chr2L	7316400	7330800	14400
chr2L	7336800	7343400	6600
chr2L	7350900	7383900	33000
chr2L	7389000	7398000	9000
chr2L	7443600	7446000	2400
chr2L	7451100	7464900	13800
chr2L	7467900	7470600	2700
chr2L	7473300	7491300	18000
chr2L	7551600	7554900	3300
chr2L	7557000	7568700	11700
chr2L	7586400	7590600	4200
chr2L	7599300	7630500	31200
chr2L	7641600	7729200	87600
chr2L	7740900	7767300	26400
chr2L	7770300	7782600	12300
chr2L	7833600	7836900	3300
chr2L	7838400	7855200	16800
chr2L	7857000	7865400	8400
chr2L	7867200	7870800	3600
chr2L	7876200	7883100	6900
chr2L	7892700	7907100	14400
chr2L	7911900	7914300	2400
chr2L	7919700	7961400	41700
chr2L	8000700	8001600	900
chr2L	8052600	8055600	3000
chr2L	8061600	8065200	3600
chr2L	8136300	8147700	11400
chr2L	8242800	8246400	3600
chr2L	8331300	8353500	22200
chr2L	8357400	8358000	600
chr2L	8397000	8398500	1500
chr2L	8440500	8442900	2400
chr2L	8472000	8474400	2400
chr2L	8481900	8487300	5400
chr2L	8490600	8508900	18300
chr2L	8561400	8568300	6900
chr2L	8579100	8586000	6900
chr2L	8590500	8594700	4200
chr2L	8601300	8606400	5100
chr2L	8607600	8611800	4200
chr2L	8616900	8620800	3900
chr2L	8623800	8635200	11400
chr2L	8638200	8639100	900
chr2L	8640600	8642100	1500
chr2L	8649300	8682600	33300
chr2L	8696100	8700000	3900
chr2L	8751000	8760600	9600
chr2L	8765100	8805000	39900
chr2L	8812800	8817300	4500
chr2L	8828100	8829600	1500
chr2L	8838600	8848800	10200
chr2L	8854500	8857200	2700
chr2L	8862600	8866200	3600
chr2L	8874600	8878200	3600
chr2L	8891100	8947500	56400
chr2L	8954700	8994900	40200
chr2L	8999400	9000300	900
chr2L	9007800	9082200	74400
chr2L	9084000	9090600	6600
chr2L	9093600	9111300	17700
chr2L	9113400	9123600	10200
chr2L	9132600	9135900	3300
chr2L	9184200	9189000	4800
chr2L	9190200	9198300	8100
chr2L	9216300	9218100	1800
chr2L	9222600	9225300	2700
chr2L	9227400	9230400	3000
chr2L	9250500	9270000	19500
chr2L	9272700	9274500	1800
chr2L	9275700	9282600	6900
chr2L	9283800	9319500	35700
chr2L	9321000	9353100	32100
chr2L	9354300	9360900	6600
chr2L	9362100	9393600	31500
chr2L	9396600	9397800	1200
chr2L	9399600	9409800	10200
chr2L	9411600	9430200	18600
chr2L	9486300	9487200	900
chr2L	9540900	9562500	21600
chr2L	9603900	9605400	1500
chr2L	9618900	9684300	65400
chr2L	9713400	9743700	30300
chr2L	9747300	9757200	9900
chr2L	9765600	9779400	13800
chr2L	9795000	9854700	59700
chr2L	9856800	9863100	6300
chr2L	9868500	9882000	13500
chr2L	9884100	9884700	600
chr2L	9885900	9887400	1500
chr2L	9927300	9930900	3600
chr2L	10013100	10022400	9300
chr2L	10023600	10053000	29400
chr2L	10058100	10126500	68400
chr2L	10127700	10133700	6000
chr2L	10135500	10138200	2700
chr2L	10143900	10156500	12600
chr2L	10163700	10176300	12600
chr2L	10181400	10185600	4200
chr2L	10187100	10194000	6900
chr2L	10532700	10538100	5400
chr2L	10561800	10564200	2400
chr2L	10571700	10588200	16500
chr2L	10589400	10592100	2700
chr2L	10620000	10628100	8100
chr2L	10629600	10633800	4200
chr2L	10638300	10661400	23100
chr2L	10668600	10713600	45000
chr2L	10714800	10728000	13200
chr2L	10758300	10764300	6000
chr2L	10771200	10795200	24000
chr2L	10796700	10800000	3300
chr2L	10805700	10827600	21900
chr2L	10829700	10835700	6000
chr2L	10862100	10862400	300
chr2L	10864500	10864800	300
chr2L	10866000	10876800	10800
chr2L	10883400	10890600	7200
chr2L	10892400	10910400	18000
chr2L	10912200	10945800	33600
chr2L	10947900	10948200	300
chr2L	10957800	10958400	600
chr2L	10959600	10962000	2400
chr2L	11016900	11020500	3600
chr2L	11074800	11079900	5100
chr2L	11082000	11089200	7200
chr2L	11136600	11168400	31800
chr2L	11171100	11178300	7200
chr2L	11254200	11266800	12600
chr2L	11270400	11276700	6300
chr2L	11304000	11314800	10800
chr2L	11320500	11334900	14400
chr2L	11368500	11402700	34200
chr2L	11411100	11420100	9000
chr2L	11421900	11432700	10800
chr2L	11477100	11492100	15000
chr2L	11493600	11495700	2100
chr2L	11504400	11514300	9900
chr2L	11518200	11540700	22500
chr2L	11547900	11562900	15000
chr2L	11568900	11614200	45300
chr2L	11615400	11627400	12000
chr2L	11629200	11643600	14400
chr2L	11645100	11658600	13500
chr2L	11659800	11674800	15000
chr2L	11676000	11681700	5700
chr2L	11686200	11704800	18600
chr2L	11711100	11713500	2400
chr2L	11721000	11748300	27300
chr2L	11749500	11750700	1200
chr2L	11751900	11756100	4200
chr2L	11759400	11762100	2700
chr2L	11763600	11768700	5100
chr2L	11770500	11785500	15000
chr2L	11787600	11795700	8100
chr2L	11813100	11818200	5100
chr2L	11819400	11828700	9300
chr2L	11831100	11854500	23400
chr2L	11856000	11862900	6900
chr2L	11868300	11890500	22200
chr2L	11891700	11897100	5400
chr2L	11900100	11921100	21000
chr2L	11923200	11960700	37500
chr2L	11962200	11969100	6900
chr2L	12112800	12132600	19800
chr2L	12134700	12171900	37200
chr2L	12175500	12214200	38700
chr2L	12225900	12226200	300
chr2L	12227400	12231900	4500
chr2L	12240000	12245400	5400
chr2L	12247800	12253200	5400
chr2L	12254700	12256800	2100
chr2L	12258000	12311400	53400
chr2L	12314100	12341100	27000
chr2L	12342600	12348300	5700
chr2L	12349500	12349800	300
chr2L	12355200	12387900	32700
chr2L	12389100	12409800	20700
chr2L	12412200	12420300	8100
chr2L	12441600	12453600	12000
chr2L	12478500	12480000	1500
chr2L	12495900	12501300	5400
chr2L	12555000	12558300	3300
chr2L	12565500	12566100	600
chr2L	12569700	12584700	15000
chr2L	12587700	12607800	20100
chr2L	12627900	12652200	24300
chr2L	12653700	12654300	600
chr2L	12659400	12666300	6900
chr2L	12728700	12731100	2400
chr2L	12735900	12739200	3300
chr2L	12744000	12751800	7800
chr2L	12753600	12771900	18300
chr2L	12773100	12777300	4200
chr2L	12778500	12781800	3300
chr2L	12789300	12789900	600
chr2L	12791100	12791700	600
chr2L	12795300	12797400	2100
chr2L	12798900	12810600	11700
chr2L	12811800	12833700	21900
chr2L	12835200	12861600	26400
chr2L	12863100	12872700	9600
chr2L	12874500	12893700	19200
chr2L	12895800	12933900	38100
chr2L	12941400	12949800	8400
chr2L	12951600	12973500	21900
chr2L	12977100	12984900	7800
chr2L	12987000	12998400	11400
chr2L	13024200	13049100	24900
chr2L	13051200	13053900	2700
chr2L	13074000	13076400	2400
chr2L	13077600	13079700	2100
chr2L	13084800	13150800	66000
chr2L	13153200	13162200	9000
chr2L	13228200	13236000	7800
chr2L	13238100	13242600	4500
chr2L	13244100	13285500	41400
chr2L	13299900	13325100	25200
chr2L	13326600	13333200	6600
chr2L	13335000	13357200	22200
chr2L	13358400	13360200	1800
chr2L	13395900	13398000	2100
chr2L	13401300	13405800	4500
chr2L	13410300	13439400	29100
chr2L	13445400	13449600	4200
chr2L	13456800	13468200	11400
chr2L	13470000	13499400	29400
chr2L	13501500	13510800	9300
chr2L	13515900	13522500	6600
chr2L	13527600	13544100	16500
chr2L	13560000	13560600	600
chr2L	13565400	13571400	6000
chr2L	13573500	13619400	45900
chr2L	13620600	13626900	6300
chr2L	13629000	13638600	9600
chr2L	13642500	13646700	4200
chr2L	13658100	13658400	300
chr2L	13664700	13676700	12000
chr2L	13678500	13678800	300
chr2L	13680600	13684500	3900
chr2L	13686900	13705800	18900
chr2L	13707000	13726200	19200
chr2L	13729500	13765800	36300
chr2L	13767900	13768200	300
chr2L	13769400	13770300	900
chr2L	13805700	13807200	1500
chr2L	13821300	13824300	3000
chr2L	13842000	13852800	10800
chr2L	13862400	13871100	8700
chr2L	13906800	13918500	11700
chr2L	13920600	13987200	66600
chr2L	13988700	13993200	4500
chr2L	13995600	14001600	6000
chr2L	14004000	14019600	15600
chr2L	14027100	14034000	6900
chr2L	14035800	14052000	16200
chr2L	14056200	14065500	9300
chr2L	14066700	14128500	61800
chr2L	14129700	14133000	3300
chr2L	14134800	14137500	2700
chr2L	14140500	14150100	9600
chr2L	14151900	14211000	59100
chr2L	14220600	14225700	5100
chr2L	14238600	14250600	12000
chr2L	14270400	14280900	10500
chr2L	14301900	14344800	42900
chr2L	14443500	14448000	4500
chr2L	14590800	14610900	20100
chr2L	14616900	14638500	21600
chr2L	14655900	14667300	11400
chr2L	14699700	14705400	5700
chr2L	14711700	14721300	9600
chr2L	14723100	14735100	12000
chr2L	14743200	14769000	25800
chr2L	14772000	14778900	6900
chr2L	14781600	14796600	15000
chr2L	14799000	14804100	5100
chr2L	14808900	14810700	1800
chr2L	14811900	14819700	7800
chr2L	14823000	14897700	74700
chr2L	14905500	14919900	14400
chr2L	14921700	14937600	15900
chr2L	14940900	14942100	1200
chr2L	14945700	14946000	300
chr2L	14947200	14970900	23700
chr2L	14972400	14978700	6300
chr2L	14979900	14984400	4500
chr2L	14991900	14994000	2100
chr2L	15015600	15035100	19500
chr2L	15044400	15053100	8700
chr2L	15069000	15073800	4800
chr2L	15077100	15077700	600
chr2L	15079500	15105900	26400
chr2L	15115200	15121500	6300
chr2L	15125100	15179100	54000
chr2L	15180600	15214200	33600
chr2L	15217800	15245700	27900
chr2L	15249600	15262800	13200
chr2L	15276300	15308400	32100
chr2L	15309600	15313800	4200
chr2L	15318600	15329400	10800
chr2L	15342600	15378000	35400
chr2L	15380700	15394200	13500
chr2L	15396000	15423900	27900
chr2L	15428400	15441300	12900
chr2L	15456900	15460500	3600
chr2L	15471300	15477000	5700
chr2L	15485700	15489900	4200
chr2L	15502200	15532800	30600
chr2L	15534300	15585300	51000
chr2L	15593400	15653100	59700
chr2L	15727500	15729900	2400
chr2L	15765000	15777900	12900
chr2L	15779400	15794100	14700
chr2L	15800100	15807000	6900
chr2L	15808200	15808800	600
chr2L	15814500	15827100	12600
chr2L	15829200	15837900	8700
chr2L	15840000	15841500	1500
chr2L	15843000	15849000	6000
chr2L	15851100	15907200	56100
chr2L	15914700	15955200	40500
chr2L	15957900	15982200	24300
chr2L	15983400	16009500	26100
chr2L	16011300	16050000	38700
chr2L	16054500	16082100	27600
chr2L	16083300	16084800	1500
chr2L	16086300	16114500	28200
chr2L	16119600	16123200	3600
chr2L	16124400	16137300	12900
chr2L	16146300	16153800	7500
chr2L	16160700	16200000	39300
chr2L	16201500	16223700	22200
chr2L	16226400	16229100	2700
chr2L	16234200	16245900	11700
chr2L	16334700	16347000	12300
chr2L	16363200	16368000	4800
chr2L	16372200	16375800	3600
chr2L	16379100	16379700	600
chr2L	16381500	16412100	30600
chr2L	16427700	16432200	4500
chr2L	16434000	16446600	12600
chr2L	16453800	16478100	24300
chr2L	16546800	16555200	8400
chr2L	16557900	16578600	20700
chr2L	16581900	16583100	1200
chr2L	16594800	16600500	5700
chr2L	16610400	16644600	34200
chr2L	16646400	16648500	2100
chr2L	16650900	16676700	25800
chr2L	16684800	16693800	9000
chr2L	16695300	16702200	6900
chr2L	16755300	16790700	35400
chr2L	16792200	16814700	22500
chr2L	16821300	16824300	3000
chr2L	16831500	16845600	14100
chr2L	16850100	16877700	27600
chr2L	16889100	16901100	12000
chr2L	16903500	16944600	41100
chr2L	16945800	16958100	12300
chr2L	16962900	16998300	35400
chr2L	17001000	17005200	4200
chr2L	17007600	17010300	2700
chr2L	17011800	17041800	30000
chr2L	17044200	17049000	4800
chr2L	17051400	17056500	5100
chr2L	17058300	17062200	3900
chr2L	17063400	17091900	28500
chr2L	17093100	17095800	2700
chr2L	17097600	17098500	900
chr2L	17100000	17102400	2400
chr2L	17108400	17119200	10800
chr2L	17120400	17120700	300
chr2L	17124000	17126700	2700
chr2L	17128200	17144400	16200
chr2L	17151900	17166600	14700
chr2L	17167800	17199300	31500
chr2L	17200500	17209800	9300
chr2L	17211000	17227500	16500
chr2L	17232000	17241000	9000
chr2L	17243400	17249400	6000
chr2L	17253000	17253600	600
chr2L	17264700	17266200	1500
chr2L	17268300	17273400	5100
chr2L	17277900	17282400	4500
chr2L	17286000	17298000	12000
chr2L	17302800	17331300	28500
chr2L	17336700	17365800	29100
chr2L	17391600	17427600	36000
chr2L	17428800	17448000	19200
chr2L	17452200	17464800	12600
chr2L	17467200	17468100	900
chr2L	17489400	17499600	10200
chr2L	17502000	17541900	39900
chr2L	17543100	17558700	15600
chr2L	17559900	17561100	1200
chr2L	17563200	17564400	1200
chr2L	17568900	17574600	5700
chr2L	17575800	17583300	7500
chr2L	17593200	17601300	8100
chr2L	17603700	17612100	8400
chr2L	17615400	17628300	12900
chr2L	17630400	17631300	900
chr2L	17632800	17645700	12900
chr2L	17646900	17676300	29400
chr2L	17681700	17687400	5700
chr2L	17692200	17701500	9300
chr2L	17703000	17712300	9300
chr2L	17718300	17724300	6000
chr2L	17739600	17742300	2700
chr2L	17753400	17774100	20700
chr2L	17780100	17782800	2700
chr2L	17784300	17813100	28800
chr2L	17818200	17820000	1800
chr2L	17825100	17838000	12900
chr2L	17840100	17874000	33900
chr2L	17876100	17880600	4500
chr2L	17883000	17886600	3600
chr2L	17891100	17907300	16200
chr2L	17908800	17912100	3300
chr2L	17914500	17941200	26700
chr2L	17942400	17943900	1500
chr2L	17949300	17952000	2700
chr2L	17953200	17959500	6300
chr2L	17964600	17984400	19800
chr2L	17986200	17997600	11400
chr2L	17998800	18028200	29400
chr2L	18031800	18051900	20100
chr2L	18060900	18114900	54000
chr2L	18117300	18130200	12900
chr2L	18153000	18157500	4500
chr2L	18159000	18211800	52800
chr2L	18213300	18223800	10500
chr2L	18227100	18245100	18000
chr2L	18246900	18299400	52500
chr2L	18302400	18309900	7500
chr2L	18333300	18335400	2100
chr2L	18342600	18346200	3600
chr2L	18347400	18396600	49200
chr2L	18397800	18408000	10200
chr2L	18412800	18434400	21600
chr2L	18435900	18438300	2400
chr2L	18442200	18444600	2400
chr2L	18455700	18457500	1800
chr2L	18459600	18477300	17700
chr2L	18517800	18550500	32700
chr2L	18552600	18552900	300
chr2L	18554400	18557700	3300
chr2L	18573300	18577500	4200
chr2L	18579300	18581400	2100
chr2L	18584100	18586200	2100
chr2L	18594300	18601800	7500
chr2L	18642000	18663900	21900
chr2L	18668400	18676800	8400
chr2L	18716400	18728100	11700
chr2L	18744900	18746100	1200
chr2L	18747300	18766800	19500
chr2L	18769200	18772800	3600
chr2L	18801600	18807300	5700
chr2L	18812400	18814500	2100
chr2L	18840600	18844200	3600
chr2L	18848400	18850800	2400
chr2L	18905100	18905700	600
chr2L	18908400	18909600	1200
chr2L	18918600	18921300	2700
chr2L	18991200	19005300	14100
chr2L	19014300	19017600	3300
chr2L	19019100	19022700	3600
chr2L	19073100	19085100	12000
chr2L	19086900	19088400	1500
chr2L	19090200	19098900	8700
chr2L	19101900	19107300	5400
chr2L	19207800	19211100	3300
chr2L	19224900	19228200	3300
chr2L	19229400	19230000	600
chr2L	19231500	19243500	12000
chr2L	19246500	19276500	30000
chr2L	19279500	19281900	2400
chr2L	19283100	19283400	300
chr2L	19285200	19286700	1500
chr2L	19290000	19295400	5400
chr2L	19296600	19312500	15900
chr2L	19314000	19316700	2700
chr2L	19320600	19341000	20400
chr2L	19381800	19386000	4200
chr2L	19463400	19479300	15900
chr2L	19509900	19516800	6900
chr2L	19554900	19562100	7200
chr2L	19573800	19575600	1800
chr2L	19602000	19608900	6900
chr2L	19610100	19638300	28200
chr2L	19641000	19652700	11700
chr2L	19674000	19688400	14400
chr2L	19689900	19703400	13500
chr2L	19712700	19734600	21900
chr2L	19736700	19737600	900
chr2L	19739400	19753500	14100
chr2L	19767300	19774800	7500
chr2L	19798500	19807200	8700
chr2L	19825500	19829400	3900
chr2L	19856100	19863600	7500
chr2L	19869900	19885800	15900
chr2L	19904400	19907100	2700
chr2L	19912500	19915800	3300
chr2L	19960800	19997100	36300
chr2L	20000400	20005800	5400
chr2L	20011200	20015400	4200
chr2L	20021400	20054400	33000
chr2L	20055600	20057400	1800
chr2L	20109300	20112600	3300
chr2L	20130000	20137800	7800
chr2L	20139300	20149800	10500
chr2L	20202000	20210100	8100
chr2L	20230500	20234700	4200
chr2L	20245500	20247300	1800
chr2L	20248500	20249700	1200
chr2L	20254200	20268000	13800
chr2L	20356500	20382000	25500
chr2L	20385300	20395200	9900
chr2L	20396400	20405400	9000
chr2L	20437200	20438400	1200
chr2L	20454300	20454600	300
chr2L	20456100	20456400	300
chr2L	20467500	20470800	3300
chr2L	20497200	20499300	2100
chr2L	20500800	20512200	11400
chr2L	20514900	20520000	5100
chr2L	20521200	20562900	41700
chr2L	20565900	20570100	4200
chr2L	20572200	20576400	4200
chr2L	20583600	20637900	54300
chr2L	20662200	20673600	11400
chr2L	20683800	20715900	32100
chr2L	20722200	20730000	7800
chr2L	20768400	20775600	7200
chr2L	20805900	20820000	14100
chr2L	20833200	20835300	2100
chr2L	20838000	20850000	12000
chr2L	20853300	20857800	4500
chr2L	20933100	20934600	1500
chr2L	20944200	20946600	2400
chr2L	20954100	20961000	6900
chr2L	20996400	20997600	1200
chr2L	21005100	21008400	3300
chr2L	21079200	21090900	11700
chr2L	21110400	21128700	18300
chr2L	21201300	21209100	7800
chr2L	21335400	21341100	5700
chr2L	21368700	21378000	9300
chr2L	21384900	21389400	4500
chr2L	21718500	21724200	5700
chr2L	21798900	21801300	2400
chr2L	21856800	21858600	1800
chr2L	21877800	21884700	6900
chr2L	21906600	21967200	60600
chr2L	21968400	21981600	13200
chr2L	21990900	22011000	20100
chr2L	22037400	22071300	33900
chr2L	22072800	22086000	13200
chr2L	22087800	22102800	15000
chr2L	22104300	22109100	4800
chr2L	22191300	22201500	10200
chr2L	22206600	22212000	5400
chr2L	22214700	22221900	7200
chr2L	22223400	22229100	5700
chr2L	22234500	22235700	1200
chr2L	22293900	22300800	6900
chr2L	22302000	22302600	600
chr2L	22304700	22330800	26100
chr2L	22332000	22332300	300
chr2L	22334100	22358400	24300
chr2L	22361700	22377900	16200
chr2L	22389000	22396800	7800
chr2L	22398000	22401000	3000
chr2L	22402200	22407900	5700
chr2L	22483200	22485900	2700
chr2L	22491300	22491600	300
chr2L	22522200	22526400	4200
chr2L	22548300	22549200	900
chr2L	22550700	22559100	8400
chr2L	22562400	22569900	7500
chr2L	22577100	22631400	54300
chr2L	22634700	22637700	3000
chr2L	22640400	22647000	6600
chr2L	22668300	22669200	900
chr2L	22671000	22675800	4800
chr2L	22706100	22710600	4500
chr2L	22898100	22900800	2700
chr2L	22932300	22936500	4200
chr2L	22941600	22947000	5400
chr2L	22980300	22981200	900
chr2L	22982400	22984800	2400
chr2R	38100	40800	2700
chr2R	89700	94500	4800
chr2R	171600	182100	10500
chr2R	195300	201900	6600
chr2R	208500	213600	5100
chr2R	215700	218400	2700
chr2R	222900	241500	18600
chr2R	248700	252000	3300
chr2R	253200	258900	5700
chr2R	261300	267000	5700
chr2R	273600	280200	6600
chr2R	283200	302100	18900
chr2R	304200	307800	3600
chr2R	315000	319500	4500
chr2R	326400	328800	2400
chr2R	335100	337800	2700
chr2R	365400	368700	3300
chr2R	390900	395100	4200
chr2R	412500	413100	600
chr2R	419700	427500	7800
chr2R	440700	441900	1200
chr2R	456300	460500	4200
chr2R	463200	470100	6900
chr2R	529200	529500	300
chr2R	537000	537900	900
chr2R	539100	539400	300
chr2R	542400	542700	300
chr2R	724200	726600	2400
chr2R	727800	730200	2400
chr2R	732000	732300	300
chr2R	735600	738900	3300
chr2R	740100	745200	5100
chr2R	747600	748200	600
chr2R	750300	751200	900
chr2R	753000	753300	300
chr2R	756300	768900	12600
chr2R	773400	797100	23700
chr2R	798600	806700	8100
chr2R	807900	813000	5100
chr2R	816600	829500	12900
chr2R	830700	849300	18600
chr2R	850500	850800	300
chr2R	852600	875400	22800
chr2R	882600	885600	3000
chr2R	886800	893100	6300
chr2R	894300	899700	5400
chr2R	902100	920400	18300
chr2R	921900	934200	12300
chr2R	936000	937500	1500
chr2R	939600	939900	300
chr2R	942900	961500	18600
chr2R	966300	968700	2400
chr2R	985500	1001100	15600
chr2R	1042500	1050900	8400
chr2R	1054800	1062900	8100
chr2R	1064400	1105200	40800
chr2R	1110300	1118400	8100
chr2R	1120200	1125300	5100
chr2R	1131600	1134300	2700
chr2R	1156200	1157700	1500
chr2R	1159800	1165200	5400
chr2R	1321200	1330200	9000
chr2R	1332000	1419900	87900
chr2R	1425900	1430700	4800
chr2R	1434600	1440300	5700
chr2R	1442100	1442400	300
chr2R	1487400	1490100	2700
chr2R	1515000	1525500	10500
chr2R	1567200	1568400	1200
chr2R	1620900	1627500	6600
chr2R	1651200	1668300	17100
chr2R	1671000	1719600	48600
chr2R	1721100	1731300	10200
chr2R	1733100	1756800	23700
chr2R	1761900	1771500	9600
chr2R	1773300	1789800	16500
chr2R	1797300	1860000	62700
chr2R	1875600	1877700	2100
chr2R	1882800	1884600	1800
chr2R	1887900	1899000	11100
chr2R	1908600	1922400	13800
chr2R	1932600	1941000	8400
chr2R	1942200	1961700	19500
chr2R	1992300	1997100	4800
chr2R	2060400	2071800	11400
chr2R	2090400	2094900	4500
chr2R	2112300	2119500	7200
chr2R	2130000	2149500	19500
chr2R	2153700	2163000	9300
chr2R	2165400	2165700	300
chr2R	2167200	2184300	17100
chr2R	2186700	2192100	5400
chr2R	2194200	2196000	1800
chr2R	2197200	2199900	2700
chr2R	2204700	2205300	600
chr2R	2206500	2217300	10800
chr2R	2225700	2229900	4200
chr2R	2303100	2307900	4800
chr2R	2309400	2309700	300
chr2R	2313300	2313900	600
chr2R	2315100	2317200	2100
chr2R	2320500	2326800	6300
chr2R	2328000	2328300	300
chr2R	2329500	2329800	300
chr2R	2331300	2332500	1200
chr2R	2334900	2338500	3600
chr2R	2343300	2358300	15000
chr2R	2365200	2365500	300
chr2R	2367000	2372100	5100
chr2R	2374200	2376300	2100
chr2R	2378400	2380200	1800
chr2R	2394000	2453100	59100
chr2R	2455200	2459400	4200
chr2R	2566200	2580600	14400
chr2R	2605200	2626800	21600
chr2R	2647500	2659500	12000
chr2R	2663100	2675100	12000
chr2R	2679900	2684100	4200
chr2R	2688000	2694000	6000
chr2R	2703000	2753400	50400
chr2R	2761200	2781600	20400
chr2R	2782800	2798700	15900
chr2R	2799900	2839800	39900
chr2R	2847600	2848800	1200
chr2R	2898000	2900100	2100
chr2R	2905200	2935800	30600
chr2R	2938500	2946600	8100
chr2R	2950800	2989800	39000
chr2R	2993400	3023100	29700
chr2R	3030900	3084300	53400
chr2R	3088800	3097500	8700
chr2R	3105300	3123300	18000
chr2R	3128400	3149700	21300
chr2R	3156900	3165000	8100
chr2R	3169800	3240000	70200
chr2R	3241800	3248100	6300
chr2R	3249600	3263400	13800
chr2R	3279000	3282900	3900
chr2R	3428400	3452100	23700
chr2R	3480000	3495900	15900
chr2R	3501600	3511800	10200
chr2R	3525000	3536700	11700
chr2R	3544500	3548100	3600
chr2R	3549300	3552300	3000
chr2R	3589800	3601800	12000
chr2R	3650100	3657300	7200
chr2R	3727500	3750000	22500
chr2R	3754800	3756900	2100
chr2R	3761400	3767400	6000
chr2R	3774900	3777300	2400
chr2R	3781500	3802800	21300
chr2R	3828900	3842400	13500
chr2R	3863100	3865200	2100
chr2R	3890100	3900000	9900
chr2R	3924300	3931500	7200
chr2R	4064400	4065600	1200
chr2R	4073700	4115700	42000
chr2R	4137000	4145400	8400
chr2R	4146900	4159200	12300
chr2R	4161000	4167600	6600
chr2R	4170000	4186500	16500
chr2R	4188300	4193400	5100
chr2R	4195200	4261500	66300
chr2R	4266300	4285800	19500
chr2R	4290300	4378200	87900
chr2R	4379700	4402500	22800
chr2R	4404000	4444500	40500
chr2R	4446300	4485300	39000
chr2R	4563000	4592700	29700
chr2R	4593900	4604400	10500
chr2R	4624500	4642800	18300
chr2R	4644300	4650000	5700
chr2R	4651500	4665600	14100
chr2R	4671600	4675800	4200
chr2R	4677000	4684200	7200
chr2R	4688100	4735500	47400
chr2R	4736700	4746900	10200
chr2R	4749000	4773000	24000
chr2R	4842900	4856700	13800
chr2R	4859100	4892700	33600
chr2R	4894800	4918200	23400
chr2R	4921200	4947000	25800
chr2R	4948500	4971900	23400
chr2R	5102700	5112000	9300
chr2R	5115900	5133600	17700
chr2R	5136900	5138700	1800
chr2R	5142300	5155500	13200
chr2R	5166600	5169300	2700
chr2R	5182500	5194800	12300
chr2R	5196900	5197200	300
chr2R	5198700	5211900	13200
chr2R	5214600	5234700	20100
chr2R	5237100	5239800	2700
chr2R	5249100	5270100	21000
chr2R	5272500	5274600	2100
chr2R	5277000	5284500	7500
chr2R	5309100	5310600	1500
chr2R	5332500	5353500	21000
chr2R	5354700	5367600	12900
chr2R	5378100	5388900	10800
chr2R	5391000	5430300	39300
chr2R	5482800	5543100	60300
chr2R	5550900	5557200	6300
chr2R	5559000	5569200	10200
chr2R	5589000	5595300	6300
chr2R	5603100	5612700	9600
chr2R	5613900	5615400	1500
chr2R	5621700	5691000	69300
chr2R	5693400	5706600	13200
chr2R	5708700	5718000	9300
chr2R	5783400	5787300	3900
chr2R	5793000	5797800	4800
chr2R	5800500	5808600	8100
chr2R	5819700	5823900	4200
chr2R	5868300	5874000	5700
chr2R	5876400	5877000	600
chr2R	5887500	5891700	4200
chr2R	5899200	5900400	1200
chr2R	5975700	5980800	5100
chr2R	6024600	6028800	4200
chr2R	6035400	6039900	4500
chr2R	6048600	6064200	15600
chr2R	6073500	6073800	300
chr2R	6075600	6080700	5100
chr2R	6084600	6089100	4500
chr2R	6167100	6174300	7200
chr2R	6177900	6186600	8700
chr2R	6206400	6303300	96900
chr2R	6334500	6338700	4200
chr2R	6340500	6346500	6000
chr2R	6484200	6489000	4800
chr2R	6501300	6510000	8700
chr2R	6524700	6528600	3900
chr2R	6535200	6546600	11400
chr2R	6554100	6560400	6300
chr2R	6572100	6614400	42300
chr2R	6620700	6626400	5700
chr2R	6632100	6656100	24000
chr2R	6658200	6660600	2400
chr2R	6663000	6667800	4800
chr2R	6672600	6691800	19200
chr2R	6714900	6722400	7500
chr2R	6739200	6741300	2100
chr2R	6787200	6835800	48600
chr2R	6843000	6850800	7800
chr2R	6853500	6889200	35700
chr2R	6890400	6896700	6300
chr2R	6915600	6917400	1800
chr2R	6919800	6925800	6000
chr2R	6927300	6942600	15300
chr2R	6951300	6956700	5400
chr2R	6958500	6958800	300
chr2R	6962400	6967800	5400
chr2R	6970200	6976800	6600
chr2R	6996600	6997200	600
chr2R	6998700	7003200	4500
chr2R	7016700	7017300	600
chr2R	7018500	7048500	30000
chr2R	7050000	7059600	9600
chr2R	7112100	7118700	6600
chr2R	7123500	7161000	37500
chr2R	7200000	7234800	34800
chr2R	7240200	7240500	300
chr2R	7243500	7244400	900
chr2R	7260900	7267200	6300
chr2R	7299600	7303200	3600
chr2R	7306200	7322700	16500
chr2R	7326300	7336800	10500
chr2R	7380000	7382400	2400
chr2R	7387500	7390500	3000
chr2R	7557000	7575300	18300
chr2R	7584600	7589400	4800
chr2R	7607400	7641600	34200
chr2R	7646400	7673400	27000
chr2R	7689300	7707000	17700
chr2R	7708500	7710600	2100
chr2R	7715100	7725600	10500
chr2R	7728600	7739100	10500
chr2R	7743300	7770900	27600
chr2R	7796100	7845900	49800
chr2R	7849200	7851600	2400
chr2R	7881000	7882800	1800
chr2R	7884000	7887300	3300
chr2R	7928100	8017500	89400
chr2R	8018700	8026200	7500
chr2R	8074500	8085600	11100
chr2R	8092800	8103300	10500
chr2R	8105400	8133000	27600
chr2R	8135100	8145900	10800
chr2R	8150700	8174700	24000
chr2R	8176500	8209200	32700
chr2R	8233500	8308500	75000
chr2R	8313300	8317500	4200
chr2R	8330100	8336700	6600
chr2R	8361000	8368800	7800
chr2R	8370300	8388300	18000
chr2R	8509800	8515800	6000
chr2R	8526300	8548200	21900
chr2R	8556900	8579400	22500
chr2R	8581800	8590200	8400
chr2R	8623800	8626200	2400
chr2R	8649900	8662200	12300
chr2R	8663400	8676900	13500
chr2R	8685000	8707200	22200
chr2R	8712000	8738400	26400
chr2R	8739900	8740200	300
chr2R	8742600	8745000	2400
chr2R	8748900	8749200	300
chr2R	8779800	8783400	3600
chr2R	8935800	8938200	2400
chr2R	8939700	8944200	4500
chr2R	8945400	8952300	6900
chr2R	8953500	8955900	2400
chr2R	8957100	8957400	300
chr2R	8958600	8959200	600
chr2R	8960400	8972400	12000
chr2R	8973600	8980500	6900
chr2R	8982000	8988300	6300
chr2R	8989800	9019200	29400
chr2R	9021900	9024600	2700
chr2R	9029100	9038100	9000
chr2R	9060000	9069900	9900
chr2R	9089400	9092100	2700
chr2R	9094800	9105600	10800
chr2R	9125400	9126900	1500
chr2R	9132300	9218100	85800
chr2R	9227700	9231900	4200
chr2R	9233100	9267300	34200
chr2R	9270600	9293400	22800
chr2R	9301500	9315300	13800
chr2R	9320100	9324900	4800
chr2R	9340500	9342300	1800
chr2R	9344100	9349800	5700
chr2R	9351600	9367200	15600
chr2R	9400200	9407700	7500
chr2R	9409500	9423300	13800
chr2R	9482400	9502500	20100
chr2R	9516000	9519000	3000
chr2R	9522000	9525300	3300
chr2R	9527700	9534600	6900
chr2R	9536400	9616800	80400
chr2R	9623100	9625500	2400
chr2R	9628200	9652500	24300
chr2R	9655800	9705300	49500
chr2R	9716100	9740700	24600
chr2R	9753900	9783300	29400
chr2R	9931800	9939300	7500
chr2R	9940500	9979800	39300
chr2R	9983100	9983400	300
chr2R	9997800	10016700	18900
chr2R	10017900	10020300	2400
chr2R	10021500	10021800	300
chr2R	10076100	10076700	600
chr2R	10082400	10093800	11400
chr2R	10134600	10137300	2700
chr2R	10165800	10189200	23400
chr2R	10206000	10216200	10200
chr2R	10252800	10281900	29100
chr2R	10286400	10294500	8100
chr2R	10301100	10313100	12000
chr2R	10331400	10339500	8100
chr2R	10351200	10353300	2100
chr2R	10408500	10458600	50100
chr2R	10465800	10475400	9600
chr2R	10481100	10485600	4500
chr2R	10493700	10502400	8700
chr2R	10517100	10524600	7500
chr2R	10525800	10530600	4800
chr2R	10534200	10583100	48900
chr2R	10584300	10590300	6000
chr2R	10591500	10606200	14700
chr2R	10607700	10609800	2100
chr2R	10611300	10624200	12900
chr2R	10625700	10637400	11700
chr2R	10666800	10673400	6600
chr2R	10696500	10699800	3300
chr2R	10704300	10716900	12600
chr2R	10718100	10727400	9300
chr2R	10797000	10798800	1800
chr2R	10836000	10843800	7800
chr2R	10902900	10903200	300
chr2R	10908600	10908900	300
chr2R	10910400	10914900	4500
chr2R	10922400	10925700	3300
chr2R	10931700	10944000	12300
chr2R	10946100	10947900	1800
chr2R	10951500	10962000	10500
chr2R	10964100	10971000	6900
chr2R	10980000	10990500	10500
chr2R	10992000	10992600	600
chr2R	10993800	10994100	300
chr2R	11045700	11077800	32100
chr2R	11102100	11103300	1200
chr2R	11108100	11110200	2100
chr2R	11114100	11115600	1500
chr2R	11117100	11131500	14400
chr2R	11144400	11195400	51000
chr2R	11201100	11203200	2100
chr2R	11250900	11253600	2700
chr2R	11274900	11288700	13800
chr2R	11290500	11398200	107700
chr2R	11402400	11412300	9900
chr2R	11420700	11424000	3300
chr2R	11433600	11436000	2400
chr2R	11437800	11451300	13500
chr2R	11459100	11464500	5400
chr2R	11465700	11471400	5700
chr2R	11473200	11479500	6300
chr2R	11480700	11484300	3600
chr2R	11487300	11491800	4500
chr2R	11494500	11507100	12600
chr2R	11508300	11509200	900
chr2R	11510400	11562300	51900
chr2R	11568300	11585100	16800
chr2R	11589600	11612100	22500
chr2R	11643600	11644800	1200
chr2R	11648400	11696100	47700
chr2R	11697300	11701800	4500
chr2R	11705700	11722200	16500
chr2R	11739900	11747700	7800
chr2R	11775600	11786400	10800
chr2R	11829000	11838600	9600
chr2R	11840700	11841900	1200
chr2R	11846100	11857200	11100
chr2R	11862300	11871600	9300
chr2R	11925000	11934300	9300
chr2R	11936400	11949300	12900
chr2R	11951700	11967000	15300
chr2R	12119100	12148800	29700
chr2R	12161100	12178500	17400
chr2R	12183600	12207900	24300
chr2R	12212100	12219900	7800
chr2R	12227400	12231600	4200
chr2R	12232800	12275100	42300
chr2R	12276300	12276600	300
chr2R	12277800	12278100	300
chr2R	12284100	12284400	300
chr2R	12285900	12393600	107700
chr2R	12394800	12400800	6000
chr2R	12405300	12406500	1200
chr2R	12407700	12408000	300
chr2R	12411300	12423900	12600
chr2R	12432300	12455400	23100
chr2R	12478800	12488400	9600
chr2R	12494400	12502500	8100
chr2R	12504300	12572400	68100
chr2R	12573600	12577200	3600
chr2R	12579300	12616200	36900
chr2R	12620400	12658500	38100
chr2R	12662400	12670800	8400
chr2R	12757500	12794400	36900
chr2R	12795900	12822300	26400
chr2R	12823800	12838500	14700
chr2R	12847500	12877500	30000
chr2R	12879600	12887400	7800
chr2R	12937800	12939900	2100
chr2R	12955500	12963900	8400
chr2R	12969600	12971400	1800
chr2R	12976200	12982500	6300
chr2R	12987900	13012500	24600
chr2R	13013700	13026900	13200
chr2R	13033800	13035000	1200
chr2R	13039800	13064100	24300
chr2R	13070100	13124100	54000
chr2R	13129200	13146600	17400
chr2R	13158000	13180500	22500
chr2R	13181700	13184400	2700
chr2R	13186500	13188900	2400
chr2R	13191000	13210500	19500
chr2R	13213200	13218600	5400
chr2R	13219800	13220700	900
chr2R	13230300	13271100	40800
chr2R	13296600	13298700	2100
chr2R	13335300	13341600	6300
chr2R	13368000	13373400	5400
chr2R	13378200	13398900	20700
chr2R	13493400	13502700	9300
chr2R	13508100	13547700	39600
chr2R	13657800	13662900	5100
chr2R	13695600	13696500	900
chr2R	13722300	13731900	9600
chr2R	13764900	13830600	65700
chr2R	13831800	13844700	12900
chr2R	13848900	13875600	26700
chr2R	13876800	13893300	16500
chr2R	13894500	13894800	300
chr2R	13896300	13901400	5100
chr2R	13904100	13927500	23400
chr2R	13928700	13953600	24900
chr2R	13954800	13956300	1500
chr2R	13957500	13967100	9600
chr2R	13972200	13982100	9900
chr2R	13986600	13999200	12600
chr2R	14003100	14007300	4200
chr2R	14073900	14079900	6000
chr2R	14082300	14115600	33300
chr2R	14131800	14136000	4200
chr2R	14137800	14159400	21600
chr2R	14185800	14191500	5700
chr2R	14196000	14198700	2700
chr2R	14199900	14200200	300
chr2R	14206800	14211300	4500
chr2R	14263200	14278500	15300
chr2R	14279700	14283000	3300
chr2R	14339700	14375400	35700
chr2R	14382900	14411100	28200
chr2R	14418900	14422500	3600
chr2R	14425200	14439300	14100
chr2R	14443500	14455800	12300
chr2R	14500500	14501100	600
chr2R	14588100	14593800	5700
chr2R	14599200	14602800	3600
chr2R	14606700	14609400	2700
chr2R	14610600	14610900	300
chr2R	14613300	14621700	8400
chr2R	14623800	14649000	25200
chr2R	14652300	14682900	30600
chr2R	14695500	14705100	9600
chr2R	14712600	14714100	1500
chr2R	14716200	14721900	5700
chr2R	14724900	14733900	9000
chr2R	14744700	14746200	1500
chr2R	14747400	14763600	16200
chr2R	14765400	14765700	300
chr2R	14767800	14768100	300
chr2R	14769300	14823000	53700
chr2R	14825700	14857500	31800
chr2R	14861400	14868900	7500
chr2R	14870100	14907900	37800
chr2R	14909100	14948700	39600
chr2R	14952600	14957100	4500
chr2R	14958900	14987100	28200
chr2R	14988600	15013200	24600
chr2R	15035700	15039600	3900
chr2R	15068400	15096900	28500
chr2R	15099600	15115200	15600
chr2R	15126900	15136200	9300
chr2R	15147300	15150000	2700
chr2R	15199200	15234000	34800
chr2R	15235800	15277200	41400
chr2R	15279000	15280800	1800
chr2R	15291000	15292800	1800
chr2R	15375000	15378000	3000
chr2R	15385800	15388800	3000
chr2R	15393000	15402900	9900
chr2R	15405000	15426600	21600
chr2R	15427800	15428400	600
chr2R	15429600	15439800	10200
chr2R	15441000	15480300	39300
chr2R	15481500	15494400	12900
chr2R	15503100	15512400	9300
chr2R	15520800	15555900	35100
chr2R	15559500	15562200	2700
chr2R	15563400	15567300	3900
chr2R	15568800	15602100	33300
chr2R	15656100	15661500	5400
chr2R	15662700	15664200	1500
chr2R	15667500	15686400	18900
chr2R	15691800	15712500	20700
chr2R	15720300	15744600	24300
chr2R	15747300	15802500	55200
chr2R	15807900	15808200	300
chr2R	15809700	15845100	35400
chr2R	15850200	15862500	12300
chr2R	15863700	15958200	94500
chr2R	15959400	15974400	15000
chr2R	15975900	15992700	16800
chr2R	16004100	16064100	60000
chr2R	16065300	16080900	15600
chr2R	16082400	16144200	61800
chr2R	16146300	16149300	3000
chr2R	16154700	16161000	6300
chr2R	16163400	16193400	30000
chr2R	16202400	16206900	4500
chr2R	16218600	16235700	17100
chr2R	16238400	16242600	4200
chr2R	16246800	16254600	7800
chr2R	16255800	16256100	300
chr2R	16265400	16265700	300
chr2R	16267500	16342500	75000
chr2R	16344600	16371600	27000
chr2R	16373100	16437300	64200
chr2R	16440900	16448100	7200
chr2R	16450200	16454100	3900
chr2R	16456500	16468200	11700
chr2R	16470000	16475100	5100
chr2R	16479300	16482900	3600
chr2R	16485600	16488300	2700
chr2R	16495500	16503000	7500
chr2R	16514400	16517700	3300
chr2R	16522200	16524600	2400
chr2R	16542900	16549800	6900
chr2R	16558800	16562400	3600
chr2R	16568400	16578300	9900
chr2R	16579800	16582200	2400
chr2R	16584000	16586100	2100
chr2R	16587900	16626900	39000
chr2R	16631700	16668300	36600
chr2R	16670100	16671000	900
chr2R	16675500	16704300	28800
chr2R	16707300	16714500	7200
chr2R	16715700	16717200	1500
chr2R	16725300	16727400	2100
chr2R	16730100	16779000	48900
chr2R	16780200	16790700	10500
chr2R	16796100	16800600	4500
chr2R	16801800	16818300	16500
chr2R	16832700	16837500	4800
chr2R	16838700	16845900	7200
chr2R	16849800	16860600	10800
chr2R	16866000	16881000	15000
chr2R	16953000	16956600	3600
chr2R	16968000	16976100	8100
chr2R	16985100	16996500	11400
chr2R	17007300	17010300	3000
chr2R	17090400	17125500	35100
chr2R	17126700	17134200	7500
chr2R	17139600	17145300	5700
chr2R	17151600	17178300	26700
chr2R	17188200	17196300	8100
chr2R	17227500	17248500	21000
chr2R	17250300	17268300	18000
chr2R	17274600	17302800	28200
chr2R	17304900	17307000	2100
chr2R	17309100	17316000	6900
chr2R	17317800	17360400	42600
chr2R	17399700	17402400	2700
chr2R	17423700	17429400	5700
chr2R	17435100	17437800	2700
chr2R	17447700	17473800	26100
chr2R	17475900	17493600	17700
chr2R	17558700	17571000	12300
chr2R	17610600	17625300	14700
chr2R	17635200	17651400	16200
chr2R	17652900	17669400	16500
chr2R	17675400	17697300	21900
chr2R	17703900	17753100	49200
chr2R	17781600	17789100	7500
chr2R	17790900	17813400	22500
chr2R	17814600	17859300	44700
chr2R	17860800	17897700	36900
chr2R	17900400	17953800	53400
chr2R	17956800	17962200	5400
chr2R	17968500	17979000	10500
chr2R	17980200	18006600	26400
chr2R	18010500	18023400	12900
chr2R	18026100	18035700	9600
chr2R	18038400	18060300	21900
chr2R	18064200	18067200	3000
chr2R	18074100	18075900	1800
chr2R	18078000	18099900	21900
chr2R	18102600	18118200	15600
chr2R	18119400	18121800	2400
chr2R	18123900	18126300	2400
chr2R	18136800	18153900	17100
chr2R	18157200	18165600	8400
chr2R	18171300	18178500	7200
chr2R	18180000	18199800	19800
chr2R	18214800	18237300	22500
chr2R	18239400	18254400	15000
chr2R	18275700	18281100	5400
chr2R	18309600	18335700	26100
chr2R	18336900	18349200	12300
chr2R	18350700	18393900	43200
chr2R	18402900	18407400	4500
chr2R	18465300	18468000	2700
chr2R	18474600	18476100	1500
chr2R	18497700	18504600	6900
chr2R	18506400	18522600	16200
chr2R	18537600	18552600	15000
chr2R	18588600	18612900	24300
chr2R	18614100	18684900	70800
chr2R	18695100	18730500	35400
chr2R	18732300	18740700	8400
chr2R	18744600	18746400	1800
chr2R	18748200	18753000	4800
chr2R	18754500	18755100	600
chr2R	18756300	18768300	12000
chr2R	18789300	18798900	9600
chr2R	18829200	18846300	17100
chr2R	18851400	18931200	79800
chr2R	18938700	18944100	5400
chr2R	18963300	18998100	34800
chr2R	18999900	19070700	70800
chr2R	19079400	19083300	3900
chr2R	19084500	19086600	2100
chr2R	19094700	19143900	49200
chr2R	19145700	19201200	55500
chr2R	19202700	19242000	39300
chr2R	19244100	19251300	7200
chr2R	19255500	19260900	5400
chr2R	19266600	19270500	3900
chr2R	19275000	19290300	15300
chr2R	19295400	19311900	16500
chr2R	19313100	19348500	35400
chr2R	19351200	19377300	26100
chr2R	19378800	19387800	9000
chr2R	19389300	19417200	27900
chr2R	19424700	19431900	7200
chr2R	19444500	19447200	2700
chr2R	19489800	19500900	11100
chr2R	19511100	19515300	4200
chr2R	19541100	19543200	2100
chr2R	19547400	19553400	6000
chr2R	19558200	19568100	9900
chr2R	19569600	19572600	3000
chr2R	19593600	19594200	600
chr2R	19611900	19629000	17100
chr2R	19634700	19638000	3300
chr2R	19639200	19639500	300
chr2R	19642200	19695600	53400
chr2R	19700700	19730100	29400
chr2R	19877700	19904100	26400
chr2R	19938900	19941600	2700
chr2R	20007900	20016600	8700
chr2R	20028300	20031300	3000
chr2R	20052900	20058600	5700
chr2R	20088600	20121900	33300
chr2R	20123400	20130900	7500
chr2R	20132400	20169000	36600
chr2R	20170200	20178000	7800
chr2R	20180400	20208600	28200
chr2R	20223600	20229300	5700
chr2R	20232300	20241000	8700
chr2R	20249100	20282400	33300
chr2R	20291700	20328300	36600
chr2R	20330400	20412600	82200
chr2R	20415000	20418600	3600
chr2R	20460300	20460900	600
chr2R	20464800	20486400	21600
chr2R	20490000	20492400	2400
chr2R	20496000	20503800	7800
chr2R	20505000	20535300	30300
chr2R	20542500	20551500	9000
chr2R	20552700	20555100	2400
chr2R	20558400	20598900	40500
chr2R	20600100	20600400	300
chr2R	20601600	20615400	13800
chr2R	20622900	20625900	3000
chr2R	20685600	20697300	11700
chr2R	20703900	20732400	28500
chr2R	20734500	20754600	20100
chr2R	20793300	20814000	20700
chr2R	20816100	20823000	6900
chr2R	20921700	20926200	4500
chr2R	20979300	20980500	1200
chr2R	21008700	21014400	5700
chr2R	21022800	21029400	6600
chr2R	21046800	21048900	2100
chr2R	21058500	21065100	6600
chr2R	21072000	21076800	4800
chr2R	21132600	21135000	2400
chr3L	61500	68400	6900
chr3L	278700	282600	3900
chr3L	336600	340800	4200
chr3L	377400	379200	1800
chr3L	381600	402600	21000
chr3L	409800	424200	14400
chr3L	456600	458400	1800
chr3L	465300	467700	2400
chr3L	476100	477900	1800
chr3L	494100	504300	10200
chr3L	509100	516900	7800
chr3L	528900	533700	4800
chr3L	657900	668100	10200
chr3L	697200	702000	4800
chr3L	757800	760200	2400
chr3L	804900	808800	3900
chr3L	841200	858000	16800
chr3L	866400	868500	2100
chr3L	888300	919500	31200
chr3L	921900	925200	3300
chr3L	932700	938400	5700
chr3L	939600	939900	300
chr3L	941100	958800	17700
chr3L	963000	964500	1500
chr3L	966600	980100	13500
chr3L	981600	1016400	34800
chr3L	1017600	1026600	9000
chr3L	1027800	1031400	3600
chr3L	1038900	1047300	8400
chr3L	1055100	1089600	34500
chr3L	1091100	1091400	300
chr3L	1100400	1106400	6000
chr3L	1107600	1110300	2700
chr3L	1112400	1118100	5700
chr3L	1119300	1145700	26400
chr3L	1146900	1154400	7500
chr3L	1163400	1167000	3600
chr3L	1177800	1219800	42000
chr3L	1227300	1244400	17100
chr3L	1249200	1295100	45900
chr3L	1321500	1322400	900
chr3L	1324200	1328700	4500
chr3L	1378200	1380300	2100
chr3L	1381800	1425000	43200
chr3L	1429800	1442100	12300
chr3L	1444500	1455900	11400
chr3L	1469700	1484400	14700
chr3L	1524600	1529100	4500
chr3L	1594200	1599900	5700
chr3L	1603500	1627500	24000
chr3L	1631700	1635000	3300
chr3L	1670100	1683900	13800
chr3L	1687800	1737900	50100
chr3L	1739100	1746900	7800
chr3L	1748100	1753800	5700
chr3L	1756200	1774500	18300
chr3L	1805700	1810800	5100
chr3L	1812600	1855500	42900
chr3L	1872000	1881600	9600
chr3L	1890000	1929600	39600
chr3L	1932300	1940400	8100
chr3L	1942500	1962900	20400
chr3L	1968600	1990800	22200
chr3L	1993800	2031600	37800
chr3L	2034300	2064900	30600
chr3L	2069700	2108400	38700
chr3L	2114100	2150400	36300
chr3L	2153100	2215200	62100
chr3L	2216700	2219700	3000
chr3L	2221500	2236500	15000
chr3L	2238000	2255400	17400
chr3L	2258700	2262000	3300
chr3L	2266500	2315700	49200
chr3L	2319300	2344800	25500
chr3L	2346000	2355600	9600
chr3L	2358000	2370600	12600
chr3L	2382900	2385900	3000
chr3L	2394900	2416200	21300
chr3L	2420400	2427000	6600
chr3L	2429700	2447400	17700
chr3L	2456700	2466600	9900
chr3L	2470500	2476800	6300
chr3L	2490300	2548200	57900
chr3L	2559600	2561400	1800
chr3L	2575500	2577900	2400
chr3L	2600700	2629200	28500
chr3L	2639100	2751600	112500
chr3L	2755800	2758800	3000
chr3L	2777400	2783100	5700
chr3L	2785500	2789400	3900
chr3L	2797800	2804100	6300
chr3L	2809800	2817600	7800
chr3L	2826900	2840400	13500
chr3L	2841600	2845200	3600
chr3L	2846700	2851500	4800
chr3L	2863200	2871600	8400
chr3L	2874600	2876100	1500
chr3L	2880000	2884500	4500
chr3L	2886900	2895000	8100
chr3L	2896500	2905500	9000
chr3L	2908500	2908800	300
chr3L	2910600	2921700	11100
chr3L	2923200	2928000	4800
chr3L	2936100	2967000	30900
chr3L	2974200	2980500	6300
chr3L	2981700	3034800	53100
chr3L	3077100	3078600	1500
chr3L	3110400	3116400	6000
chr3L	3131100	3133200	2100
chr3L	3171300	3177300	6000
chr3L	3204000	3212400	8400
chr3L	3243600	3249000	5400
chr3L	3256200	3300600	44400
chr3L	3329100	3336300	7200
chr3L	3340500	3343200	2700
chr3L	3359700	3368400	8700
chr3L	3429000	3432300	3300
chr3L	3462600	3474900	12300
chr3L	3480300	3515100	34800
chr3L	3523500	3541500	18000
chr3L	3547500	3568500	21000
chr3L	3572100	3572400	300
chr3L	3573600	3576000	2400
chr3L	3582600	3585300	2700
chr3L	3587100	3601500	14400
chr3L	3606600	3617400	10800
chr3L	3624900	3632100	7200
chr3L	3633600	3638400	4800
chr3L	3639600	3756000	116400
chr3L	3757500	3762300	4800
chr3L	3770400	3781500	11100
chr3L	3796500	3796800	300
chr3L	3798300	3805200	6900
chr3L	3823200	3825300	2100
chr3L	3826800	3828300	1500
chr3L	3829500	3832500	3000
chr3L	3847800	3874200	26400
chr3L	3878400	3879900	1500
chr3L	3883500	3891300	7800
chr3L	3894000	3896100	2100
chr3L	3913800	3917700	3900
chr3L	3918900	3979800	60900
chr3L	3989400	3992100	2700
chr3L	3995700	4001400	5700
chr3L	4003800	4020000	16200
chr3L	4026300	4038300	12000
chr3L	4042500	4093200	50700
chr3L	4098000	4100700	2700
chr3L	4141800	4165500	23700
chr3L	4169700	4173000	3300
chr3L	4175100	4186200	11100
chr3L	4188000	4217400	29400
chr3L	4265100	4278600	13500
chr3L	4295100	4296000	900
chr3L	4314300	4316700	2400
chr3L	4344900	4351500	6600
chr3L	4368900	4373100	4200
chr3L	4374300	4379400	5100
chr3L	4381800	4399500	17700
chr3L	4419600	4427700	8100
chr3L	4431600	4449300	17700
chr3L	4456500	4464600	8100
chr3L	4466400	4485300	18900
chr3L	4486500	4540800	54300
chr3L	4544100	4575600	31500
chr3L	4576800	4584600	7800
chr3L	4589100	4600500	11400
chr3L	4603500	4605900	2400
chr3L	4610700	4618200	7500
chr3L	4631400	4639500	8100
chr3L	4641000	4699500	58500
chr3L	4701000	4738800	37800
chr3L	4741800	4758300	16500
chr3L	4761900	4820400	58500
chr3L	4826700	4838100	11400
chr3L	4843500	4845300	1800
chr3L	4846500	4849800	3300
chr3L	4852200	4901400	49200
chr3L	4907100	4965900	58800
chr3L	4971000	5034000	63000
chr3L	5043300	5045700	2400
chr3L	5050200	5087400	37200
chr3L	5096100	5104200	8100
chr3L	5117700	5124300	6600
chr3L	5139900	5144400	4500
chr3L	5149200	5160000	10800
chr3L	5162400	5164200	1800
chr3L	5169000	5170800	1800
chr3L	5179800	5192100	12300
chr3L	5193900	5213700	19800
chr3L	5216100	5244300	28200
chr3L	5246100	5292300	46200
chr3L	5299500	5306400	6900
chr3L	5307600	5318100	10500
chr3L	5319600	5323500	3900
chr3L	5325600	5326500	900
chr3L	5327700	5344200	16500
chr3L	5356500	5358000	1500
chr3L	5361000	5389500	28500
chr3L	5392800	5412000	19200
chr3L	5413500	5451300	37800
chr3L	5459700	5552400	92700
chr3L	5563800	5573400	9600
chr3L	5579400	5595300	15900
chr3L	5610000	5625000	15000
chr3L	5627100	5645400	18300
chr3L	5658300	5679000	20700
chr3L	5681100	5699700	18600
chr3L	5704200	5720400	16200
chr3L	5721600	5741400	19800
chr3L	5814000	5821500	7500
chr3L	5841600	5844000	2400
chr3L	5845200	5903100	57900
chr3L	5909400	5913900	4500
chr3L	5926200	5932800	6600
chr3L	5934300	5953200	18900
chr3L	5984100	5991300	7200
chr3L	5992500	5994900	2400
chr3L	5997300	6004200	6900
chr3L	6009300	6011100	1800
chr3L	6012600	6023700	11100
chr3L	6025200	6033600	8400
chr3L	6035700	6067500	31800
chr3L	6072000	6085800	13800
chr3L	6089400	6104100	14700
chr3L	6106500	6117000	10500
chr3L	6118800	6139200	20400
chr3L	6144000	6163200	19200
chr3L	6168600	6172500	3900
chr3L	6192300	6200700	8400
chr3L	6223200	6249300	26100
chr3L	6251400	6296700	45300
chr3L	6299700	6327000	27300
chr3L	6347700	6353100	5400
chr3L	6355800	6393300	37500
chr3L	6426900	6444000	17100
chr3L	6445800	6479700	33900
chr3L	6496200	6503400	7200
chr3L	6505800	6566100	60300
chr3L	6567600	6598500	30900
chr3L	6601800	6612000	10200
chr3L	6613200	6613800	600
chr3L	6615900	6628500	12600
chr3L	6629700	6637200	7500
chr3L	6638400	6666600	28200
chr3L	6669900	6671700	1800
chr3L	6676200	6679500	3300
chr3L	6691800	6694200	2400
chr3L	6696900	6724500	27600
chr3L	6726300	6728400	2100
chr3L	6750900	6755100	4200
chr3L	6760500	6765000	4500
chr3L	6792900	6807600	14700
chr3L	6809100	6825600	16500
chr3L	6837000	6849300	12300
chr3L	6853800	6856800	3000
chr3L	6858300	6869100	10800
chr3L	6871200	6875400	4200
chr3L	6919800	6931800	12000
chr3L	6938100	6939600	1500
chr3L	6953400	6953700	300
chr3L	6976500	6990300	13800
chr3L	6991500	7003800	12300
chr3L	7006500	7011000	4500
chr3L	7013700	7014300	600
chr3L	7017900	7029300	11400
chr3L	7031700	7056300	24600
chr3L	7057500	7063200	5700
chr3L	7064400	7086900	22500
chr3L	7091100	7117200	26100
chr3L	7119000	7146600	27600
chr3L	7151100	7178700	27600
chr3L	7179900	7191900	12000
chr3L	7194000	7209300	15300
chr3L	7210500	7230900	20400
chr3L	7238100	7239300	1200
chr3L	7249200	7284600	35400
chr3L	7288200	7290600	2400
chr3L	7291800	7313100	21300
chr3L	7382100	7410000	27900
chr3L	7411800	7424700	12900
chr3L	7429500	7442100	12600
chr3L	7443300	7454700	11400
chr3L	7459800	7466100	6300
chr3L	7467300	7483800	16500
chr3L	7485000	7491900	6900
chr3L	7496700	7502100	5400
chr3L	7505100	7520700	15600
chr3L	7527000	7596600	69600
chr3L	7604100	7632000	27900
chr3L	7635600	7644900	9300
chr3L	7650300	7662000	11700
chr3L	7675800	7676100	300
chr3L	7684800	7710000	25200
chr3L	7713300	7717800	4500
chr3L	7722600	7745100	22500
chr3L	7746900	7772100	25200
chr3L	7779300	7780500	1200
chr3L	7782000	7786800	4800
chr3L	7793700	7797300	3600
chr3L	7806000	7829400	23400
chr3L	7835400	7843800	8400
chr3L	7852500	7853700	1200
chr3L	7864500	7865700	1200
chr3L	7875900	7879800	3900
chr3L	7882200	7886400	4200
chr3L	7892100	7896300	4200
chr3L	7932000	7937100	5100
chr3L	7943400	7945800	2400
chr3L	8120100	8121300	1200
chr3L	8131800	8138100	6300
chr3L	8148900	8157600	8700
chr3L	8159100	8170500	11400
chr3L	8194800	8210700	15900
chr3L	8211900	8212800	900
chr3L	8217600	8226900	9300
chr3L	8231700	8250600	18900
chr3L	8252100	8258400	6300
chr3L	8260200	8279700	19500
chr3L	8283600	8286000	2400
chr3L	8308500	8331600	23100
chr3L	8354100	8360400	6300
chr3L	8362800	8386500	23700
chr3L	8398500	8399100	600
chr3L	8469300	8472300	3000
chr3L	8511600	8514300	2700
chr3L	8551800	8553600	1800
chr3L	8571900	8592600	20700
chr3L	8597700	8620200	22500
chr3L	8634600	8637000	2400
chr3L	8638200	8643900	5700
chr3L	8647800	8648700	900
chr3L	8655900	8660400	4500
chr3L	8699700	8701500	1800
chr3L	8715300	8733300	18000
chr3L	8735100	8741100	6000
chr3L	8742600	8755500	12900
chr3L	8761800	8765400	3600
chr3L	8770500	8784600	14100
chr3L	8789700	8816700	27000
chr3L	8826600	8845200	18600
chr3L	8848200	8861700	13500
chr3L	8863200	8866200	3000
chr3L	8869200	8884500	15300
chr3L	8885700	8938500	52800
chr3L	8953800	8959500	5700
chr3L	9050700	9052200	1500
chr3L	9057600	9058500	900
chr3L	9068400	9070200	1800
chr3L	9077400	9083700	6300
chr3L	9090300	9090900	600
chr3L	9096000	9101100	5100
chr3L	9108600	9110400	1800
chr3L	9138600	9144600	6000
chr3L	9145800	9157200	11400
chr3L	9159300	9173700	14400
chr3L	9175800	9176100	300
chr3L	9179700	9188100	8400
chr3L	9190500	9235200	44700
chr3L	9236400	9237900	1500
[truncated: 3,395 more rows]
[truncated: 1 more columns]
