# Supplementary material for: Nucleoporin Elys attaches peripheral chromatin to the nuclear pores in interphase nuclei
Source: Commun Biol. 2024 Jun 29;7:783. doi: 10.1038/s42003-024-06495-w (PMC11217421; doi:10.1038/s42003-024-06495-w)
Supplement: Supplementary file 7 — Supplementary Data 5 [file 42003_2024_6495_MOESM7_ESM.xlsx]

## Sheet: Supplementary Data 5
FISH analysis
Radial-normalized distance from the NE
Region 60D				Region 22A		Region 36С
Control	Elys-KD	Lam-KD	Elys-KD+Lam-KD	Control	Elys-KD	Control	Elys-KD
0.201247	0.22594	0.448819	0.0787984	0.0164171	0.698298	0.00658345	0.0261428
0.0072058	0.518539	0.120329	0.00231379	0.00391656	0.623652	0.00801109	0.0426483
0.091157	0.414027	0.278486	0.24093	0.0793777	0.15684	0.0220017	0.0477041
0.36105	0.318476	0.33534	0.111491	0.130075	0.169553	0.0239398	0.0551159
0.168958	0.468337	0.157972	0.402395	0.145519	0.0421214	0.0286648	0.0595238
0.0514617	0.196908	0.169033	0.203847	0.308303	0.149958	0.0303581	0.0704076
0.438737	0.430254	0.411595	0.289817	0.0807574	0.231156	0.0332433	0.0931856
0.193286	0.343752	0.00307432	0.466257	0.173833	0.223052	0.034543	0.10098
0.120601	0.157367	0.224064	0.195075	0.438072	0.0417551	0.0433832	0.108617
0.245195	0.19318	0.133823	0.145367	0.337878	0.437468	0.0444283	0.111628
0.172424	0.0980589	0.380272	0.371996	0.14602	0.126294	0.0523475	0.128463
0.330585	0.22148	0.313523	0.298135	0.365789	0.214907	0.0595619	0.147524
0.11134	0.17589	0.314546	0.556044	0.0620732	0.152017	0.0625364	0.185962
0.607348	0.367813	0.154965	0.331495	0.543838	0.00233874	0.0691474	0.20916
0.0948722	0.1472	0.254573	0.21261	0.0819548	0.271981	0.0706836	0.156776
0.0278945	0.0926306	0.140142	0.0143251	0.0186278	0.290579	0.0738114	0.108258
0.0717828	0.148977	0.11533	0.102192	0.302618	0.0178812	0.107472	0.127607
0.313274	0.228927	0.226625	0.116194	0.0426882	0.0602891	0.120166	0.132751
0.0768243	0.0656071	0.126824	0.197666	0.0278405	0.384126	0.122061	0.147095
0.163864	0.0919572	0.0127458	0.556575	0.112875	0.0814263	0.140456	0.150159
0.0703293	0.0572582	0.157761	0.361038	0.125165	0.0738787	0.16575	0.155451
0.0767696	0.248835	0.364839	0.205098	0.00726662	0.216601	0.17778	0.159517
0.106478	0.197252	0.242355	0.356396	0.180018	0.0520979	0.180223	0.169156
0.0901429	0.0915515	0.148689	0.338576	0.109801	0.0277525	0.239183	0.174536
0.107074	0.457488	0.11291	0.0991205	0.0130319	0.24852	0.0399918	0.185291
0.276056	0.496491	0.0398343	0.0674504	0.537127	0.223842	0.0413201	0.186557
0.014872	0.466256	0.175503	0.0985588	0.0068986	0.233214	0.08753	0.195347
0.142752	0.365574	0.135238	0.0763901	0.134924	0.46869	0.0888232	0.198934
0.0695431	0.189128	0.308798	0.145343	0.0195212	0.348149	0.0961293	0.200485
0.213282	0.0895903	0.279736	0.148506	0.108599	0.161014	0.100234	0.204657
0.443004	0.294445	0.244806	0.406056	0.320612	0.124754	0.13924	0.207926
0.126667	0.169386	0.586262	0.49647	0.294322	0.119809	0.146543	0.211607
0.0585095	0.168001	0.0678932	0.186492	0.0631496	0.333593	0.164637	0.223543
0.18142	0.0620685	0.122386	0.236195	0.0269522	0.0261687	0.174755	0.225016
0.266062	0.0105923	0.263684	0.182047	0.531008	0.293676	0.181179	0.22819
0.0341468	0.181732	0.451961	0.196936	0.0951881	0.339785	0.187381	0.23915
0.0477172	0.308457	0.131062	0.0549657	0.449369	0.295165	0.193042	0.244192
0.0808456	0.18752	0.0901037	0.208204	0.29924	0.338872	0.2061	0.251333
0.358524	0.111667	0.334081	0.115409	0.149386	0.141943	0.210577	0.260217
0.0445766	0.172159	0.131863	0.224174	0.584075	0.461078	0.215609	0.261818
0.149057	0.121865	0.0708783	0.00808277	0.217069	0.340917	0.215636	0.262644
0.156223	0.0955873	0.0534254	0.0388171	0.371967	0.365527	0.221693	0.272314
0.104633	0.533471	0.262045	0.165515	0.0532664	0.104553	0.235131	0.273218
0.149298	0.284924	0.0944802	0.193057	0.204518	0.254925	0.250656	0.280679
0.0258777	0.450281	0.0656365	0.34705	0.428166	0.247335	0.250836	0.282523
0.0190674	0.17771	0.0367808	0.247813	0.182261	0.0519125	0.256884	0.284592
0.124574	0.235665	0.192432	0.233923	0.350123	0.110212	0.257323	0.286056
0.0309552	0.0990224	0.11281	0.390938	0.159598	0.0666831	0.258286	0.294075
0.10985	0.414143	0.0108551	0.117155	0.058719	0.0480505	0.264341	0.295013
0.0897983	0.163237	0.077883	0.270069	0.277821	0.0682745	0.265148	0.306632
0.366051	0.137864	0.0635623	0.289871	0.446831	0.435657	0.266681	0.307469
0.125522	0.139486	0.236271	0.131286	0.355988	0.312167	0.267888	0.308548
0.157924	0.387275	0.229724	0.0342494	0.4252	0.171586	0.271228	0.315291
0.152837	0.0987025	0.337465	0.272781	0.176981	0.301236	0.271334	0.318453
0.301328	0.245733	0.0722598	0.305695	0.0991904	0.353778	0.272311	0.319609
0.178296	0.0738457	0.285511	0.107345	0.0364632	0.514391	0.29062	0.350938
0.00484775	0.0797247	0.470766	0.0802453	0.0497362	0.0643914	0.294996	0.379355
0.144163	0.312684	0.462085	0.289064	0.00646166	0.417711	0.30455	0.388339
0.0191824	0.385682	0.25408	0.376631	0.163085	0.0677891	0.311549	0.389265
0.0249339	0.143158	0.00918269	0.50859	0.197907	0.0561459	0.322449	0.411118
0.137828	0.273798	0.129273	0.124786	0.254505	0.143892	0.323922	0.425602
0.113644	0.176299	0.272212	0.372567	0.0308866	0.320701	0.327303	0.429738
0.178642	0.286491	0.00854138	0.0477006	0.044799	0.238416	0.333091	0.43269
0.257011	0.160042	0.256792	0.0545951	0.143242	0.214724	0.333951	0.438067
0.0794456	0.0615243	0.0452147	0.370258	0.250158	0.331127	0.33769	0.440105
0.0845016	0.411388	0.140395	0.145942	0.163051	0.0944611	0.356597	0.446965
0.0126791	0.078238	0.474199	0.150801	0.17182	0.189717	0.384753	0.485426
0.387529	0.129292	0.0247243	0.270853	0.0651978	0.350949	0.401833	0.526148
0.172072	0.0379962	0.42841	0.0569541	0.0801886	0.272178	0.404663	0.548692
0.157864	0.0490871	0.181617	0.0423829	0.531446	0.173251	0.433775	0.552024
0.187411	0.182344	0.390072	0.265776	0.598828	0.287406	0.449438	0.591397
0.0116808	0.0578702	0.0957001	0.251591	0.258202	0.224045	0.500299	0.605691
0.363579	0.530395	0.0411439	0.255332	0.0153224	0.293544	0.540706	0.633596
0.0367222	0.0889957	0.726753	0.332321	0.215383	0.31278	0.557685	0.65922
0.0491974	0.43347	0.153655	0.173711	0.237525	0.314723	0.614942	0.714368
0.534342	0.143744	0.137482	0.0178098	0.01	0.01	0.180521	0.571362
0.179158	0.422247	0.108241	0.410915	0.19	0.01	0.091958	0.329932
0.22725	0.349734	0.0226827	0.320447	0.02	0.57	0.532798	0.25524
0.119126	0.112194	0.205065	0.259088	0.09	0.01	0.0506274	0.0573647
0.25137	0.184352	0.40199	0.3136	0.01	0.32	0.0487473	0.452463
0.185583	0.0423889	0.390436	0.100887	0.1	0.34	0.118977	0.118059
0.0217039	0.127973	0.0538968	0.27104	0.08	0.25	0.210544	0.329628
0.195404	0.133836	0.142263	0.147956	0.05	0.28	0.303038	0.204668
0.0150296	0.291648	0.0580717	0.395431	0.05	0.31	0.233824	0.167873
0.183653	0.264368	0.283524	0.387406	0.15	0.14	0.155714	0.145762
0.00667174	0.142696	0.0411504	0.427619	0.04	0.07	0.136972	0.0928114
0.143572	0.0936147	0.13054	0.164666	0.01	0.04	0.291813	0.0451341
0.0166768	0.330549	0.496735	0.00542554	0.21	0.36	0.0583625	0.0552511
0.0789103	0.253986	0.145275	0.345191	0.31	0.11	0.108876	0.610339
0.115096	0.387748	0.116911	0.262314	0.07	0.11	0.314364	0.416819
0.0227969	0.33642	0.0148989	0.0387037	0.26	0.47	0.0115221	0.152728
0.09761	0.495651	0.234776	0.204417	0.07	0.35	0.118805	0.452405
0.0985423	0.257923	0.372072	0.00392666	0.16	0.16	0.347994	0.431889
0.220364	0.299757	0.0393047	0.0481669	0.19	0.03	0.204078	0.319284
0.390031	0.103762	0.337657	0.0967358	0.13	0.12	0.055572	0.0469923
0.479237	0.0476787	0.207637	0.0363791	0.21	0.28	0.319512	0.0145335
0.0603005	0.0613363	0.370419	0.311015	0.08	0.16	0.0519802	0.336228
0.0222816	0.0395003	0.22312	0.0227541	0.02	0.06	0.0608205	0.213213
0.274388	0.408468	0.304481	0.113609	0.03	0.24	0.106901	0.191018
0.157107	0.353615	0.0477925	0.213536	0.14	0.36	0.225484	0.356461
0.0153348	0.0278099			0.28	0.01	0.0304421	0.0614369
0.339257	0.295496			0.1	0.36	0.078589	0.26808
0.389918	0.308295			0.08	0.12	0.212129	0.356727
0.017722	0.0976035			0.04	0.46	0.00439648	0.585084
0.0621652	0.335789			0.19	0.02	0.69208	0.0425626
0.0654128	0.254229			0.07	0.09	0.0242318	0.0886476
0.0105879	0.0955923			0.01	0.53	0.128005	0.384161
0.0287111	0.0577309			0.06	0.16	0.0303718	0.166576
0.0848524	0.40563			0.02	0.22	0.32828	0.214373
0.163304	0.255959			0.01	0.08	0.51464	0.0697697
0.262239	0.00702697			0.21	0.11	0.185399	0.613802
0.260045	0.0167942			0.23	0.43	0.139276	0.132377
0.290858	0.0681569			0.03	0.24	0.14805	0.369582
0.0563124	0.277304			0.08	0.09	0.283882	0.00540077
0.0247681	0.00550878			0.11	0.18	0.300537	0.110809
0.0988295	0.0176196			0.37	0.08	0.0363478	0.16845
0.133707	0.171407			0.3	0.29	0.37502	0.0217799
0.0250345	0.163144			0.01	0.11	0.511897	0.0183059
0.25407	0.0801256			0.07	0.35	0.0601542	0.235747
0.0163246	0.0406092			0.25	0.17	0.0482936	0.192709
0.0105106	0.362673			0.08	0.04	0.0867892	0.250966
0.44314	0.255187			0.05	0.01	0.0430529	0.303074
0.0353424	0.178581			0.54	0.02	0.0422038	0.110315
0.0310462	0.144545			0.36	0.17	0.0441347	0.545112
0.236523	0.162244			0.05	0.23	0.554419	0.0364746
0.0671541	0.312634			0.27	0.29
0.160667	0.149343			0.02	0.1
0.0875182	0.0232178			0.04	0.04
0.176491	0.281677			0.26	0.06
0.152779	0.219996			0.09	0.1
0.523185	0.245388			0.13	0.11
0.0200111	0.209475			0.14	0.05
0.303027	0.342422			0.02	0.05
0.326085	0.324836			0.02	0.17
0.283874	0.328714			0.02	0.01
0.143332	0.636109			0.05	0.21
0.0581371	0.207373			0.19	0.06
0.24914				0.04	0.03
0.109987				0.03	0.18
0.315489				0.03	0.13
0.332554				0.17	0.47
				0.05	0.01
				0.28	0.09
				0.14	0.04
				0.1	0.03
				0.05	0.1
				0.44	0.08
				0.4	0.22
				0.14	0.18
				0.38	0.27
				0.38
