# Supplementary material for: Nucleoporin Elys attaches peripheral chromatin to the nuclear pores in interphase nuclei
Source: Commun Biol. 2024 Jun 29;7:783. doi: 10.1038/s42003-024-06495-w (PMC11217421; doi:10.1038/s42003-024-06495-w)
Supplement: Supplementary file 8 — Supplementary Data 6 [file 42003_2024_6495_MOESM8_ESM.xlsx]

## Sheet: Supplementary Data 6
Distribution of histone H4 or H3K27Ac fluorescence intensity across a nucleus
Diameter-normalised position	H4_fluorescence intensity profile_control
	rep1																									rep2
	nucleus 1	nucleus 2	nucleus 3	nucleus 4	nucleus 5	nucleus 6	nucleus 7	nucleus 8	nucleus 9	nucleus 10	nucleus 11	nucleus 12	nucleus 13	nucleus 14	nucleus 15	nucleus 16	nucleus 17	nucleus 18	nucleus 19	nucleus 20	nucleus 21	nucleus 22	nucleus 23	nucleus 24	nucleus 25	nucleus 26	nucleus 27	nucleus 28	nucleus 29	nucleus 30	nucleus 31	nucleus 32	nucleus 33	nucleus 34	nucleus 35	nucleus 36	nucleus 37	nucleus 38	nucleus 39	nucleus 40	nucleus 41	nucleus 42	nucleus 43	nucleus 44	nucleus 45	nucleus 46	nucleus 47	nucleus 48	nucleus 49
-0.2	ND	ND	0.486449	ND	0.0498275	ND	0.0369775	ND	0.0957987	ND	0.0604537	0.07047	0.0884636	0.236165	0.0758375	0.096629	0.0668866	0.0870439	ND	ND	0.0574855	0.0447392	ND	0.113577	0.0416046	ND	ND	0.0905816	ND	0.092601	0.0809639	0.0773601	0.0467721	0.0906607	ND	ND	0.0707431	0.0475542	0.0947903	0.1015	0.0583799	0.0316093	0.0238838	0.0392131	0.0276045	0.0798259	ND	0.0624701	0.0401283
-0.15	0.0791173	0.0289336	0.473896	0.0398994	0.0455342	0.0334457	0.085766	0.0787759	0.104911	ND	0.0861976	0.0648361	0.0785043	0.216979	0.0751968	0.095587	0.0563047	0.0582237	0.102896	0.0520278	0.0737021	0.0600468	0.0492686	0.099217	0.0508193	ND	0.135253	0.103842	0.156009	0.0948737	0.103136	0.0849449	0.0606553	0.108209	ND	0.0920011	0.0966726	0.0698221	0.0905698	0.101827	0.0584547	0.0419833	0.0497241	0.0654999	0.0277658	0.0974795	0.0621444	0.0610818	0.0542596
-0.1	0.0698762	0.0494818	0.594046	0.0364772	0.0551237	0.0549996	0.153412	0.0996783	0.0942859	0.0952642	0.107459	0.0979335	0.0674566	0.169443	0.0696925	0.090609	0.0676336	0.0513215	0.0894389	0.0632551	0.065513	0.054319	0.0739643	0.0826349	0.0646568	ND	0.138324	0.112452	0.194405	0.101852	0.134726	0.0958602	0.0944031	0.144984	0.070757	0.106778	0.128561	0.102355	0.130809	0.0821819	0.0538143	0.0792137	0.0672659	0.129204	0.0655065	0.146932	0.10234	0.166649	0.0756639
-0.05	0.116974	0.20653	0.661132	0.0589674	0.0836726	0.0543725	0.258376	0.134356	0.125105	0.103626	0.191876	0.0984788	0.133825	0.213652	0.132599	0.105042	0.0927472	0.0799983	0.108962	0.10592	0.0883985	0.095477	0.234159	0.079582	0.111751	0.106307	0.191605	0.176471	0.307231	0.153692	0.281297	0.237498	0.143023	0.219598	0.160841	0.240264	0.214951	0.292812	0.179305	0.117507	0.110947	0.163124	0.213234	0.333207	0.135898	0.157541	0.225009	0.330751	0.108174
0	0.321009	0.603512	0.86975	0.291938	0.235286	0.258229	0.643697	0.26208	0.439372	0.398227	0.409441	0.222415	0.593966	0.465543	0.356666	0.444215	0.278841	0.283663	0.379903	0.600005	0.208812	0.540762	0.891676	0.362272	0.346073	0.318689	0.276005	0.310235	0.739204	0.46523	0.682415	0.510602	0.421776	0.612139	0.554905	0.876174	0.607629	1.07924	0.557417	0.305663	0.271342	0.600288	0.693722	0.63063	0.456052	0.472864	0.774729	0.668509	0.376016
0.05	0.619928	0.904339	1.02773	0.886806	0.951737	0.674303	1.20632	0.54343	0.837632	1.0182	0.820146	0.526753	1.458	0.905011	0.842892	1.28871	0.774289	0.7253	1.01363	0.872835	0.537904	0.776194	1.2086	0.925236	0.855918	0.508292	0.56368	0.733595	1.29283	0.900493	1.25536	0.876336	1.1497	1.48879	0.925753	1.18781	1.0348	1.39369	1.03323	1.00263	0.539565	1.77741	1.37163	0.991074	0.892689	1.30077	1.63643	0.883544	0.813894
0.1	0.739293	0.885432	1.05171	1.47056	1.47825	1.10617	1.23439	0.564613	1.03528	1.08313	0.923617	0.896555	1.71392	1.2521	1.11357	1.65539	1.11484	1.07197	1.30585	0.907963	0.814469	1.04149	1.3332	1.21539	1.18106	0.640158	1.17255	1.15754	1.70046	1.29149	1.50642	0.905853	1.31425	1.92026	1.32121	1.22919	1.12422	1.20221	1.21175	1.34689	1.17219	1.66873	1.75434	1.20412	0.948077	1.4517	1.73348	0.936135	1.25698
0.15	0.881088	0.923325	0.99524	1.31407	1.46888	1.13992	1.19728	0.54244	1.15398	1.12347	0.952129	1.1805	1.55022	1.15214	1.23303	1.42987	1.28225	1.23563	1.60628	1.06984	1.08893	1.21235	1.29065	1.40135	1.23252	0.991114	1.64078	1.28929	1.50606	1.56094	1.18753	0.952815	1.35149	1.3364	1.34756	1.18782	0.977176	1.43199	1.34645	1.16237	1.19407	1.48617	1.91084	1.2372	1.06798	1.31643	1.52661	1.26483	1.23649
0.2	1.05483	0.963294	1.03813	1.40425	0.950076	1.13458	1.40297	0.621067	1.01034	1.22318	0.882611	0.891159	1.25487	1.21723	1.21445	1.18675	1.17458	1.32249	1.40966	0.967773	1.22921	1.38144	1.27646	1.40863	1.20336	1.22855	1.57956	1.26129	1.46474	1.24271	1.0226	0.975468	1.41685	1.11575	0.93705	0.855628	0.955301	1.558	1.18103	1.34	1.30299	1.28938	1.22792	1.28464	1.0873	1.27881	1.0602	1.4685	0.809724
0.25	0.909104	1.06187	1.03628	1.46344	0.646943	1.12756	1.15683	0.716621	0.825832	1.13377	0.879381	0.886426	1.12834	1.15859	1.17379	0.854194	1.05282	1.2688	1.17098	1.02019	1.2014	1.31678	1.30971	1.22509	1.35589	1.2361	1.69976	1.1691	1.24332	1.13039	0.663097	0.841663	1.35493	1.09788	0.782434	0.590637	0.849509	1.53278	1.1124	1.00303	1.20138	1.07563	0.832997	1.0429	1.09761	1.34195	0.73331	1.39855	0.725458
0.3	0.843783	1.24956	0.977161	1.25781	0.667532	1.16533	1.11618	0.812571	0.640546	1.14135	0.911124	0.875577	1.24499	1.06612	1.11694	0.597718	0.899772	1.26419	0.905774	1.17505	1.13268	1.09072	1.3564	0.988121	1.50696	1.15784	1.63917	1.03217	1.28352	1.31484	0.520829	0.838824	1.01902	1.0063	0.795973	0.465037	0.819382	1.20871	0.795162	0.721593	1.29743	0.695009	0.617942	0.957701	1.32721	1.0449	0.582959	1.21769	0.724536
0.35	0.806835	1.14307	1.0289	1.15162	0.696739	1.08195	1.0862	0.900173	0.560157	0.999306	0.80617	0.870625	1.20448	0.732074	1.07888	0.593357	0.826519	1.20581	0.685753	1.04977	1.12574	0.865994	1.47233	0.804658	1.65419	1.0764	0.939646	1.28419	1.27057	1.22707	0.530297	0.794743	0.793538	0.85401	0.785378	0.47833	0.831355	0.862085	0.679863	0.666114	1.11812	0.501712	0.647372	0.874675	1.2473	0.901477	0.552412	0.991819	0.641315
0.4	0.875187	1.07879	0.921922	1.01194	0.737698	1.10963	1.04411	1.1353	0.603345	1.02911	0.762725	0.962876	1.20344	0.555955	0.998819	0.49615	0.755389	1.10294	0.64335	1.01467	1.17016	0.805967	1.23499	0.782663	1.56147	0.936783	0.565086	1.15393	1.26437	1.02754	0.584521	0.728596	0.588985	0.739952	0.887416	0.456206	0.844583	0.704809	0.714003	0.471882	0.996575	0.521074	0.503651	0.801295	1.00398	0.994387	0.617646	0.867779	0.629611
0.45	1.13946	1.14079	0.908311	0.798681	0.686398	1.06323	1.01191	1.26718	0.624715	1.10856	0.727191	0.935861	1.02668	0.670201	0.971355	0.486849	0.706327	1.22683	0.656413	0.939266	1.13975	0.823361	0.950913	0.814037	1.12183	1.17919	0.485927	1.20876	1.2165	0.778643	0.645269	0.703221	0.51772	0.597984	0.86295	0.479426	0.969851	0.586732	0.780963	0.494538	0.982354	0.441952	0.429368	0.980848	0.928592	0.728757	0.572875	0.666496	0.911868
0.5	1.46779	0.826259	1.09427	0.826824	0.734665	1.12858	0.871502	1.14496	0.752233	0.905416	0.735905	0.877584	0.800644	0.729105	0.923292	0.482126	0.801479	1.19671	0.806699	0.754719	0.928295	0.88578	0.814125	0.731916	0.787726	1.10043	0.490026	1.54825	0.921615	0.772258	0.694091	0.828576	0.491823	0.631524	0.888384	0.426583	1.05021	0.547041	0.704068	0.606305	0.890636	0.377128	0.41041	1.01387	0.812458	0.752856	0.493647	0.576867	1.14072
0.55	1.32566	0.767957	1.21861	0.728312	0.849105	0.989203	0.854286	0.999489	0.881397	0.822706	0.634929	1.07024	0.627871	0.719081	0.921496	0.635459	0.766808	0.979242	1.10016	0.756723	0.847454	1.03554	0.63072	0.785114	0.642788	1.11617	0.451539	1.34926	0.682499	0.667985	0.726965	0.957829	0.536929	0.648647	0.986798	0.52168	1.16306	0.583468	0.748413	0.773389	0.753001	0.429765	0.474201	1.05446	0.839209	0.648475	0.519425	0.571203	1.18003
0.6	1.42025	0.830314	1.2871	0.634999	0.902568	1.04139	0.919706	1.0112	1.09125	0.91454	0.692844	1.23001	0.587163	0.74538	0.872743	0.80892	0.89417	0.870463	1.37536	0.834705	0.906944	1.03676	0.473728	0.760324	0.598382	1.21028	0.5412	0.833323	0.538622	0.595969	0.845727	0.969824	0.531614	0.75148	1.11617	0.677009	1.05244	0.519054	0.64284	0.821528	0.812403	0.562814	0.703424	0.92401	1.04406	0.624804	0.731701	0.685758	1.17666
0.65	1.19574	1.09174	1.11671	0.580712	1.09758	1.0066	1.10442	1.21095	1.25521	0.877194	0.890654	1.34323	0.618266	0.684247	0.784179	1.01267	0.977676	0.87029	1.36186	1.00039	1.02548	1.05952	0.403349	0.852494	0.630738	1.14671	0.695933	0.678709	0.485701	0.605363	0.879374	1.07483	0.666938	0.845102	1.09279	0.941912	0.907609	0.523324	0.800317	1.25652	0.741899	0.741308	0.916246	0.767372	1.25097	0.67218	0.920934	0.810126	1.40908
0.7	1.0894	1.48839	1.1599	0.593394	1.15653	1.01951	1.02822	1.52065	1.42646	0.953345	1.07861	1.24867	0.597885	0.832118	0.744192	1.18004	1.26943	0.826702	1.23002	1.00955	1.14515	1.10027	0.462545	0.933527	0.849367	1.1323	1.12548	0.713466	0.536851	0.626732	1.06314	1.08596	0.962927	0.857865	1.14281	1.34283	0.913198	0.622727	0.904562	1.32823	0.850525	0.941059	1.03017	0.837043	1.17085	0.890833	1.03515	0.952079	1.40818
0.75	1.06685	1.58134	1.17992	0.689685	1.48164	0.988506	1.02742	1.48409	1.34953	0.957625	1.45227	1.15403	0.568415	1.2163	0.775791	1.22256	1.42628	0.743915	1.14909	1.26839	1.18155	1.14598	0.777804	1.02376	0.845993	1.07623	1.53354	0.727971	0.594658	0.65353	1.23938	1.23872	1.23206	0.932948	1.05269	1.63903	0.954723	0.981749	1.09282	1.49837	0.938893	0.9718	1.19888	0.84023	1.03266	0.955858	1.15535	1.03183	1.08326
0.8	1.14457	1.4805	0.931329	0.85719	1.49016	0.874698	0.881533	1.52457	1.61514	0.90192	1.74947	1.25757	0.630538	1.53135	0.920273	1.3114	1.13809	0.816373	0.968331	1.38246	1.32538	1.28973	1.09558	1.18269	0.971148	1.09714	1.61783	0.756642	0.642759	0.675504	1.23173	1.1691	1.57921	0.993011	1.12651	1.60005	1.12801	1.44951	1.34286	1.4732	1.1198	1.22053	1.46096	1.38096	0.921371	1.23817	1.29913	1.09127	0.80275
0.85	1.03906	0.854936	0.753207	1.09006	1.30498	0.990248	0.82448	1.55897	1.68019	1.03439	1.50396	1.15074	0.764521	1.4322	1.19654	1.29481	1.0808	0.934961	0.919609	1.123	1.14696	1.12899	1.11003	1.22738	1.10296	1.03751	1.1978	0.766815	0.728797	0.939267	1.58475	1.16249	1.33494	1.08024	1.18592	1.52194	1.21494	1.53504	1.40648	1.12213	1.05668	1.38984	1.25238	1.28019	1.0184	1.37264	1.17801	1.28659	0.896838
0.9	1.15404	0.70117	0.778077	1.34464	1.0963	1.00209	0.720873	1.10586	1.23334	1.02084	1.43055	1.25076	1.11928	1.37288	1.32818	1.28979	1.19067	0.924925	0.7677	1.08354	0.951867	0.909303	1.0188	1.39937	0.929554	1.01046	1.27318	0.859056	1.07846	1.39927	1.43564	1.42451	1.29858	1.24889	1.12993	1.66358	1.26191	1.10468	1.24023	1.02005	1.23326	1.48459	1.25612	0.959468	0.952171	1.06737	1.34072	1.17428	1.12516
0.95	0.837541	0.619433	0.749826	1.35468	1.11993	0.926167	0.641784	0.930562	0.865847	1.11711	1.32853	1.06363	1.10668	1.31647	1.10037	1.38827	1.30313	0.86945	0.609043	1.0496	0.774611	0.590336	0.895749	1.09595	0.673915	0.799955	0.721014	0.917274	0.821622	1.59721	1.44267	1.62852	1.20962	1.1	1.01268	1.62072	1.15735	0.756016	1.34863	1.17784	1.28551	1.47386	1.08246	0.913233	0.82923	0.810608	1.36979	1.23863	1.16076
1	0.511442	0.340143	0.600033	0.864026	0.915021	0.65175	0.628005	0.522379	0.84801	0.748306	1.01666	0.613506	0.76907	0.895648	0.865317	1.10188	0.822264	0.754654	0.361679	0.588552	0.516598	0.454614	0.55665	0.519223	0.425264	0.319836	0.34922	0.851249	0.51422	1.25788	1.03965	0.99404	0.859461	0.719375	0.596068	1.00378	0.875584	0.494504	1.10858	1.13559	0.769592	0.873362	0.802171	0.612947	0.57307	0.445006	0.800282	0.986254	1.23981
1.05	0.239581	0.0993987	0.334755	0.280077	0.345753	0.275881	0.310058	0.177283	0.681779	0.314597	0.518537	0.309285	0.368276	0.48762	0.476227	0.386593	0.331434	0.267263	0.169451	0.222523	0.196363	0.240287	0.218118	0.204108	0.244203	0.166399	0.149716	0.571371	0.292771	0.618566	0.503115	0.438508	0.426128	0.404781	0.268402	0.434352	0.399929	0.245198	0.487495	0.511682	0.344666	0.377027	0.311299	0.288507	0.202289	0.234572	0.34623	0.433424	0.487376
1.1	0.0901743	0.0869591	0.154251	0.111877	0.12999	0.168483	0.138387	0.112942	0.271037	0.115557	0.209709	0.143039	0.161662	0.214291	0.149083	0.172883	0.151859	0.0912712	0.083719	0.106821	0.0763645	0.10766	0.0826187	0.12712	0.125738	ND	0.101077	0.254172	0.202537	0.275625	0.259441	0.213853	0.193621	0.283036	0.122044	0.204724	0.222209	0.185138	0.235927	0.206746	0.140536	0.158763	0.14138	0.14224	0.0991903	0.113679	0.177165	0.192426	0.179345
1.15	0.0442279	0.0622577	0.0651166	0.0725437	0.0822311	0.121334	0.0948086	0.116198	0.136278	0.0883826	0.148827	0.102121	0.104128	0.149148	0.086089	0.171751	0.0886163	0.0807103	ND	0.0616433	0.0851375	0.0605885	0.0554834	0.117672	0.0785488	ND	0.0938381	0.167834	0.180896	0.150725	0.154791	0.101601	0.102383	0.167531	0.0855732	0.195929	0.134979	0.158324	0.171746	0.118744	0.0771662	0.116048	0.0864606	0.0865318	0.0673117	0.099761	0.115181	0.146611	0.113703
1.2	0.030966	0.0524681	0.029839	ND	0.0492634	ND	0.0760695	0.094586	0.133548	ND	0.138674	0.074372	0.118995	0.117271	0.0692556	ND	0.0622691	0.0625697	ND	0.0326721	0.0596668	0.0743713	ND	0.110731	0.0470256	ND	ND	0.139327	0.155353	0.113311	0.10961	0.0831558	0.0832371	0.104828	0.0806819	0.146768	0.102777	0.136075	0.133063	0.0868113	0.0872455	0.100287	0.0690201	0.0524927	0.0502465	ND	0.0839695	0.130288	0.0985735
Diameter-normalised position	H4_fluorescence intensity profile_Elys-KD
	rep1																									rep2
	nucleus 1	nucleus 2	nucleus 3	nucleus 4	nucleus 5	nucleus 6	nucleus 7	nucleus 8	nucleus 9	nucleus 10	nucleus 11	nucleus 12	nucleus 13	nucleus 14	nucleus 15	nucleus 16	nucleus 17	nucleus 18	nucleus 19	nucleus 20	nucleus 21	nucleus 22	nucleus 23	nucleus 24	nucleus 25	nucleus 26	nucleus 27	nucleus 28	nucleus 29	nucleus 30	nucleus 31	nucleus 32	nucleus 33	nucleus 34	nucleus 35	nucleus 36	nucleus 37	nucleus 38	nucleus 39	nucleus 40	nucleus 41	nucleus 42	nucleus 43	nucleus 44	nucleus 45	nucleus 46	nucleus 47	nucleus 48	nucleus 49
-0.2	0.0490786	0.0381297	0.0226652	ND	ND	0.0697871	0.0258386	ND	ND	0.0185987		0.0181502	0.0521671	0.0515418	ND	ND	0.0851349	0.0189516	0.152844	0.0592014	0.0324435	0.0398144	0.067952	ND	ND	0.0283631	0.0653703	0.0375045	0.0494723	0.017132	0.04829	0.076095	0.0457605	0.0392347	0.123121	0.0796513	0.0957789	0.0464247	0.0253123	0.0340534	0.0562776	ND	0.0872548	0.0448848	0.0509923	0.0644987	ND	0.0634011	0.0383188
-0.15	0.0725809	0.0465763	0.0427465	0.0627047	0.0246174	0.0637094	0.0303938	0.059004	ND	0.0166401	0.062983	0.0194066	0.0651247	0.053728	0.103886	0.0698503	0.0988043	0.0252946	0.139704	0.0730359	0.0533922	0.0702815	0.0967571	ND	0.0411437	0.0356485	0.100788	0.0488545	0.071394	0.0371957	0.193819	0.110023	0.0941602	0.0409983	0.121325	0.104853	0.0910436	0.0755699	0.0397226	0.0373294	0.0520025	ND	0.135145	0.0544915	0.125166	0.0853166	0.143267	0.0610616	0.0411742
-0.1	0.122553	0.0558644	0.111753	0.0967254	0.0372503	0.0851189	0.0410988	0.12743	0.0362275	0.0219844	0.0944013	0.0394814	0.091657	0.0935437	0.137626	0.147747	0.101545	0.050586	0.138032	0.101328	0.0756737	0.118372	0.100818	0.138507	0.0618759	0.0429988	0.183382	0.114594	0.0928941	0.117319	0.180925	0.14807	0.139786	0.0540169	0.169862	0.0978185	0.0968773	0.0825266	0.0545969	0.0379185	0.0639089	0.145187	0.186309	0.060398	0.198684	0.125419	0.143193	0.101553	0.0755285
-0.05	0.242535	0.108784	0.213283	0.307782	0.0670992	0.167031	0.159245	0.172238	0.0760644	0.061363	0.136494	0.0845227	0.219438	0.134188	0.247605	0.222683	0.151844	0.118931	0.157889	0.227126	0.13169	0.17216	0.18236	0.220988	0.0999014	0.0744758	0.270488	0.286263	0.154636	0.151807	0.165913	0.265896	0.2008	0.104822	0.356469	0.131632	0.218102	0.167241	0.0871288	0.0614829	0.101147	0.293771	0.349676	0.0825532	0.512376	0.223189	0.336972	0.259323	0.14091
0	0.616622	0.26023	0.336505	0.746238	0.254177	0.376311	0.546406	0.221676	0.276609	0.171108	0.459679	0.225886	0.49684	0.318208	0.446262	0.468304	0.24416	0.309472	0.243882	0.454833	0.276457	0.410764	0.526344	0.436905	0.25229	0.256202	0.490565	0.643521	0.32364	0.250697	0.248105	0.662463	0.394247	0.323411	0.524296	0.348888	0.458098	0.610814	0.39366	0.151818	0.230445	0.722797	0.825795	0.371213	0.87424	0.606702	0.918508	0.586103	0.62572
0.05	1.05039	0.704322	0.448136	1.00637	0.630149	0.875011	1.09816	0.363893	0.594327	0.488095	1.2314	0.502298	0.734939	0.631586	0.68356	0.974747	0.514053	0.586456	0.321791	0.822423	0.923702	0.762548	0.855708	0.607159	0.568579	0.661492	0.933396	0.985099	0.692257	0.469227	0.27629	1.17686	0.932163	0.77107	0.622914	0.639861	0.90719	1.06931	1.04228	0.434576	0.610529	1.3367	1.29296	0.814891	1.24817	1.28976	1.64991	0.557327	1.27357
0.1	0.977319	1.04184	0.536298	1.14782	0.787267	1.36447	1.25916	0.519683	0.915547	0.800776	1.5602	0.654022	0.888467	0.712257	0.90287	1.46359	0.761269	0.903086	0.558404	1.0702	1.42447	1.29526	1.37723	0.747705	0.941191	1.04321	1.27853	1.13439	0.992556	0.839501	0.317074	1.38028	1.47914	1.11663	0.680754	0.647102	1.31268	1.50587	1.1717	0.780254	1.01957	1.69921	1.55069	0.918726	1.174	1.67981	1.30508	0.612999	1.36457
0.15	0.942921	1.03416	0.64454	1.22705	0.83385	1.37812	1.24144	0.65235	0.969008	0.831718	1.66056	0.786527	1.18621	0.646392	0.896777	1.42156	0.762844	1.29735	0.754658	1.06018	1.26471	1.11089	1.08896	0.998373	1.564	1.29509	1.31133	1.28572	0.919294	0.828355	0.407736	1.28916	1.51372	1.33587	0.852248	0.749407	1.69722	1.65407	1.16203	1.01114	1.52978	1.7577	1.57634	1.21205	0.87789	1.61596	0.722661	0.73656	1.33422
0.2	0.943303	0.942474	0.670351	1.30491	0.964213	1.17612	1.09333	1.02969	1.17105	0.977519	1.61422	0.899838	1.20528	0.63774	0.908811	1.38019	0.801238	1.47132	0.953874	0.890473	1.18017	0.731657	1.062	0.933019	1.55775	1.25498	1.40034	1.20896	1.03109	0.813008	0.424544	1.23565	1.38592	1.14507	1.14464	0.818882	1.68287	1.51316	1.02049	1.01111	1.55176	1.7214	1.40717	1.29024	0.727435	1.29875	0.698364	0.889955	1.33014
0.25	0.822915	0.934806	0.689309	1.07678	1.09121	0.949227	1.15314	1.21381	1.18725	1.04904	1.452	1.08078	1.13096	0.591571	0.825502	1.38421	0.840923	1.63288	1.17823	0.780919	1.17309	0.625917	1.16715	0.892467	1.30184	1.06994	1.46109	1.1481	1.04034	0.784988	0.428492	1.10252	1.38878	1.17896	1.29874	0.752388	1.42402	1.27787	0.784739	1.02474	1.74688	1.63694	1.41512	1.15985	0.604584	1.04726	0.563364	1.13783	1.24311
0.3	0.870588	1.01383	0.736802	0.870409	1.1983	0.731192	1.09529	1.48898	1.09925	0.947129	1.23879	1.1997	1.09007	0.579017	0.843235	1.23445	0.839254	1.53295	1.17128	0.687776	1.30603	0.622075	1.06048	0.813762	1.28581	1.18795	1.37928	1.17188	1.02457	1.03924	0.46216	1.06708	1.26895	1.07808	1.43126	0.801	1.07832	1.01655	0.703627	1.11735	1.87753	1.41211	1.07883	1.11773	0.588657	0.922521	0.601524	1.34697	0.946446
0.35	0.89993	0.959033	0.891517	0.785486	1.19653	0.652425	0.872821	1.65575	1.16687	1.06974	0.93849	1.205	0.961221	0.583058	0.861666	1.05181	0.787568	1.46745	1.17544	0.685948	1.19774	0.710208	1.26494	0.716344	1.09368	1.17083	1.11615	1.06834	1.00779	1.08638	0.581302	1.09136	1.10612	1.06332	1.32763	0.81565	0.871236	0.858254	0.576239	1.05872	1.64714	1.23829	0.835837	1.00764	0.624414	0.935827	0.544488	1.42157	0.737337
0.4	0.911586	1.01012	1.0986	0.751194	1.15377	0.703979	0.790392	1.33766	1.12169	1.57324	0.750597	1.11743	0.779702	0.53047	0.831772	0.929372	0.843695	1.48146	1.22756	0.737214	1.29349	0.777829	1.52137	0.650687	0.96116	0.947231	0.845265	0.958417	0.893794	1.036	0.718796	1.13057	1.01943	0.858511	1.2541	0.798162	0.793178	0.730144	0.555428	1.01761	1.27177	1.13755	0.687867	1.12543	0.604538	0.899232	0.51261	1.3483	0.636564
0.45	0.934223	1.15896	1.19544	0.686393	1.10033	0.759962	0.785685	0.852405	0.973618	1.22686	0.614915	0.872894	0.894189	0.664511	0.868711	0.874553	0.814466	1.22249	1.0389	0.776017	1.31894	0.752377	1.32428	0.75527	0.864133	0.877154	0.735146	0.949523	1.10519	0.937551	1.10547	1.0726	0.939231	0.685316	1.19919	0.711858	0.74419	0.612329	0.697813	0.970393	0.871524	0.785165	0.713037	1.19314	0.607382	0.770405	0.596527	1.21016	0.739886
0.5	1.03179	1.17916	1.22743	0.754434	0.998243	0.749771	0.768218	0.812292	0.868971	1.02628	0.617106	0.710237	0.862945	0.801057	0.89811	0.695513	0.84507	0.951893	1.06269	0.841492	1.0778	0.752043	1.19029	0.865212	0.68194	0.816931	0.755552	0.854596	1.16853	0.931551	1.31767	0.882896	0.864887	0.585666	0.939725	0.661519	0.635548	0.625149	0.82544	1.01462	0.631892	0.623654	0.877504	0.989558	0.722115	0.819653	0.711485	1.15206	0.863511
0.55	1.03142	1.31244	1.30225	0.800263	1.02804	0.755258	0.768957	0.888302	0.806233	0.911462	0.657001	0.705292	0.923694	0.9201	0.985735	0.710685	0.822467	0.713315	1.09367	0.94768	0.88522	0.818538	1.04462	1.09651	0.820165	0.819909	0.775202	0.872473	1.08908	1.08416	1.45812	0.814702	0.903759	0.623538	0.881755	0.699483	0.606343	0.669497	0.82971	1.15957	0.567268	0.540269	1.12559	0.843849	1.00402	0.809201	0.866838	1.18934	0.916464
0.6	1.00525	1.37804	1.32596	0.920225	1.04318	0.68935	0.799604	0.855822	0.874208	0.852124	0.588208	0.719379	0.940971	1.1884	1.04937	0.72879	0.951633	0.651155	0.926977	0.987356	0.813211	0.849711	0.945589	1.18505	0.734106	1.15026	0.676733	0.928556	1.00642	1.20462	1.41282	0.830405	0.908634	0.590693	0.790339	0.73199	0.58379	0.7079	1.02213	1.55048	0.569859	0.564608	1.08331	0.981445	1.08406	0.791252	0.927468	1.16196	0.96838
0.65	1.03423	1.38691	1.25626	1.18969	1.05934	0.833566	0.852723	0.746693	1.25364	0.882929	0.655158	0.943597	0.954265	1.3425	1.29031	0.797131	1.25775	0.673633	1.06894	0.945769	0.80409	0.914978	0.946401	1.40348	0.805165	1.18847	0.652408	0.938622	1.07421	1.42571	1.34466	0.823377	0.740721	0.681431	0.745611	0.962669	0.626663	0.720831	1.14795	1.57068	0.609432	0.524162	0.838519	1.11948	1.10148	0.773941	1.09053	1.21239	0.887986
0.7	1.0652	1.55253	1.21673	1.31299	1.10454	1.00869	0.799578	0.755124	1.2751	1.00066	0.689908	1.10016	0.931603	1.51814	1.4672	0.8548	1.46247	0.733505	1.42464	1.03252	0.810087	1.25133	0.864804	1.54654	0.951239	0.832014	0.764667	1.0239	1.34108	1.53866	1.69682	0.797108	0.755518	0.802394	0.787717	1.07921	0.652805	0.73222	1.31349	1.51538	0.654147	0.536054	0.947966	1.0443	1.20488	0.741209	1.14636	1.19932	0.746387
0.75	1.07249	1.57047	1.46405	1.39685	1.04933	1.07713	0.84999	0.97213	1.21769	1.26834	0.698746	1.42799	1.00464	1.82679	1.4181	0.90579	1.55057	0.881459	1.67958	1.2999	0.785682	1.23691	0.905575	1.65877	1.19485	0.743071	0.948049	1.01811	1.19878	1.41658	2.00709	0.843734	0.796761	1.10762	0.964107	1.33235	0.747119	0.815074	1.2654	1.1523	0.694524	0.462023	1.00654	1.07591	1.18295	0.834024	1.10644	1.01704	0.780971
0.8	1.17676	1.30459	1.41999	1.35249	0.984769	1.27245	1.13285	1.33728	1.29212	1.31394	0.833335	1.52005	1.1502	1.8125	1.26735	0.861813	1.75177	1.05624	1.57516	1.69354	0.849694	1.35072	0.761495	1.47276	1.38491	0.910811	0.926511	1.02693	1.13384	1.22008	1.92401	0.851489	0.722461	1.3428	1.1315	1.80082	0.989679	0.980613	1.25193	0.976313	0.741588	0.591888	0.846841	0.961749	1.27283	0.824296	1.23611	1.06238	1.01283
0.85	1.26123	0.795665	1.39089	1.22649	1.05042	1.39467	1.29479	1.68395	1.2927	1.05905	0.983121	1.55132	1.24831	1.66139	1.24244	0.82943	1.5769	1.08918	1.17221	1.69848	0.896256	1.66724	0.752562	1.30432	1.28975	0.959882	1.11254	1.02763	1.18977	1.21253	1.64882	0.950752	0.805662	1.4661	1.27622	2.1718	1.22003	1.34115	1.39196	0.947001	0.919041	0.811138	0.698889	0.980365	1.47999	0.747003	1.5223	0.921669	1.22546
0.9	1.14417	0.410831	1.0672	0.980476	1.15321	1.42152	1.26794	1.59421	0.999364	1.17448	1.25146	1.43798	1.23872	1.62949	1.12778	1.0211	1.32562	0.821301	0.78349	1.33151	0.766566	1.57682	0.670803	1.10258	0.958756	1.14306	1.27907	0.911312	0.969497	1.08768	1.27654	0.936551	0.819484	1.56004	1.23894	1.6955	1.37214	1.56385	1.42013	0.829553	1.18413	0.905947	0.596691	0.951706	1.52486	0.917068	1.54337	0.809822	1.2277
0.95	1.07524	0.227498	0.880489	0.76058	1.1572	1.38087	1.25087	0.952528	0.680082	1.0934	1.27342	1.22841	1.15985	1.2477	1.07332	1.09296	0.916168	0.54656	0.534264	1.07373	0.699971	1.36308	0.661977	0.80628	0.783868	1.29541	1.03474	0.890732	0.770441	0.854477	0.889524	0.952351	1.02154	1.39353	0.959146	1.40741	1.29448	0.985606	1.22578	0.79843	0.985126	0.966583	0.79085	0.743852	1.36125	1.32116	1.58298	0.592082	1.0265
1	0.706541	0.153858	0.770411	0.433749	0.792354	1.05384	0.938059	0.571006	0.381656	0.78819	0.85508	0.69406	0.762948	0.691826	0.671653	1.01853	0.751295	0.320127	0.311531	0.705931	0.724002	0.896919	0.473985	0.487998	0.455184	0.960427	0.614671	0.570059	0.479175	0.474056	0.494406	0.873474	0.967421	0.755351	0.520989	0.934092	1.01344	0.562033	0.769662	0.324524	0.554558	0.602832	0.464496	0.468958	0.8554	1.05561	0.94662	0.373336	0.612259
1.05	0.251366	0.104644	0.455804	0.179061	0.359307	0.607377	0.30455	0.220718	0.183742	0.304272	0.407589	0.303341	0.379025	0.368179	0.305907	0.565033	0.399217	0.200926	0.184081	0.417485	0.290034	0.326214	0.298068	0.269848	0.191158	0.499306	0.251018	0.258673	0.227295	0.195442	0.267525	0.423273	0.349936	0.291206	0.298466	0.416327	0.541575	0.37956	0.353626	0.111212	0.238331	0.239865	0.253507	0.192938	0.429946	0.590329	0.315802	0.212845	0.212933
1.1	0.0799976	0.07787	0.172278	0.0994889	0.148988	0.266107	0.0930543	0.13321	0.0878173	0.114796	0.222076	0.142154	0.145507	0.160323	0.110817	0.224583	0.147813	0.125071	0.0875238	0.207808	0.281829	0.0841141	0.208783	0.112478	0.0982182	0.264558	0.117652	0.137586	0.131708	0.0791232	0.157148	0.196199	0.146004	0.11453	0.151224	0.16858	0.191155	0.217677	0.186841	0.0591983	0.16309	0.119769	0.132824	0.0740037	0.16037	0.269525	0.120251	0.112232	0.105676
1.15	0.036472	0.0571629	0.0620134	0.0612038	0.0659241	0.146507	0.0488849	0.0891688	0.0540079	0.0642224	0.136561	0.0769312	0.0559254	0.101891	0.0469924	0.104077	0.0646937	0.0631881	0.0747354	0.100829	0.213444	0.0398144	0.108182	0.0628324	0.0868369	ND	0.0502143	0.10805	0.0685607	0.0530984	0.0705997	0.103092	0.111158	0.063389	0.0947885	0.0903835	0.0901649	0.084967	0.0837582	0.0457638	0.108957	ND	0.103983	0.0427934	0.069579	0.165123	0.0783619	0.109698	0.0751843
1.2	ND	0.0344742	0.0240133	0.0288985	0.0361428	0.0847524	ND	ND	0.0328404	0.0449785	0.083245	0.0618283	0.026364	ND	0.0419656	ND	0.0303311	ND	0.101632	0.0710002	ND	0.0382369	0.0591805	ND	ND	ND	0.0362809	0.0809308	0.0570402	0.0478788	0.052889	0.0595674	0.107222	0.022544	0.106757	0.0545017	0.0798524	0.0462844	0.0470583	0.0337804	0.0705959	ND	0.0984252	0.0364503	0.0392922	0.13935	ND	0.0920733	0.0377324
Diameter-normalised position	LBR_fluorescence intensity profile_control
	rep1																									rep2
	nucleus 1	nucleus 2	nucleus 3	nucleus 4	nucleus 5	nucleus 6	nucleus 7	nucleus 8	nucleus 9	nucleus 10	nucleus 11	nucleus 12	nucleus 13	nucleus 14	nucleus 15	nucleus 16	nucleus 17	nucleus 18	nucleus 19	nucleus 20	nucleus 21	nucleus 22	nucleus 23	nucleus 24	nucleus 25	nucleus 26	nucleus 27	nucleus 28	nucleus 29	nucleus 30	nucleus 31	nucleus 32	nucleus 33	nucleus 34	nucleus 35	nucleus 36	nucleus 37	nucleus 38	nucleus 39	nucleus 40	nucleus 41	nucleus 42	nucleus 43	nucleus 44	nucleus 45	nucleus 46	nucleus 47	nucleus 48	nucleus 49
-0.2	ND	ND	1.37001	ND	0.139272	ND	0.0806034	ND	0.722873	ND	0.426966	0.19379	0.108762	0.161446	0.182262	0.0721657	0.192155	0.229897	ND	ND	0.164065	0.124812	ND	0.162589	0.0856399	ND	ND	0.372958	ND	0.225458	0.213321	0.625356	0.190886	0.347212	ND	ND	0.277658	0.141305	0.222523	0.194787	0.246252	0.0842718	0.170101	0.187258	0.0942054	0.37445	ND	0.120789	0.151714
-0.15	0.265794	0.146371	1.1862	0.310414	0.280994	0.127421	0.411467	0.278774	0.817702	ND	0.38015	0.258724	0.154699	0.189527	0.305837	0.125493	0.16243	0.247566	0.423646	0.349149	0.226195	0.165891	0.31329	0.227186	0.17361	ND	0.615529	0.427659	0.607022	0.316162	0.403001	0.548062	0.290634	0.534369	ND	0.364793	0.349854	0.229155	0.338211	0.275983	0.286652	0.102554	0.192574	0.375137	0.164158	0.386779	0.346463	0.235522	0.299644
-0.1	0.476281	0.338662	1.26905	0.373768	0.489901	0.341338	0.764181	0.723503	0.842317	0.467158	0.646594	0.417892	0.284986	0.434095	0.627394	0.246799	0.34814	0.430571	0.492805	0.563591	0.333476	0.372342	0.590937	0.363669	0.324868	ND	0.775555	0.513931	0.693564	0.545148	0.58559	0.768891	0.687936	0.635844	0.418518	0.673628	0.518906	0.382751	0.638696	0.581167	0.37314	0.280811	0.350687	0.695761	0.44109	0.599273	0.692569	0.899898	0.773446
-0.05	2.09559	1.52724	2.48572	1.38577	1.60874	1.15713	1.28273	2.04518	1.78404	1.5218	2.23306	1.2881	1.17766	1.83201	2.27029	0.945231	1.27705	1.77203	1.44065	1.7448	0.945732	1.537	1.8502	1.42098	1.06532	1.32323	1.56446	1.24155	1.42791	1.72817	1.21014	1.81814	2.05184	1.67048	1.05601	1.30352	1.42026	1.43751	1.92025	1.44258	1.21495	1.17715	1.8422	1.73216	1.46941	1.85625	1.70996	2.32576	2.17993
0	4.8557	3.45065	3.78766	3.3745	3.34183	3.07091	2.74522	2.91415	3.54204	4.30925	3.83465	4.03679	3.40121	4.13784	3.81001	3.00417	3.22243	3.91997	3.68248	3.58374	3.71975	4.06983	3.21438	3.56713	2.08147	3.40719	3.12751	2.19732	2.75324	3.59201	2.60122	3.18319	3.57735	4.13862	3.1616	3.34073	3.42791	4.58272	4.34453	3.91066	3.50823	3.37758	4.88193	3.85124	4.31859	3.94905	4.21255	4.37732	4.39472
0.05	2.78468	1.69998	2.43806	2.40182	2.1976	2.07535	1.8454	1.73729	2.43281	2.79119	2.46357	2.22083	2.23249	2.74634	2.32932	1.94469	2.42998	2.12194	2.45118	1.96172	2.37599	2.48053	1.80956	1.90194	1.41555	1.74676	1.74181	1.47351	1.66383	2.52799	1.89272	2.04592	2.23449	2.61169	2.2546	2.01358	2.3483	2.44756	2.27762	2.71191	1.94979	1.64659	2.33567	2.20441	2.69275	1.75165	2.50839	2.14819	2.19956
0.1	1.41685	0.895687	1.45326	1.50406	1.35731	1.28027	1.02108	1.18345	1.50696	1.18974	1.35698	1.0542	1.14058	1.36787	1.04152	1.14937	1.20241	1.34475	1.65797	0.98234	1.24939	1.26713	0.943729	0.997471	1.06562	0.953304	1.17296	1.04873	1.02857	1.31081	1.23	1.24506	1.36936	1.3441	1.24844	1.08648	1.45413	1.04792	1.29094	1.30197	1.02136	0.813818	1.18243	1.16402	1.56212	0.992637	1.26068	1.00451	1.11599
0.15	0.69688	0.792964	0.965612	1.0267	0.996322	0.773051	0.681117	0.813222	0.915689	0.778834	0.880763	0.794366	0.795966	0.745317	0.941965	0.941642	0.949854	1.15465	1.02695	0.644652	0.869055	0.847319	0.701164	0.780759	0.736391	0.708369	0.973507	1.06911	0.792137	0.929804	0.885536	0.978952	0.959665	0.943793	0.885515	0.771759	0.900976	0.743523	0.914999	0.785509	0.885244	0.633133	0.777585	0.844572	0.970717	0.863609	0.733161	0.784614	0.833895
0.2	0.48382	0.599287	0.746843	0.83442	0.856892	0.625111	0.56881	0.783366	0.772596	0.74674	0.624828	0.719106	0.611807	0.481112	0.803281	0.661552	0.744971	0.963928	0.656521	0.492319	0.930238	0.769307	0.670622	0.642728	0.559523	0.64929	0.805741	1.08665	0.722994	0.760499	0.778589	0.809094	0.831111	0.786927	0.668612	0.639864	0.727648	0.656436	0.739716	0.67666	0.744068	0.558281	0.666488	0.61327	0.690681	0.646443	0.583921	0.543999	0.643088
0.25	0.408982	0.491035	0.564631	0.743669	0.692723	0.607323	0.456779	0.554568	0.710694	0.79089	0.499862	0.543827	0.57912	0.513092	0.643376	0.577804	0.623157	0.824909	0.456242	0.410534	0.671856	0.698963	0.731792	0.529201	0.470863	0.693704	0.754366	0.968579	0.710705	0.64267	0.651848	0.656967	0.736582	0.646077	0.537174	0.527547	0.667375	0.667319	0.641471	0.653907	0.73724	0.410361	0.567944	0.645121	0.572053	0.607237	0.505344	0.48825	0.568544
0.3	0.356741	0.464123	0.528245	0.639307	0.634469	0.675907	0.457471	0.449198	0.701501	0.50607	0.433251	0.460642	0.668622	0.426913	0.472205	0.514729	0.612278	0.77121	0.395143	0.348069	0.572739	0.626494	0.699953	0.655078	0.474121	0.763882	1.01792	0.940186	0.714327	0.58499	0.553927	0.632286	0.575327	0.605257	0.487841	0.570864	0.612815	0.593175	0.567473	0.472838	0.876014	0.33842	0.517356	0.538911	0.48429	0.707014	0.453308	0.368769	0.464957
0.35	0.35994	0.465096	0.545555	0.531419	0.539619	0.546299	0.449466	0.463284	0.611612	0.423863	0.468996	0.397993	0.519255	0.35894	0.428976	0.474758	0.582813	0.597631	0.387333	0.316613	0.548377	0.61382	0.683234	0.667704	0.518075	0.636254	0.718133	1.04521	0.723705	0.501683	0.548952	0.630151	0.493911	0.513449	0.515476	0.552366	0.544798	0.387681	0.471804	0.426204	0.842316	0.421121	0.512165	0.510158	0.419831	0.610055	0.450447	0.320728	0.437429
0.4	0.527023	0.487953	0.502223	0.468637	0.542148	0.679564	0.461207	0.442517	0.539121	0.418553	0.471435	0.451907	0.425098	0.312625	0.480414	0.441267	0.456369	0.514608	0.705206	0.289198	0.511104	0.485444	0.724704	0.562202	0.519728	0.689796	0.570104	1.02367	0.733569	0.464738	0.518061	0.613178	0.488182	0.420806	0.487406	0.542313	0.502383	0.346186	0.443354	0.385556	0.706008	0.529151	0.514629	0.503844	0.348382	0.62952	0.454113	0.303109	0.478437
0.45	0.568727	0.588405	0.465951	0.428041	0.469825	0.62358	0.623007	0.405407	0.406274	0.346775	0.491043	0.628285	0.410493	0.297532	0.492816	0.440769	0.499517	0.530942	0.586165	0.254398	0.447122	0.421566	0.70074	0.504236	0.402	0.563615	0.57857	1.00768	0.794562	0.454649	0.569138	0.582197	0.441648	0.432708	0.519698	0.522098	0.464354	0.37988	0.442997	0.356182	0.646389	0.42912	0.559811	0.632974	0.352326	0.602719	0.468657	0.322518	0.476025
0.5	0.49937	0.543193	0.470108	0.423163	0.437259	0.675174	0.761463	0.692683	0.404405	0.347714	0.449576	0.703892	0.359732	0.334043	0.599914	0.486979	0.525058	0.534624	0.377389	0.312384	0.403458	0.371098	0.620551	0.45121	0.399093	0.558116	0.547541	0.856552	0.603581	0.43529	0.741483	0.607993	0.437536	0.39972	0.558908	0.512636	0.492012	0.400089	0.428132	0.367573	0.61982	0.526818	0.526336	0.714304	0.392718	0.583499	0.43176	0.298016	0.548205
0.55	0.440416	0.583007	0.523063	0.445192	0.420582	0.888823	0.683686	0.916996	0.440425	0.374391	0.424808	0.771111	0.315105	0.338938	0.625822	0.537056	0.543426	0.412362	0.35894	0.302331	0.417073	0.354082	0.587895	0.520637	0.453522	0.511703	0.563283	0.728077	0.565789	0.420753	0.859227	0.646809	0.457342	0.387513	0.486652	0.537246	0.528911	0.368125	0.436126	0.395646	0.620847	0.685649	0.469353	0.670001	0.452368	0.495132	0.366878	0.315222	0.586801
0.6	0.418916	0.553191	0.644235	0.383996	0.46358	0.779969	0.641981	0.62021	0.523226	0.400024	0.449482	0.645726	0.494378	0.374341	0.545302	0.47416	0.496202	0.321788	0.423646	0.289616	0.452286	0.337129	0.60022	0.510428	0.527497	0.612812	0.541272	0.738316	0.565433	0.44264	0.793981	0.758301	0.455867	0.399748	0.509666	0.586666	0.553406	0.396787	0.44716	0.395328	0.561671	0.736831	0.486796	0.549896	0.452629	0.382567	0.438287	0.275762	0.550215
0.65	0.568548	0.581238	0.680392	0.347321	0.55021	0.664147	0.594791	0.68549	0.574346	0.437344	0.516187	0.614343	0.52728	0.400669	0.479628	0.586894	0.546599	0.347126	0.486778	0.388825	0.532753	0.340445	0.612101	0.60595	0.642469	0.699472	0.569088	0.789275	0.64389	0.511954	0.717244	0.643464	0.543349	0.3949	0.495731	0.640408	0.540314	0.437692	0.434739	0.415681	0.569573	0.877276	0.534507	0.477005	0.40511	0.423887	0.523137	0.33766	0.636939
0.7	0.554072	0.696347	0.803841	0.380102	0.506105	0.655846	0.650777	0.591948	0.687969	0.474213	0.763303	0.621401	0.518185	0.515729	0.475174	0.710892	0.684227	0.369524	0.543348	0.5839	0.510243	0.425245	0.657788	0.714032	0.791671	0.655712	0.809708	0.815507	0.657538	0.558725	0.674529	0.611096	0.610797	0.472119	0.498518	0.676297	0.524594	0.47605	0.48885	0.436771	0.614525	1.0423	0.493942	0.562148	0.459552	0.429813	0.630265	0.483846	0.683837
0.75	0.530066	0.780887	0.870861	0.446673	0.582001	0.687025	0.840377	0.640886	0.666705	0.540266	0.77306	0.597278	0.612075	0.566786	0.546612	0.701323	0.64272	0.407345	0.62339	0.926952	0.57566	0.530709	0.795434	0.702176	1.11413	0.631755	0.824994	0.767857	0.676521	0.617482	0.735049	0.599612	0.632024	0.590019	0.567224	0.718798	0.616958	0.656043	0.603811	0.507733	0.696145	1.31207	0.587597	0.737952	0.564436	0.561675	0.644466	0.569465	0.649521
0.8	0.617836	0.821749	0.838348	0.58712	0.689087	0.852357	1.11248	0.855147	0.849813	0.753367	0.692658	0.832719	0.628927	0.685549	0.645036	0.761029	0.695715	0.474827	0.622912	1.45515	0.706703	0.652039	0.941661	0.886447	1.24399	0.781801	0.776135	0.686631	0.758244	0.694544	0.763831	0.718929	0.745575	0.596498	0.670065	0.737714	0.744461	0.87032	0.674175	0.677238	0.659982	1.14299	0.64331	0.746073	0.654587	0.604174	0.610744	0.744558	0.632209
0.85	0.711378	0.967	0.941753	0.751235	0.895781	1.11839	1.31722	0.943693	1.00843	0.98349	0.704292	1.0759	0.848528	0.899777	0.820224	1.06674	0.82041	0.71263	0.717159	1.7123	1.00421	0.836086	1.10723	1.05959	1.57372	0.799418	0.838443	0.747574	0.888639	0.949374	0.883004	0.861339	0.951065	0.70499	0.801676	0.892122	0.884909	0.943465	0.808627	0.785914	0.817723	0.95508	0.806829	0.823917	0.838344	1.04777	0.810947	0.851651	0.7458
0.9	1.13495	1.48377	1.12135	1.0566	1.17591	1.17788	1.60481	1.23383	1.02867	1.2144	0.982181	1.28972	1.33259	1.35783	1.32291	1.21256	1.15024	1.08656	1.34693	2.30292	1.49588	1.06329	1.08453	1.351	1.92455	1.14134	0.914779	0.963425	1.29098	1.38207	1.18817	0.940147	1.30564	1.13807	1.23039	1.11514	1.18215	1.11365	1.11532	1.03426	0.913631	1.35087	1.14402	1.13592	1.14246	1.22359	1.02803	1.15272	0.969173
0.95	2.08451	2.41915	1.70226	2.02303	1.84982	1.68455	2.04562	2.27976	1.52479	1.94305	2.34001	1.5745	2.54545	2.59359	2.36321	1.88348	2.01616	1.90142	2.2566	2.14739	1.86079	2.06182	1.86917	2.16307	2.31868	2.2643	1.41992	1.23877	2.32806	2.02845	1.92224	1.7194	1.83616	2.22411	2.19	2.1513	1.83512	2.18677	1.80958	2.12661	1.72054	1.95535	2.09932	1.91612	1.99116	2.15718	2.0717	3.13047	1.98978
1	3.46641	3.80951	2.43261	4.04916	3.14264	2.17443	2.48463	3.58176	2.83453	3.64019	4.31388	2.44557	4.36686	3.82264	3.78568	3.67327	3.11505	3.57247	2.98385	3.71145	2.79917	3.55434	3.00985	2.75759	2.75702	3.70324	3.07112	1.48155	3.16763	3.14073	2.57915	3.54656	3.14201	3.35266	3.94562	3.62085	2.84108	4.16112	3.64229	4.45465	2.83522	2.68989	3.98928	2.45073	2.74317	5.09077	4.61382	5.4656	3.91898
1.05	1.64846	1.09261	1.77999	1.956	1.38031	1.20002	1.69691	1.50597	1.84751	1.7027	2.32631	1.25136	1.95456	1.97249	2.15938	1.82149	1.84422	1.87727	1.18752	1.75093	1.03828	1.7547	1.20826	1.23924	1.64985	1.31362	0.971475	1.03107	1.37406	1.91515	1.42651	1.77713	1.81422	2.02613	2.20752	1.8063	1.69659	2.48656	1.91239	2.16037	1.33457	1.07331	1.77807	1.13955	1.34203	1.89836	2.20693	3.09826	2.08734
1.1	0.641663	0.209279	0.709205	0.731474	0.502153	0.600109	0.774311	0.499129	0.927889	0.632997	0.991938	0.66402	0.764117	0.586423	0.703286	0.792626	0.682803	0.708272	0.289797	0.467552	0.220752	0.714683	0.298306	0.610089	0.728121	ND	0.455987	0.53862	0.596124	0.807446	0.715929	0.640225	0.703081	0.920472	0.827849	0.888144	0.694684	0.911855	0.760396	0.831709	0.39274	0.370796	0.507718	0.643008	0.528626	0.448191	0.73933	1.0754	0.823584
1.15	0.30356	0.129502	0.224748	0.278979	0.200766	0.378545	0.391356	0.360261	0.652186	0.929255	0.554277	0.550711	0.315952	0.256294	0.390113	0.479775	0.314046	0.290876	ND	0.095482	0.11461	0.515206	0.139656	0.600472	0.481839	ND	0.421911	0.353361	0.389891	0.35605	0.448287	0.435118	0.336274	0.500926	0.388151	0.637884	0.359942	0.67692	0.381949	0.561218	0.179047	0.265337	0.292717	0.354775	0.277159	0.165248	0.453397	0.742355	0.955692
1.2	0.103588	0.124653	0.0905937	ND	0.114769	ND	0.272486	0.23265	0.446546	ND	0.367204	0.672673	0.303336	0.166145	0.358411	ND	0.291363	0.158614	ND	0.025917	0.0613481	0.425214	ND	0.598759	0.319004	ND	ND	0.362218	0.337986	0.241434	0.332713	0.366531	0.223413	0.355507	0.336267	0.503827	0.229057	0.353066	0.238379	0.381841	0.124549	0.237302	0.245984	0.270923	0.229299	ND	0.266069	0.602501	1.02972
Diameter-normalised position	LBR_fluorescence intensity profile_Elys-KD
	rep1																									rep2
	nucleus 1	nucleus 2	nucleus 3	nucleus 4	nucleus 5	nucleus 6	nucleus 7	nucleus 8	nucleus 9	nucleus 10	nucleus 11	nucleus 12	nucleus 13	nucleus 14	nucleus 15	nucleus 16	nucleus 17	nucleus 18	nucleus 19	nucleus 20	nucleus 21	nucleus 22	nucleus 23	nucleus 24	nucleus 25	nucleus 26	nucleus 27	nucleus 28	nucleus 29	nucleus 30	nucleus 31	nucleus 32	nucleus 33	nucleus 34	nucleus 35	nucleus 36	nucleus 37	nucleus 38	nucleus 39	nucleus 40	nucleus 41	nucleus 42	nucleus 43	nucleus 44	nucleus 45	nucleus 46	nucleus 47	nucleus 48	nucleus 49
-0.2	0.469407	0.233817	0.114569	ND	ND	0.114664	0.272606	ND	ND	0.0407705	ND	0.0357102	0.104505	0.472402	ND	ND	0.420991	0.0556906	0.515909	0.269007	0.0634764	0.128439	0.0585169	ND	ND	0.117803	0.51532	0.147496	0.473334	0.160575	0.252959	0.273191	0.567988	0.155224	0.328802	0.207533	0.0352258	0.12957	0.0547993	0.231867	0.170151	ND	0.609067	0.221993	0.243131	0.235257	ND	0.197424	0.185886
-0.15	0.623695	0.331813	0.28326	0.443813	0.349878	0.193577	0.334064	0.33951	ND	0.0545892	0.232472	0.0651513	0.204234	0.491408	0.471722	0.587175	0.551153	0.128576	0.499486	0.343072	0.199808	0.268775	0.0960854	ND	0.0957476	0.126476	0.839659	0.373778	0.631898	0.286931	0.47748	0.558807	0.397311	0.203546	0.325861	0.16205	0.108751	0.344054	0.151799	0.443236	0.205797	ND	0.720276	0.210446	0.330296	0.348805	0.529596	0.222544	0.452795
-0.1	0.891962	0.465357	0.739065	0.729515	0.527165	0.537884	0.517806	0.726662	0.419518	0.277059	0.382566	0.274413	0.731002	0.688523	0.857023	1.02917	1.02641	0.533875	0.629384	0.912274	0.606834	0.745549	0.360739	0.754067	0.231602	0.270057	1.53486	0.992714	0.814149	0.60333	0.92028	0.878572	0.41475	0.626339	0.813506	0.216107	0.408811	0.825782	0.338627	0.34482	0.245662	0.602841	1.20242	0.255495	0.720327	0.628162	0.88412	0.651274	0.500668
-0.05	2.0663	1.33497	1.88563	2.40705	1.82678	1.5932	2.28988	1.9072	1.58427	1.38596	1.26627	1.252	2.1394	1.77733	2.39898	1.9822	2.5977	2.16594	1.68658	2.76992	1.67137	2.52978	1.78482	1.97125	1.25702	1.41342	2.38729	2.52413	1.64687	1.5859	2.07046	1.83992	1.19406	2.08648	2.2278	0.838062	1.49414	2.25221	1.47754	0.779263	1.4278	1.71715	2.65197	0.984806	2.47798	1.53216	1.70692	2.11758	1.40374
0	4.13458	3.19824	2.52066	3.60325	3.95322	2.79112	4.43507	3.21046	3.98757	3.58514	3.22704	2.92145	3.28961	3.46781	3.65005	3.36671	3.90575	4.24647	3.52762	3.87442	4.02264	3.93665	4.49651	3.47404	2.743	3.21908	3.85457	3.81973	3.42955	3.04374	2.90759	3.5474	2.64846	3.84539	3.66511	3.63277	3.21888	5.44029	3.39341	3.52977	4.59811	3.93172	3.67983	3.53288	3.8219	2.70091	3.12986	3.91923	3.13642
0.05	1.93854	2.2005	1.87592	2.42626	2.46508	2.15385	2.19395	1.91978	2.37064	2.06766	2.42983	2.21459	2.06256	2.3361	2.40018	2.00099	2.57694	2.02985	2.33557	2.48475	2.25142	2.59361	2.37155	2.30737	1.76003	2.07431	2.74739	2.19415	2.21885	2.04197	2.03214	1.84567	1.99489	2.48045	2.63092	2.30786	2.38706	2.75291	2.19459	1.89306	2.18238	2.53178	2.83193	2.7715	2.4403	1.80223	2.00464	2.44661	1.77881
0.1	0.821209	1.24722	1.07179	1.59076	1.36572	1.28386	1.17037	1.17178	1.26913	1.18505	1.4495	1.45206	1.12044	1.32481	1.25306	1.20657	1.26771	1.06299	1.50461	1.47432	1.01987	1.16601	1.30815	1.17978	1.05443	1.24822	1.75151	1.23746	1.26956	1.27239	1.19017	1.03228	1.30225	1.52911	1.34765	1.11612	1.40323	1.30804	1.2226	1.1328	1.13242	1.26168	1.82742	1.31688	1.29673	1.13872	1.22471	1.18838	1.10001
0.15	0.56978	0.923136	0.669313	1.17468	1.02533	0.960421	0.915742	1.06477	0.895538	0.913512	0.995407	0.823478	0.772881	0.743473	0.849255	1.00439	0.904927	0.769574	1.03077	1.08974	0.744565	0.86147	0.765394	0.912253	0.883087	0.793387	1.1507	0.90435	0.980402	0.813741	0.989609	0.697391	0.944978	1.04343	0.790158	0.727799	1.27476	0.814075	0.798801	1.0125	0.897596	0.850369	1.23024	0.877515	0.789531	0.980903	0.938221	0.738234	0.917795
0.2	0.494564	0.722029	0.799039	0.861612	0.801406	0.814423	0.72292	0.948579	0.712632	0.754525	0.705009	0.585727	0.766805	0.497907	0.646636	0.975601	0.723568	0.655895	0.780702	0.815868	0.681659	0.751011	0.678946	0.706646	0.853693	0.73059	0.89962	0.643605	0.832877	0.675379	0.929784	0.547519	0.940201	0.826276	0.628421	0.53437	0.873911	0.666813	0.826564	0.920302	0.839776	0.722269	0.936955	0.763092	0.679016	0.784378	0.75355	0.610245	0.955879
0.25	0.461799	0.545725	0.687632	0.614724	0.675173	0.688929	0.5731	0.818162	0.660571	0.811333	0.502083	0.556524	0.77353	0.396453	0.545735	0.890971	0.546814	0.582488	0.679146	0.651624	0.548125	0.633856	0.667981	0.530374	0.757611	0.657575	0.81673	0.506032	0.958202	0.661795	1.02025	0.491063	0.805464	0.763377	0.638658	0.481641	0.629188	0.489065	0.733561	0.647633	0.664975	0.692907	0.685785	0.786345	0.522149	0.610047	0.659141	0.508878	0.638293
0.3	0.429744	0.547132	0.515379	0.538764	0.586921	0.670581	0.507372	0.649187	0.590002	0.98165	0.443078	0.554302	0.707541	0.366333	0.499288	1.03167	0.479531	0.601806	0.506023	0.511795	0.52631	0.552989	0.429816	0.42134	0.732586	0.692105	0.724415	0.550765	0.983658	0.579412	1.10353	0.811836	0.646237	0.65095	0.605365	0.567054	0.567991	0.374619	0.542116	0.608658	0.566787	0.58085	0.630611	0.855281	0.463159	0.558193	0.70327	0.410428	0.585128
0.35	0.419702	0.506907	0.503881	0.490602	0.598798	0.68404	0.461863	0.52227	0.471527	0.758332	0.380789	0.499562	0.633477	0.339816	0.473176	0.980836	0.375401	0.477407	0.428853	0.409655	0.496619	0.504362	0.435068	0.348477	0.581984	0.59496	0.57976	0.510205	0.636114	0.537283	0.875671	1.11634	0.444018	0.511671	0.48126	0.566852	0.583824	0.342782	0.492767	0.631544	0.437124	0.502078	0.559577	0.804168	0.45132	0.494083	0.535467	0.406869	0.683132
0.4	0.441828	0.551273	0.576662	0.487208	0.49494	0.708224	0.415389	0.418187	0.411155	0.520059	0.310423	0.435109	0.630853	0.418203	0.411811	0.7284	0.359314	0.522853	0.44187	0.373114	0.472472	0.499211	0.597057	0.303414	0.449612	0.555591	0.380824	0.573489	0.431833	0.488041	0.724135	1.07111	0.444397	0.471934	0.455084	0.440706	0.500956	0.347232	0.498516	0.580627	0.378369	0.480191	0.510572	0.70171	0.436516	0.449969	0.506716	0.414085	0.727141
0.45	0.546855	0.487705	0.581278	0.4458	0.459307	0.643505	0.393776	0.446434	0.383544	0.505603	0.31598	0.507006	0.554432	0.442053	0.348294	0.623761	0.338155	0.721053	0.379091	0.368143	0.557297	0.477526	0.591113	0.300299	0.467188	0.434757	0.40255	0.463202	0.371511	0.423558	0.62937	0.874525	0.520598	0.475929	0.406485	0.365397	0.443805	0.328162	0.471779	0.611499	0.406128	0.519959	0.4055	0.624646	0.408397	0.374212	0.41939	0.478084	0.643906
0.5	0.576983	0.456579	0.647577	0.426187	0.466222	0.538007	0.409379	0.456443	0.338603	0.529007	0.390619	0.515815	0.483514	0.568047	0.270477	0.537037	0.39774	0.704137	0.351025	0.380597	0.507086	0.495874	0.451188	0.321997	0.591492	0.460634	0.349691	0.396653	0.38827	0.432078	0.582465	0.533887	0.527802	0.526906	0.39542	0.438291	0.523765	0.328745	0.414468	0.659547	0.457859	0.535197	0.398039	0.636936	0.407281	0.340211	0.437843	0.431259	0.444183
0.55	0.641751	0.492208	0.795877	0.430222	0.424458	0.592876	0.444762	0.457904	0.331892	0.528544	0.418026	0.665718	0.629324	0.640317	0.353672	0.46596	0.528458	0.586073	0.371017	0.418503	0.527035	0.448899	0.546562	0.342679	0.684963	0.494582	0.386172	0.430252	0.522509	0.568157	0.628663	0.415467	0.638503	0.460272	0.411311	0.584539	0.674763	0.329592	0.46729	0.580358	0.571725	0.460121	0.456601	0.548139	0.427609	0.312345	0.473584	0.452148	0.395364
0.6	0.703984	0.56473	0.862139	0.403072	0.401532	0.627102	0.451484	0.463995	0.355882	0.530738	0.37183	0.688573	0.602233	0.593614	0.444973	0.502604	0.49515	0.417621	0.51179	0.528782	0.532321	0.404377	0.525902	0.403297	0.674183	0.414259	0.382295	0.443116	0.527486	0.53425	0.706737	0.451887	0.645403	0.467021	0.420702	0.627953	0.691779	0.358462	0.55884	0.697973	0.519167	0.414221	0.49075	0.501441	0.424159	0.435616	0.524563	0.503335	0.49662
0.65	0.651895	0.560475	0.881997	0.393334	0.448351	0.625157	0.539815	0.552477	0.387292	0.555598	0.383496	0.521719	0.608716	0.614797	0.457162	0.537154	0.427399	0.349946	0.611533	0.606234	0.45304	0.424247	0.52821	0.501471	0.72199	0.485186	0.423807	0.413993	0.51823	0.548148	0.692404	0.42072	0.614042	0.515451	0.407168	0.660114	0.677317	0.437391	0.573299	0.650397	0.54665	0.418908	0.508365	0.543725	0.459641	0.469515	0.531227	0.627341	0.557167
0.7	0.624506	0.637148	0.78788	0.412718	0.503825	0.70039	0.777638	0.571071	0.499546	0.645112	0.435261	0.492246	0.622867	0.643643	0.630264	0.4406	0.523051	0.32391	0.638611	0.695976	0.474441	0.514681	0.549158	0.645574	0.719446	0.506607	0.616859	0.467655	0.730186	0.593012	0.723262	0.480073	0.711293	0.603708	0.454353	0.676842	0.600696	0.447508	0.675641	0.608197	0.561273	0.466501	0.498962	0.56115	0.528981	0.534811	0.570696	0.671599	0.625905
0.75	0.57858	0.729306	0.820448	0.579262	0.545626	0.819452	0.734673	0.610538	0.605426	0.818874	0.523321	0.550414	0.709069	0.710059	0.961927	0.475673	0.70648	0.389834	0.765487	0.822914	0.63181	0.674968	0.608483	0.660696	0.742947	0.570046	0.643331	0.558462	0.735767	0.596373	0.604328	0.606189	0.662463	0.487052	0.562177	0.537711	0.58839	0.582163	0.831715	0.7677	0.567218	0.511721	0.508034	0.561913	0.57505	0.594248	0.634482	0.750054	0.657444
0.8	0.741769	0.97158	0.85109	0.691246	0.703348	0.928351	0.746996	0.733145	0.647696	0.710087	0.679286	0.715951	0.979637	0.784965	1.08778	0.543726	0.782241	0.571385	0.76384	0.945483	0.836127	0.682106	0.641493	0.845665	0.651569	0.619452	0.634106	0.778345	0.761378	0.866469	0.606354	0.731326	0.773391	0.517448	0.612693	0.748384	0.713571	0.662893	1.00994	0.809022	0.609696	0.651962	0.590304	0.629804	0.620341	0.745096	0.636587	0.833868	0.727134
0.85	0.993946	1.04456	1.04871	0.868817	0.859964	1.03581	0.781054	0.836231	0.821635	0.950494	1.07735	0.899739	1.036	0.901502	1.14801	0.696467	0.870351	0.843225	0.80031	1.00835	0.806124	0.850235	0.702376	0.976549	0.864339	0.97236	0.724482	0.868287	1.0566	0.988667	0.700578	0.951271	1.12991	0.643463	0.83047	0.858502	0.864126	0.898195	0.929922	0.86255	0.81294	0.908266	0.66178	0.688467	0.856369	1.07911	0.889432	1.00652	0.880447
0.9	1.28079	1.17289	1.36752	1.13982	1.01377	1.22324	1.00123	1.08308	1.24935	1.25021	1.62143	1.26359	1.21348	1.06209	1.37471	1.02266	1.20377	1.09635	1.06735	1.32854	1.33627	1.16787	1.20958	1.52817	1.38305	1.466	0.951025	1.23308	1.02859	1.09293	0.906207	1.13224	1.28254	0.904347	1.42862	1.09144	1.14762	1.17937	1.01558	1.01856	1.13626	1.2846	0.844553	0.821686	1.38363	1.83188	1.23063	1.50531	1.42377
0.95	2.12717	1.76284	1.99275	1.72341	1.6802	1.6259	1.91513	1.97595	2.32579	1.62911	2.52766	2.19134	1.99638	2.02204	2.16894	1.83796	2.34399	2.52821	2.13141	1.95045	2.16291	2.11132	1.98369	2.75266	2.15993	2.2578	1.61982	2.13059	1.6671	2.02009	1.32748	1.85774	1.66802	1.97558	2.49877	2.13305	1.70918	2.18759	1.80641	1.65057	1.87684	2.17833	1.69595	1.47609	2.51509	2.76275	2.17961	2.31789	2.11091
1	3.93901	3.05171	2.50176	2.88071	2.88134	2.00082	4.19845	3.96052	3.70379	2.47163	3.69103	3.10816	2.52066	3.74684	3.11021	2.74812	4.16127	4.47355	4.27676	2.40047	3.29958	3.80819	3.45498	3.43856	2.91099	3.2679	2.53027	3.92844	2.42819	3.75382	2.34428	2.667	2.50894	3.65167	3.20496	4.2401	2.44577	3.6885	2.88872	2.4836	3.46237	3.00801	2.65246	2.59247	3.80251	3.15516	4.20466	2.81815	3.52166
1.05	1.99205	1.7057	1.73791	1.74784	1.70681	1.36671	2.07673	1.65426	1.88279	1.65599	2.21027	2.07453	1.46835	1.47921	2.09168	1.4561	2.86637	2.28735	2.06435	1.41992	1.4355	1.93721	1.60252	2.07152	2.1914	1.9114	1.41474	2.40448	1.44533	2.21182	1.44671	1.32102	1.32	2.01958	1.84115	1.93558	1.82089	1.76281	1.46194	0.855139	1.85373	1.63935	1.73331	1.33739	2.00731	2.54655	2.21084	1.53027	1.69918
1.1	0.602101	0.636982	0.470198	0.834537	0.729911	0.733301	0.53188	0.545352	0.648614	0.806354	0.88286	1.00655	0.50858	0.574914	0.636956	0.445311	1.02141	0.854328	0.761917	0.526161	0.538694	0.35452	0.47835	0.6679	1.28436	0.921067	0.456628	1.49507	0.606907	0.821713	0.453415	0.463886	0.686953	0.757897	0.83978	0.50064	0.623748	0.615801	0.453526	0.344667	0.627339	0.704305	0.817093	0.331211	0.670977	1.13791	0.691201	0.624701	0.512642
1.15	0.182843	0.267376	0.138123	0.389511	0.339796	0.402769	0.172058	0.284146	0.273751	0.375919	0.475288	0.655481	0.176646	0.520991	0.181527	0.143377	0.296035	0.542983	0.436817	0.170963	0.283053	0.107809	0.228123	0.308671	0.449009	ND	0.157089	0.816224	0.244713	0.302407	0.131283	0.151505	0.600667	0.285342	0.446456	0.24421	0.267964	0.341352	0.149127	0.156705	0.335124	ND	0.42796	0.130175	0.273234	0.470282	0.419234	0.352662	0.256583
1.2	ND	0.190465	0.0695702	0.137057	0.210664	0.299934	ND	ND	0.111948	0.173605	0.302088	0.558111	0.079019	ND	0.0809639	ND	0.141042	ND	0.207122	0.0633053	ND	0.0550208	0.138155	ND	ND	ND	0.0870341	0.389043	0.104303	0.182351	0.0802344	0.0721316	0.512713	0.101611	0.322887	0.105457	0.167936	0.195891	0.0763857	0.175597	0.279893	ND	0.270893	0.0907718	0.111846	0.217027	ND	0.2626	0.194458
Diameter-normalised position	H3K27Ac_fluorescence intensity profile_control
	rep1
	nucleus 1	nucleus 2	nucleus 3	nucleus 4	nucleus 5	nucleus 6	nucleus 7	nucleus 8	nucleus 9	nucleus 10	nucleus 11	nucleus 12	nucleus 13	nucleus 14	nucleus 15	nucleus 16	nucleus 17	nucleus 18	nucleus 19	nucleus 20	nucleus 21	nucleus 22	nucleus 23	nucleus 24	nucleus 25	nucleus 26	nucleus 27	nucleus 28	nucleus 29	nucleus 30	nucleus 31	nucleus 32	nucleus 33	nucleus 34	nucleus 35	nucleus 36	nucleus 37	nucleus 38	nucleus 39	nucleus 40	nucleus 41	nucleus 42	nucleus 43	nucleus 44	nucleus 45	nucleus 46	nucleus 47	nucleus 48	nucleus 49
-0.2	ND	ND	ND	ND	ND	ND	ND	ND	ND	ND	ND	ND	ND	ND	ND	ND	ND	ND	ND	ND	ND	ND	ND	ND	ND	ND	ND	ND	ND	ND	ND	ND	ND	ND	ND	ND	ND	ND	ND	ND	ND	ND	ND	ND	ND	ND	ND	ND	ND
-0.15	0.017294	0.0181442	0.00632813	ND	ND	ND	ND	ND	ND	ND	ND	ND	ND	0.0227615	ND	ND	0.017693	ND	ND	0.0110959	ND	ND	ND	0.00646073	ND	0.0174704	0.0268133	0.00710702	ND	0.00770079	ND	ND	0.00949566	ND	ND	ND	ND	ND	ND	ND	ND	ND	ND	0.00906446	ND	ND	ND	ND	ND
-0.1	0.022065	0.0214583	0.0078355	ND	0.0151992	0.0290223	0.029196	0.0213886	0.0189832	0.013441	0.0119655	0.0238591	0.0148127	0.0155658	0.0246528	0.0535258	0.017137	0.0635337	0.00721779	0.0162626	0.0132715	0.0441387	0.0135714	0.0315715	0.0208468	0.0374523	0.0212831	0.0281955	0.0144522	0.0295448	0.0136633	0.037494	0.0265878	0.00900754	0.0340889	0.0156898	0.0230239	0.018785	0.0158689	0.0177089	0.0288406	0.0376614	0.00476123	0.0320825	0.0151303	0.0134171	0.0142644	ND	0.0169753
-0.05	0.065372	0.0226586	0.0319121	0.0314352	0.0241108	0.0606721	0.0298882	0.0286165	0.085945	0.0367478	0.0128766	0.0405937	0.0308242	0.0376527	0.0353994	0.0503021	0.0561841	0.0459867	0.017653	0.0724862	0.0166474	0.0422443	0.0409554	0.0405293	0.0900462	0.0264552	0.0633717	0.0177468	0.0230267	0.0191894	0.0276172	0.0512522	0.0179478	0.0141252	0.0457967	0.0246718	0.0368031	0.0233897	0.0240223	0.118685	0.087993	0.0284219	0.0148007	0.0343733	0.022024	0.0395489	0.0392258	0.061965	0.0400756
0	0.189358	0.17524	0.1082	0.339514	0.0869138	0.40995	0.0410811	0.0714529	0.583282	0.130409	0.111742	0.12072	0.490118	0.12387	0.0169777	0.0839384	0.271742	0.150243	0.6461	0.352815	0.77723	0.310493	0.202463	0.402626	0.480149	0.114336	0.238678	0.0878207	0.0708764	0.0834334	0.141908	0.0684353	0.191165	0.0262765	0.203434	0.128009	0.0226915	0.442995	0.317242	0.175411	0.276302	0.10949	0.0484539	0.0365148	0.0747039	0.364633	0.279079	0.621135	0.471444
0.05	0.61432	0.241223	0.180092	0.868052	0.880742	1.01252	0.255602	0.189166	1.13271	0.404791	0.141535	0.203759	2.45759	0.782906	0.0674536	0.333435	1.54927	0.584246	1.48391	1.0331	1.36598	1.47341	0.968011	0.788552	1.54689	0.539241	1.32505	0.392178	0.284598	0.387448	1.55226	0.254489	0.965364	0.0486346	0.990491	0.813683	0.103364	1.81551	0.680418	1.3392	0.889109	0.702476	0.166878	0.596648	0.437383	1.23068	1.89539	1.6603	1.41166
0.1	0.668539	0.454375	0.216384	1.17916	1.56935	2.04637	1.41732	0.969238	1.17122	0.901332	0.15976	1.10237	2.07388	1.47204	0.485332	0.954507	2.22188	2.26286	1.9561	1.35927	0.999903	1.58331	1.00562	1.18672	1.91482	1.17268	0.729556	0.826234	1.36125	0.815116	1.83675	0.291531	2.08842	0.0265396	2.10046	1.02667	0.568542	1.30492	2.58868	1.85056	0.861522	1.2138	0.766937	1.51455	1.37624	1.42003	2.07304	2.07629	1.87897
0.15	1.04971	0.37722	0.712386	1.01837	1.81575	2.09767	2.14376	2.44496	0.777447	1.71028	0.353098	1.28471	2.60641	1.11473	0.654678	1.05024	2.46811	2.34184	2.05369	1.01022	1.95726	1.10017	0.751899	1.24033	1.63682	1.7501	0.484277	0.855302	2.52348	0.815634	1.61925	0.431258	1.82304	0.120765	3.02384	1.60019	2.07516	0.909111	2.95486	1.90609	1.2042	1.73887	1.29748	1.5399	1.71009	1.13554	1.49294	1.28141	2.85484
0.2	0.852292	1.07748	1.34768	1.43235	2.04937	1.51124	1.77277	1.97002	0.679699	1.36452	1.55499	0.921675	1.99501	1.12524	1.12454	1.11859	3.50611	1.63088	2.19579	0.845972	2.61721	0.717019	1.16227	1.046	1.49941	0.863681	0.791464	0.535141	1.69349	0.513569	3.00219	1.62479	2.3991	1.04421	2.0122	1.56655	1.44383	0.69485	2.3632	2.42044	1.69179	0.922426	0.934541	0.757635	1.50236	1.80072	2.09617	1.43753	2.10322
0.25	0.482432	2.53554	2.06962	0.825109	1.77064	0.999129	1.95782	1.13319	0.493778	2.02934	1.96712	1.20375	0.801801	0.610837	0.61718	1.03256	2.49863	2.14152	1.41907	0.624161	1.16212	1.05598	0.892652	1.14261	1.94998	1.16085	1.27375	0.765909	1.64932	0.797541	2.10613	1.36373	1.69144	2.31127	1.51027	0.945155	1.34844	0.500407	1.31885	2.1806	1.05192	0.605671	1.64072	0.327681	2.25803	2.07223	2.01744	0.86686	1.57314
0.3	0.34971	2.78912	0.997415	0.327535	1.17712	1.41459	0.836039	0.871802	1.91688	1.54872	1.53352	1.17195	0.133531	0.493341	0.650116	0.991747	1.36838	1.50562	0.408763	0.78612	1.63746	1.40458	0.581095	1.21767	1.70823	1.63469	1.38526	0.700225	1.22683	0.696486	1.90039	1.05325	0.583117	2.13776	0.902763	1.56859	0.995781	0.464208	0.599931	0.722263	0.863116	0.541812	1.26837	0.394236	2.1527	1.37658	1.92607	0.843103	0.393823
0.35	0.382633	1.7895	1.73616	0.220611	1.29614	1.72113	1.34086	0.882092	1.98205	0.724266	1.24156	0.528798	0.145887	0.530003	0.807978	0.64256	0.964961	0.694153	0.38097	1.2201	1.1279	1.19503	0.411441	0.497496	1.2869	1.34216	1.34171	0.889313	1.4014	0.882856	0.4198	0.823999	0.250393	2.03872	0.765983	1.42471	2.12125	0.522687	0.39732	0.415642	0.459406	0.979248	0.632474	0.709143	1.87642	0.827793	1.32129	0.520372	0.284042
0.4	0.324999	2.29746	1.80268	0.143151	1.62495	1.38508	1.34178	0.59651	0.518622	0.248655	1.21878	0.349761	0.166633	0.468949	0.760274	0.394274	0.887952	0.81408	0.455045	1.48551	0.765474	0.513874	0.714153	0.674924	0.474981	1.51568	0.981553	1.20013	1.246	1.24179	0.116152	0.533959	0.348877	1.83044	1.88706	0.768843	2.15417	0.34975	0.334986	0.171394	0.18867	1.70552	0.379552	0.955519	0.543489	0.966168	0.457325	0.273429	0.282833
0.45	0.294931	2.18187	1.79968	0.371067	1.5749	0.754845	1.32551	0.436559	0.14777	0.162376	0.674529	0.285704	0.261972	0.482079	1.07397	0.20081	1.12779	0.591466	0.306571	0.710186	0.950507	0.691239	0.735133	0.875708	0.244519	1.56057	1.70765	1.25505	1.75937	1.2336	0.0800865	1.66392	0.799576	2.02313	1.6828	1.00148	1.13312	0.644178	0.255338	0.244748	0.174933	1.87321	0.266626	1.76349	0.371969	0.678317	0.349827	0.248385	0.274393
0.5	0.761928	1.75536	0.927548	0.353503	1.30997	0.39112	1.21114	0.359401	0.14685	0.140492	0.263557	0.284947	0.300079	0.551266	0.930188	0.415108	0.431252	0.338005	0.420731	0.664223	1.64249	0.390785	1.16866	1.32106	0.209808	1.26887	1.18344	1.0625	2.20106	1.11119	0.104791	1.27221	0.583785	1.59633	0.978713	0.814929	0.441709	0.348665	0.321514	0.33788	0.332323	0.965436	0.277021	2.45417	0.48989	0.334049	0.124257	0.410192	0.14964
0.55	0.85708	0.709883	0.654763	1.78719	0.450572	0.280506	0.853927	0.411042	0.141811	0.337881	0.168512	0.293616	0.485934	0.503638	1.41512	0.651148	0.385739	0.303293	0.622795	1.76484	1.76262	0.307809	2.00183	0.781602	0.191332	0.717845	1.63135	0.916945	1.32251	0.82536	0.182158	0.682264	0.496258	0.71363	0.594292	0.751872	0.450718	0.496092	0.25184	0.291582	0.816818	0.775344	0.743549	2.14064	0.754096	0.43359	0.285317	0.736744	0.11669
0.6	1.49854	0.317968	1.00066	2.11273	0.35815	0.357353	0.638148	0.790218	0.317228	0.872543	0.247517	0.803909	0.928647	0.815453	1.59252	0.839141	0.317349	0.337319	0.42815	1.30743	0.586322	2.15414	1.71459	0.808432	0.1616	0.895562	1.30252	1.0244	0.461914	1.01228	0.228001	1.10709	0.343805	0.536698	0.218133	0.811008	0.70005	1.53312	0.552082	0.733618	0.55072	0.857655	0.986272	0.844943	0.542172	0.821623	0.375641	0.949052	0.184097
0.65	1.18133	0.439932	1.30466	0.491047	0.202648	0.192893	0.65019	0.852957	0.953678	1.27423	0.649359	2.91969	1.59127	0.927528	0.751069	0.587887	0.354	0.358108	0.533485	1.37768	0.263753	1.77102	1.7613	1.81976	0.183552	0.723977	0.755463	0.985064	0.412813	0.981054	0.987419	1.24005	0.337064	0.29938	0.238711	0.876736	1.04117	1.68856	1.38005	1.40598	1.64726	1.84963	1.76459	0.615444	0.905268	0.599485	0.494954	1.22562	0.249555
0.7	1.5092	0.457631	1.36686	0.443952	0.174363	0.223344	0.768063	1.62496	1.26969	1.46454	0.608606	2.05048	1.33109	1.62059	1.39743	0.677675	0.246985	0.497577	0.738819	1.39941	0.499263	0.546269	1.75126	1.13316	0.364907	0.533305	0.950658	1.0322	0.406571	1.05379	1.04306	1.80235	0.726386	0.122292	0.356098	0.910432	0.255143	1.19014	2.23212	1.52133	1.74559	1.51852	1.32775	1.11499	1.90624	0.502611	0.700341	0.88616	0.536935
0.75	1.29456	0.541664	1.32094	1.47789	0.131635	0.441261	0.844089	1.64634	1.48829	1.77727	1.50516	1.93509	1.38199	1.98613	1.20827	1.79347	0.315993	0.766753	0.861995	1.38739	0.464019	0.436964	1.57571	0.814665	0.744495	0.39505	0.90109	1.27761	0.581646	1.27196	1.29475	2.41217	0.624539	0.179454	0.427357	1.06558	0.317798	1.6092	1.58444	1.97849	1.82276	1.02786	1.52378	1.54036	0.955729	0.825669	0.860807	0.478868	1.0093
0.8	1.77852	0.553446	1.007	1.47094	0.315457	1.50786	1.51825	2.26215	1.92667	1.64114	2.81895	1.51263	1.66254	1.70733	1.06149	2.33826	0.285213	1.32905	1.50453	1.54985	0.64597	0.489103	2.19758	1.37675	1.34821	1.33721	0.640671	2.17689	0.532321	2.07736	1.85582	1.49502	0.872807	0.259075	0.677846	1.10183	0.472085	1.10509	1.65209	1.32261	1.38772	0.791972	1.15961	1.12004	0.640453	0.826487	1.07724	0.697862	1.52052
0.85	2.59433	0.325631	1.03354	2.04462	0.698563	1.38165	0.957396	1.98769	2.45709	1.82073	3.46275	1.70521	1.08815	2.88296	1.34636	1.49934	0.418334	2.60638	1.49424	0.726797	0.426638	0.291088	0.531386	0.91704	1.29926	1.23758	0.758909	1.40144	0.60013	1.52037	1.39188	1.47032	1.4682	0.891966	0.747741	0.897695	1.7962	1.01009	0.261897	0.717238	1.42427	0.508167	1.60497	0.941026	0.934635	0.803697	1.60519	1.6022	1.93242
0.9	2.19624	0.28933	0.389332	2.15599	1.40804	1.24856	0.263103	0.579835	1.51523	1.49653	1.12997	1.0267	0.192353	1.59713	2.34197	1.75386	0.242577	0.917508	1.6575	0.379707	0.204057	1.12427	0.0767868	0.944261	1.14041	0.995536	0.837005	1.38271	0.318939	1.24164	0.0699719	0.232404	2.21437	2.5976	0.456613	0.670635	1.98445	1.19003	0.0918032	0.16818	2.22827	1.21191	2.04402	0.569112	0.555865	0.740817	0.755427	2.00682	2.16509
0.95	0.937322	0.41644	0.194658	1.01979	0.933886	0.712912	0.0519559	0.11363	0.432566	0.0881691	0.132755	0.181255	0.0624949	0.5248	1.50306	1.84069	0.254875	0.331039	0.604113	0.180235	0.140617	2.30817	0.0696529	0.819407	1.43456	0.535066	0.824456	1.10726	0.236146	1.0226	0.0358497	0.407245	1.1444	0.73906	0.318924	1.07382	0.791182	1.9118	0.128512	0.0751885	0.386896	0.243229	1.18115	0.229283	0.201385	1.55591	0.0786282	1.38107	0.475507
1	0.235565	0.322583	0.0644971	0.201344	0.354616	0.225309	0.0312415	0.0378913	0.075967	0.068203	0.10268	0.152301	0.0595119	0.112526	0.564713	1.34823	0.258829	0.122021	0.161315	0.0855846	0.177325	0.281212	0.017034	0.591267	0.441094	0.159601	0.35228	0.424615	0.128424	0.700099	0.0333035	0.122072	0.305739	0.0524124	0.105716	0.36318	0.0852219	0.500493	0.337323	0.049549	0.170824	0.0539269	0.102046	0.0465024	0.058574	0.963935	0.08526	0.42461	0.0525479
1.05	0.0367795	0.069615	0.0263749	0.035495	0.0306855	0.0546091	0.0167993	0.0204921	0.0253779	0.0375045	0.0116889	0.0343087	0.0154846	0.0108634	0.0754423	0.106421	0.025164	0.032718	0.0282705	0.0369458	0.0161855	0.0133774	0.0096804	0.0635557	0.0650108	0.0359944	0.0742324	0.0412337	0.0853536	0.0448426	ND	0.0298651	0.0578505	0.0240215	0.0357356	0.0332417	ND	0.0172139	0.0461978	0.0081457	0.0335533	0.0112895	0.0396084	0.0184792	0.0639075	0.0351584	0.152883	0.0741719	0.0253641
1.1	0.0100511	0.0191001	0.0257573	0.0232192	0.0312001	0.0141498	0.0205307	0.0174821	0.0419992	0.0156379	0.0251207	0.0153064	ND	0.0268173	0.0107403	0.0351533	0.0217374	0.0382979	0.00966945	0.0213404	0.0179339	0.0130848	0.0126272	0.0209941	0.0157109	0.0106238	0.0327852	0.0218527	0.0331295	0.0235288	ND	0.0393734	0.011833	ND	0.0294292	0.00819752	ND	0.00835681	0.0267082	0.030156	0.0262112	0.0107023	0.00789188	0.01824	0.362992	ND	ND	0.0269224	0.0465819
1.15	0.0221673	0.018798	0.00720222	0.035009	0.00998708	0.00765005	ND	0.0200114	0.0150065	0.0195897	ND	ND	ND	0.0101489	ND	ND	0.0215388	0.0376109	0.0133848	0.0145716	ND	ND	0.00943795	0.0135985	0.00899036	ND	0.0130587	0.0131479	0.0394141	0.0128967	ND	ND	0.0124591	ND	ND	0.019937	ND	0.0104913	0.0146359	0.0142341	0.0770757	0.00815368	0.0288465	0.0143799	0.139288	ND	ND	0.0166623	0.0091438
1.2	0.00729154	0.0134543	0.00717479	0.00964661	ND	ND	ND	0.0139373	0.0147118	ND	ND	ND	ND	ND	ND	ND	0.0575818	0.0169987	ND	0.00798792	ND	ND	ND	0.00716776	ND	ND	0.0188406	ND	ND	0.013227	ND	ND	ND	ND	ND	ND	ND	ND	ND	ND	ND	ND	ND	0.0125178	ND	ND	ND	ND	ND
Diameter-normalised position	H3K27Ac_fluorescence intensity profile_Elys-KD
	rep1
	nucleus 1	nucleus 2	nucleus 3	nucleus 4	nucleus 5	nucleus 6	nucleus 7	nucleus 8	nucleus 9	nucleus 10	nucleus 11	nucleus 12	nucleus 13	nucleus 14	nucleus 15	nucleus 16	nucleus 17	nucleus 18	nucleus 19	nucleus 20	nucleus 21	nucleus 22	nucleus 23	nucleus 24	nucleus 25	nucleus 26	nucleus 27	nucleus 28	nucleus 29	nucleus 30	nucleus 31	nucleus 32	nucleus 33	nucleus 34	nucleus 35	nucleus 36	nucleus 37	nucleus 38	nucleus 39	nucleus 40	nucleus 41	nucleus 42	nucleus 43	nucleus 44	nucleus 45	nucleus 46	nucleus 47	nucleus 48	nucleus 49
-0.2	ND	ND	ND	ND	ND	ND	ND	ND	ND	ND	ND	ND	ND	ND	ND	ND	ND	ND	ND	ND	ND	ND	ND	ND	ND	ND	ND	ND	ND	ND	ND	ND	ND	ND	ND	ND	ND	ND	ND	ND	ND	ND	ND	ND	ND	ND	ND	ND	ND
-0.15	ND	ND	ND	ND	ND	ND	ND	ND	0.00840949	0.00942854	0.0878536	ND	0.00381725	ND	ND	ND	0.0126597	ND	ND	0.0137537	ND	0.0189148	ND	ND	0.0925002	0.0399992	0.0178271	ND	ND	ND	ND	ND	0.0148095	ND	0.021754	ND	ND	ND	ND	ND	0.0904174	0.257576	ND	0.0187432	ND	ND	ND	0.0966453	ND
-0.1	0.0268872	0.0301869	0.015119	0.0279097	0.0210486	0.0656366	0.0594846	0.022181	0.032651	0.00914175	0.0158388	0.0213154	0.0111981	0.0225047	0.0197423	0.0280696	0.0834481	0.0219228	0.0200057	0.0195152	0.0303232	0.0329246	0.0878237	0.0523743	0.0346068	0.0220284	0.0498472	0.0855044	0.0572929	0.129803	0.0353997	0.0214753	0.0296248	0.0440239	0.0243067	0.0431178	0.0134293	0.0283227	0.040846	0.0183954	0.0532466	0.0692237	0.0497512	0.0336938	0.0825584	0.027276	0.056688	0.0271873	0.0430995
-0.05	0.0635837	0.0751441	0.0139332	0.0207172	0.0466549	0.0472684	0.0168536	0.0580025	0.115611	0.0565541	0.0505642	0.0215444	0.0747277	0.0654655	0.0495229	0.0364981	0.162992	0.0416046	0.0387473	0.0296725	0.0384823	0.106987	0.143519	0.0362686	0.0583909	0.0507749	0.0797076	0.117726	0.0420234	0.0701042	0.0171361	0.0330712	0.0539887	0.0591494	0.0938379	0.0554038	0.0349954	0.0672503	0.0917061	0.055796	0.0226812	0.0589999	0.0860943	0.101566	0.187679	0.0347443	0.13082	0.021462	0.0415444
0	0.499147	0.191188	0.0352585	0.0780518	0.0830076	0.0995142	0.139745	0.522581	0.599399	0.396788	0.319756	0.783569	0.632757	0.657744	0.322147	0.209725	0.344301	0.0525187	0.202099	0.130069	0.0591379	0.16093	0.327656	0.433341	0.286466	0.142468	0.24142	0.853264	0.171692	0.160579	0.133214	0.191202	0.361762	0.439221	0.413349	0.0599421	0.760079	0.375276	0.468233	0.188986	0.197186	0.0962302	0.354593	0.213409	0.207576	0.277008	1.03131	0.24551	0.261596
0.05	0.669561	0.962485	0.173898	0.213516	0.104864	0.283823	0.97645	1.28023	1.10448	1.016	1.00819	1.81478	1.78076	1.351	1.22658	0.537877	0.80407	0.260264	0.646076	0.630934	0.0968497	0.564823	0.426078	1.34188	0.477377	0.313235	0.395692	1.5063	0.856789	0.207873	1.22652	1.74865	0.761224	1.09131	1.22929	0.747288	1.44275	0.586915	1.63385	0.831844	0.983942	1.14878	0.863824	0.596329	0.310554	1.32572	2.01293	1.29778	0.546845
0.1	0.996544	2.55714	1.39456	0.484405	0.306116	0.299258	2.10356	1.93384	0.917699	0.553465	0.918358	2.748	1.52702	1.3276	0.890008	0.725554	1.21734	0.330656	0.592024	1.63042	0.468012	2.3249	0.663902	2.36823	0.780285	0.87338	0.957605	0.779322	1.66004	0.182353	1.75159	2.27423	1.83865	0.611804	2.35278	2.65405	1.34944	0.934685	1.01122	1.81794	1.34484	2.54463	1.30453	0.945221	0.84829	0.940658	1.52421	2.15627	0.563534
0.15	1.28174	2.32066	1.75665	2.52522	1.29743	0.323007	1.57849	0.797254	1.20308	1.02144	1.20491	1.89068	1.4681	1.43412	1.15327	1.88248	1.65562	1.36903	0.615593	1.58547	1.54536	2.87062	0.569391	2.60753	2.96743	0.543109	1.12472	0.632949	1.84134	0.372076	1.4239	2.00159	2.58684	1.13507	2.06074	2.13261	0.966881	1.32204	1.10672	1.61272	0.823691	0.500568	2.1015	1.1689	0.829218	0.911951	1.74146	1.076	2.15939
0.2	0.699069	0.837035	1.85768	2.383	3.29922	0.304186	1.12539	0.635014	1.27457	1.28232	1.0757	0.86453	1.92974	1.66676	2.91143	1.87888	2.01291	1.29177	1.42908	1.33108	1.71119	2.43707	0.808563	1.40392	2.97529	0.978305	0.788814	0.512286	1.2108	0.671711	1.41252	1.48501	1.87405	0.807703	1.11141	3.13658	0.780332	0.515815	0.730014	1.26785	0.626056	0.286549	1.34468	0.693612	0.711116	0.855923	1.86531	1.23146	2.10014
0.25	0.528622	0.56662	0.616126	1.20468	2.94988	0.395353	1.55551	0.54493	1.64246	1.07603	1.12817	0.380353	1.6816	1.80865	1.07506	0.973875	1.51805	1.67346	1.1144	2.35458	2.46962	2.76551	1.49504	0.908635	2.91958	0.840805	0.730121	0.298689	1.51673	1.63857	1.34465	1.06224	1.78853	0.428198	1.89226	3.25822	1.39092	0.35487	0.605999	0.315769	0.356063	0.178695	1.14363	1.11625	1.46067	0.778532	0.96237	0.9852	1.40155
0.3	0.336125	1.00743	0.321543	0.777479	0.934632	0.329314	1.27278	0.214449	0.647244	1.03499	0.488303	0.247512	1.05754	1.35376	1.23193	1.29213	0.297027	2.37015	1.23516	2.80444	2.47303	2.08459	2.15259	0.513475	2.09474	0.599235	0.482565	0.196828	1.70893	2.56794	0.643722	0.713711	0.87643	0.230093	1.78296	1.29706	1.8428	0.388353	0.320495	0.834107	0.561764	0.276418	0.784109	2.04163	2.32952	0.868655	0.678993	0.677138	0.871923
0.35	0.333253	0.72355	0.207909	0.287926	0.497098	0.426395	0.35939	0.198943	1.01	0.914402	0.764622	0.318213	0.418033	1.42763	1.80602	1.64115	0.256058	0.983708	1.15982	1.84615	1.33359	1.00185	0.593679	0.287107	1.94537	1.56553	0.321616	0.191244	1.39952	1.69208	0.349386	0.715191	0.948274	0.200175	0.668956	0.379938	1.08732	0.732757	0.242803	1.06127	0.768489	0.269115	0.648188	2.34454	2.40346	1.00775	0.556345	0.381321	0.687006
0.4	0.17537	0.738172	0.287931	0.285925	0.394505	0.638253	0.127237	0.145959	0.883031	0.967272	1.60198	0.26699	0.390602	0.322427	1.594	2.06288	0.175301	0.715408	0.904522	1.02815	1.17088	0.59313	0.961878	0.229555	0.78953	1.38046	0.177345	0.261589	0.472241	1.37595	0.393834	0.558982	0.393899	0.117858	0.722314	0.321304	0.458154	0.972457	0.134163	0.729015	0.362256	0.400474	0.46985	2.22538	1.73438	0.740707	0.4825	0.513745	0.289356
0.45	0.259988	0.60489	0.456409	0.244502	0.360626	0.887558	0.141595	0.215514	1.23592	0.976805	1.10697	0.515274	0.408518	0.116738	0.280632	1.50805	0.385211	0.845849	0.855518	0.677505	0.710279	0.385963	0.385775	0.215692	0.315304	1.20496	0.362747	0.709862	0.584762	0.283228	0.407478	0.223032	0.361325	0.428209	0.241593	0.172228	0.228599	0.897041	0.191708	0.783809	0.253104	0.493281	0.239801	1.02892	1.90366	0.341016	0.500035	0.404054	0.312822
0.5	0.550488	0.927944	0.329836	0.512206	0.47661	1.0973	0.17233	0.196195	0.829313	1.0793	0.435602	0.410072	0.249983	0.102789	0.118974	1.00829	0.504854	1.08325	1.17584	0.31114	0.576498	0.343046	0.421491	0.30925	0.343534	1.18815	0.35733	0.39545	0.80609	0.262666	0.454822	0.0895546	0.331022	1.29537	0.16973	0.121604	0.180838	1.19903	0.167502	0.372448	0.311485	0.710304	0.24573	0.74114	0.593739	0.365068	0.610701	0.51216	0.304704
0.55	1.12258	1.31339	0.257126	0.445746	0.362382	1.3154	0.0804834	0.434247	1.16279	1.2261	0.620471	0.486162	0.175227	0.106692	0.103596	0.278516	1.01098	0.471337	1.2382	0.258712	0.468205	0.281945	1.06261	0.466849	0.260832	0.879647	0.832798	0.462504	0.823771	0.298499	0.747998	0.115546	0.304812	0.928346	0.154362	0.140866	0.182074	0.548708	0.210735	0.548409	0.819816	1.25722	0.437695	0.467199	0.543313	0.716139	0.946088	0.57178	0.458949
0.6	1.58366	1.0563	0.667092	0.713576	0.401749	2.00295	0.217259	1.16247	0.720399	1.34175	0.83838	0.627636	0.20432	0.094567	0.135729	0.39589	1.02862	0.410439	0.608651	0.391145	0.624621	0.385662	1.01714	0.794646	0.206745	0.772209	0.882783	0.687328	1.12824	0.370341	1.36678	0.349434	0.306562	0.878453	0.170247	0.130814	0.374718	0.894691	0.378504	1.03681	0.86364	3.27757	0.684175	0.257704	0.550561	0.444568	0.762131	0.874447	0.690028
0.65	1.94982	0.673816	1.4074	0.965599	0.424848	2.26726	0.558595	2.50913	1.01116	1.30393	0.841792	0.709643	0.201331	0.282253	0.184773	0.213221	1.07996	0.380227	0.809876	0.601306	0.752846	0.329705	1.26905	0.937395	0.333109	1.58993	1.25492	1.13561	0.526093	0.481763	1.51247	0.899851	0.246672	1.97277	0.334749	0.278184	0.51203	1.84887	1.14566	1.11528	1.01447	3.16122	0.752812	0.194604	0.535543	0.608215	0.809095	0.81358	0.674686
0.7	1.68811	0.68378	2.68031	2.10568	0.498179	1.83941	1.10492	1.29792	1.82552	1.15409	1.75081	1.20026	0.267466	0.77817	0.315585	0.241226	0.802011	0.876926	0.733432	1.74458	0.881104	0.461315	2.01577	0.95504	0.414739	1.0705	1.63399	2.39963	0.498737	0.846339	1.42918	0.849488	0.449158	2.50458	0.351417	1.03939	1.15504	2.14325	1.0468	0.877595	1.69448	1.55139	1.01055	0.339019	0.853169	1.12691	1.06252	0.648955	0.84328
0.75	1.94474	0.821504	2.19697	1.95955	2.22144	1.73656	1.22807	1.35155	1.31292	0.900676	1.68053	1.58796	0.500836	1.14411	0.550196	0.275035	0.645201	1.97479	1.02064	1.33425	1.15755	0.726111	2.10217	1.54528	0.359506	0.825373	2.60155	1.46099	0.442587	2.3392	1.42083	1.2493	0.950101	2.09817	1.22303	2.0257	1.77985	2.05578	2.3117	1.08578	1.51253	0.493366	1.44968	0.381664	1.07618	2.71624	0.901262	1.63993	0.802992
0.8	2.31405	1.35752	1.89021	1.58624	3.17206	1.33621	1.33498	1.91122	0.54631	0.779238	1.53138	2.92699	1.40561	1.34108	1.35909	0.698804	1.81428	2.27457	1.28435	0.523456	1.32748	0.671724	1.43139	2.1163	0.293338	1.23696	2.21107	1.65534	0.357172	2.90736	1.47309	2.09535	0.909687	1.795	1.06386	1.58135	1.23466	1.05354	2.34958	2.3007	2.65591	0.453731	2.32441	0.583253	0.700707	2.47325	1.00292	2.09859	1.94637
0.85	1.37204	1.42133	2.21484	2.01896	1.28244	1.65321	2.1848	1.18747	0.808199	1.05602	0.83052	1.61721	2.14151	1.06804	2.1922	0.835394	1.5588	1.19399	1.65962	0.531575	1.28437	0.760576	1.15862	1.62618	0.227846	1.6753	1.64969	1.42607	1.20487	1.52288	1.70309	2.02836	1.4534	1.5559	1.04866	0.292217	1.09265	1.2796	2.18097	2.029	1.71294	0.396218	1.36601	1.18366	0.896617	2.641	0.957348	1.73125	2.30583
0.9	1.57715	0.59872	1.16955	0.84976	0.463104	1.42697	2.2591	1.57711	1.33385	0.754219	1.05203	0.479811	1.87094	1.34823	1.39537	1.19857	1.40091	0.885419	1.87657	0.342854	0.675356	0.542324	0.790128	0.444909	0.487084	1.33467	1.61194	2.56974	1.89032	1.03367	0.755636	1.07752	1.32661	1.32173	1.49069	0.281178	1.39048	1.48461	1.89477	1.34172	1.3263	0.971106	1.01066	1.52846	0.849733	0.800246	0.674959	1.42303	2.03032
0.95	0.448184	0.442183	0.137809	0.280502	0.580121	1.33751	1.29364	1.62282	0.26674	0.937972	0.968167	0.354831	1.52629	1.58123	0.927525	1.63765	0.987428	0.428142	0.772971	0.184106	0.401585	0.326638	0.508857	0.498719	1.10012	0.841751	1.06383	1.41083	0.931427	0.573443	0.206311	0.354498	1.35312	0.445816	0.873406	0.0756341	1.42676	0.406003	1.72605	0.156354	1.3318	1.26239	1.46272	1.57596	0.596788	0.220937	0.891672	0.965818	0.91275
1	0.0751776	0.386562	0.04878	0.0867258	0.144746	0.23719	0.285257	0.973867	0.0656006	0.570501	0.23271	0.187133	0.61229	1.1379	0.43724	0.910513	1.25444	0.197699	0.266203	0.141824	0.0905406	0.313542	0.309697	0.36139	0.508357	0.56758	0.550959	0.739162	0.217314	0.536047	0.0984287	0.0374617	0.957068	0.133853	1.48665	0.0767277	0.498066	0.193246	0.79506	0.0354693	1.1077	0.284924	0.326542	0.892574	0.169327	0.0549572	0.338029	0.123417	0.11175
1.05	0.0730991	0.032194	0.0218035	0.0340773	0.0174513	0.0393628	0.0335965	0.0978516	0.0527183	0.0507367	0.0356356	0.035541	0.0806454	0.0599868	0.0297863	0.12812	0.201988	0.0716444	0.0453443	0.0451378	0.0277595	0.149159	0.0601516	0.0669911	0.0790465	0.0849641	0.0626004	0.098055	0.0634149	0.154223	ND	0.0215824	0.0571869	0.0276306	0.141765	0.0458501	0.0577054	0.0591636	0.0338936	0.0208212	0.198559	0.0907131	0.0997529	0.114724	0.0986054	0.0302267	0.0470456	0.0583582	0.0483305
1.1	0.0324603	0.0217127	0.023869	0.0156829	ND	0.0216153	0.0227569	0.0213769	0.0306956	0.00853501	0.0236329	0.0242745	0.0108266	0.0282004	0.025293	0.0520664	0.0744061	0.0215763	0.0155141	0.021595	0.0201002	0.0225416	0.0460207	0.0295088	0.100183	0.0198431	0.134989	0.0493958	0.0297	ND	ND	0.0137014	0.0334375	0.0188874	0.0346901	0.0236062	0.014049	0.0265892	0.0987386	0.0170539	0.0782478	0.0383329	0.0695709	0.0330973	0.0748449	0.0612643	0.0438097	0.0412657	0.0572897
1.15	0.0436504	0.0204072	ND	0.0155607	ND	ND	ND	ND	0.00924898	0.0193512	0.0317076	0.0316301	0.00645725	0.0370798	ND	0.0479816	0.0274518	0.0500018	ND	0.0726614	0.0162805	0.0251191	0.0417099	0.0161747	0.0362307	0.0203856	0.0133017	ND	0.0186167	ND	ND	ND	0.0333557	0.0261569	0.0465087	ND	ND	ND	ND	0.00954421	0.0372452	0.0816293	0.0288569	0.0484704	ND	0.0139844	0.0386232	0.0253919	0.0192161
1.2	ND	ND	ND	0.0359546	ND	ND	ND	ND	ND	ND	0.0054447	ND	ND	0.00654089	ND	0.0119032	ND	ND	ND	0.0145104	ND	ND	ND	0.0264476	ND	0.0106592	0.0353542	ND	ND	ND	ND	ND	0.0149143	ND	0.0236798	ND	ND	ND	ND	ND	0.0296497	0.0312116	0.0198773	0.0187353	ND	ND	ND	0.0194528	ND
Diameter-normalised position	Lam_fluorescence intensity profile_control
	rep1
	nucleus 1	nucleus 2	nucleus 3	nucleus 4	nucleus 5	nucleus 6	nucleus 7	nucleus 8	nucleus 9	nucleus 10	nucleus 11	nucleus 12	nucleus 13	nucleus 14	nucleus 15	nucleus 16	nucleus 17	nucleus 18	nucleus 19	nucleus 20	nucleus 21	nucleus 22	nucleus 23	nucleus 24	nucleus 25	nucleus 26	nucleus 27	nucleus 28	nucleus 29	nucleus 30	nucleus 31	nucleus 32	nucleus 33	nucleus 34	nucleus 35	nucleus 36	nucleus 37	nucleus 38	nucleus 39	nucleus 40	nucleus 41	nucleus 42	nucleus 43	nucleus 44	nucleus 45	nucleus 46	nucleus 47	nucleus 48	nucleus 49
-0.2	ND	ND	ND	ND	ND	ND	ND	ND	ND	ND	ND	ND	ND	ND	ND	ND	ND	ND	ND	ND	ND	ND	ND	ND	ND	ND	ND	ND	ND	ND	ND	ND	ND	ND	ND	ND	ND	ND	ND	ND	ND	ND	ND	ND	ND	ND	ND	ND	ND
-0.15	0.164476	0.21273	0.0662829	ND	ND	ND	ND	ND	ND	ND	ND	ND	ND	0.0651347	ND	ND	0.216831	ND	ND	0.102526	ND	ND	ND	0.629834	ND	0.0805882	0.0558243	0.196531	ND	0.212888	ND	ND	0.049847	ND	ND	ND	ND	ND	ND	ND	ND	ND	ND	0.702515	ND	ND	ND	ND	ND
-0.1	0.729678	0.239407	0.275296	ND	0.306323	0.533032	1.4428	0.21944	0.2293	0.0842152	0.119492	0.332905	0.258603	0.157587	0.412389	0.201894	0.201309	0.210978	0.135069	0.717342	0.876648	0.312667	0.271418	0.483381	0.257293	0.29236	0.222828	0.307764	0.0878899	0.300263	0.0945017	0.36492	0.147494	0.225605	0.312621	0.226711	0.272493	0.572833	0.203897	0.150932	0.302926	0.126227	0.146585	0.467482	0.057361	0.409452	0.377493	ND	0.156514
-0.05	2.99704	1.45862	1.18138	1.18458	2.01215	2.13052	1.03494	1.73978	2.43898	0.762385	0.545591	1.94659	0.673249	0.559387	1.25106	0.716478	0.736493	1.11956	0.969271	1.99731	0.908805	2.58154	0.611931	1.21296	0.887905	0.920317	2.73826	1.36926	2.0077	1.32336	1.03362	1.05983	1.78862	0.557597	2.86999	1.37695	0.835306	1.25138	1.58424	1.88114	1.2913	0.387477	2.12672	1.16912	0.405313	0.538024	1.04433	0.811841	1.17171
0	9.25245	8.68556	4.92321	9.84024	7.9639	9.52816	8.33341	6.53282	8.42221	4.12636	5.79562	5.22633	5.89501	4.38172	5.00028	6.19262	5.87539	5.126	5.84167	4.75265	7.80408	8.4996	4.58214	6.09677	6.46873	4.94418	6.80551	6.96468	9.7674	7.01957	7.11331	6.12519	4.11932	8.7024	9.89481	7.30866	8.4814	7.06021	6.98135	7.97855	7.11233	5.27219	6.34969	6.92165	4.77478	5.91127	7.11945	5.77559	6.27906
0.05	4.9252	2.05518	2.35609	2.52404	1.88377	2.1351	2.08273	1.2052	1.76301	1.15544	2.22894	1.59722	1.83375	1.76723	1.76451	2.68751	1.8215	1.98925	1.33105	1.01759	2.51494	1.43468	1.98266	1.58996	1.84666	2.98567	1.90447	1.92458	1.49304	2.15937	1.87292	1.62638	2.4652	1.17159	1.79785	1.96549	1.694	2.71296	1.60003	1.71697	2.77468	1.13327	1.14022	1.92491	2.04152	1.42751	1.19065	2.02146	1.64122
0.1	1.26028	0.506282	1.09545	1.2061	0.709744	0.734731	0.549262	0.842302	0.603605	0.449314	0.994653	0.65915	0.476481	1.12067	0.85814	0.78408	0.792888	1.10371	0.636061	0.567155	1.18229	0.781461	1.17374	0.820374	0.64069	1.04574	0.830244	1.02475	0.686143	1.12172	0.988426	0.786381	1.59243	0.634645	0.619028	0.838727	0.604793	1.38008	0.907487	0.454479	0.986493	0.991631	0.70711	0.614723	1.10317	0.806242	0.40355	1.00721	0.431132
0.15	0.525641	0.36125	0.568623	0.410905	0.40226	0.518715	0.440868	0.592842	0.248188	0.602636	0.665853	0.641142	0.700701	0.583532	0.536583	0.508831	0.462549	0.810334	0.39581	0.422956	0.515218	0.501694	0.61495	0.488125	0.260337	0.589672	0.391194	0.50117	0.895629	0.605089	0.34586	0.336533	0.926977	0.53934	0.483259	0.358768	0.634907	0.418636	0.656432	0.604895	0.484195	0.657249	0.603472	0.524291	0.538957	0.477824	0.393821	0.877002	0.524918
0.2	0.482455	0.332306	0.621531	0.298699	0.517805	0.365606	0.300084	0.506675	0.275976	0.472498	0.424487	0.678782	0.500222	0.446256	0.530561	0.582806	0.372261	0.379468	0.608362	0.452296	0.596155	0.495022	0.367978	0.672241	0.354712	0.565078	0.332256	0.494691	0.665452	0.448517	0.675774	0.626685	0.456991	0.490642	0.524045	1.01215	0.688631	0.36449	0.519806	0.448621	0.306958	0.359228	0.410616	0.589831	0.552933	0.554741	0.3568	0.397201	0.307856
0.25	0.570433	0.376307	0.594811	0.294976	0.556402	0.408259	0.506099	0.328195	0.34614	0.419855	0.452325	0.488795	0.310773	0.503784	0.474065	0.338189	0.527691	0.394128	0.356193	0.410435	0.404425	0.560962	0.388208	0.28441	0.445614	0.3334	0.235358	0.210841	0.640986	0.242493	0.44458	0.459227	0.43223	0.597231	0.263836	0.466504	0.703744	0.3558	0.462825	0.358389	0.201251	0.386295	0.354272	0.622017	0.488198	0.369449	0.467562	0.283589	0.288541
0.3	0.330839	0.49942	0.327808	0.339522	0.463476	0.382051	0.258008	0.278178	0.47096	0.377864	0.463916	0.399131	0.224048	0.193025	0.639187	0.411991	0.426149	0.35436	0.495542	0.159783	0.416185	0.828849	0.328858	0.428581	0.363947	0.539848	0.866358	0.333074	0.44707	0.324798	0.423113	0.346941	0.308785	0.977626	0.524955	0.492264	0.575353	0.309097	0.39231	0.500071	0.383001	0.374077	0.448688	0.261445	0.344354	0.424833	0.366351	0.671266	0.552944
0.35	0.19539	0.295049	0.358732	0.427809	0.354167	0.305655	0.270901	0.383767	0.508763	0.406546	0.383412	0.211031	0.234696	0.40852	0.43902	0.195143	0.488474	0.333544	0.357085	0.37507	0.382017	0.410649	0.271161	0.296601	0.512556	0.28872	0.565654	0.501781	0.576809	0.35443	0.315196	0.483188	0.364773	0.575525	0.376926	0.363463	0.410517	0.484902	0.50695	0.335138	0.21957	0.237076	0.412312	0.347679	0.320752	0.477056	0.283247	0.625321	0.393019
0.4	0.179482	0.337307	0.580181	0.145536	0.294566	0.156947	0.163009	0.213227	0.39006	0.500145	0.490381	0.315305	0.350782	0.137234	0.401952	0.473842	0.309375	0.651728	0.2944	0.584898	0.407208	0.30951	0.350498	0.459856	0.624637	0.255685	0.182083	0.372161	0.249495	0.392322	0.203866	1.09854	0.248434	0.411357	0.347385	0.345702	0.739787	0.316321	0.39009	0.301414	0.30992	0.321105	0.277674	0.589933	0.306765	0.697558	0.231685	0.473305	1.02812
0.45	0.223977	0.496892	0.263934	0.316256	0.19926	0.192632	0.252564	0.194715	0.218199	0.198391	0.282991	0.266872	0.366402	0.49157	0.345324	0.32581	0.252758	0.254947	0.370088	0.319661	0.217295	0.441798	0.469046	0.665667	0.507106	0.245903	0.334932	0.662744	0.586612	0.695588	0.218849	0.520355	0.366554	0.311731	0.274622	0.131156	0.315667	0.338528	0.323642	0.0945729	0.248398	0.267652	0.254184	0.308602	0.394218	0.605249	0.398431	0.346682	0.466737
0.5	0.100163	0.183755	0.407846	0.47643	0.594404	0.190798	0.194288	0.378881	0.492778	0.499115	0.269227	0.467345	0.345469	0.286015	0.20714	0.136891	0.191454	0.166725	0.65441	0.172734	0.368102	0.367726	0.421342	0.317263	1.09797	0.511926	0.460525	0.241676	0.282532	0.170531	0.360002	0.500589	0.192445	0.634958	0.408063	0.518004	0.608225	0.379669	0.39824	0.121914	0.231446	0.446182	0.283711	0.275365	0.307039	0.607366	0.427653	0.384314	0.426165
0.55	0.111439	0.164026	0.177481	0.235956	0.455177	0.199895	0.376176	0.282408	0.28821	0.60468	0.281604	0.202863	0.312981	0.229954	0.394561	0.24438	0.224628	0.131425	0.574016	0.43824	0.26016	0.310216	0.378488	0.556136	0.505532	0.429415	0.443996	0.27051	0.275125	0.234497	0.501462	0.423103	0.274871	0.387477	0.3599	0.511394	0.477932	0.316828	0.433784	0.39237	0.364361	0.392847	0.22688	0.402995	0.263887	0.393341	0.269257	0.432971	0.195067
0.6	0.144202	0.248198	0.17631	0.335179	0.597574	0.313418	0.215081	0.331528	0.7869	0.644031	0.208314	0.281063	0.424193	0.25658	0.671552	0.204541	0.303858	0.162568	0.378275	0.144945	0.3647	0.815928	0.241975	0.563488	0.48668	0.254791	0.369302	0.849015	0.337481	0.821648	0.262254	0.374719	0.106904	0.564653	0.239774	0.476141	0.808667	0.218936	0.586702	0.600287	0.391631	0.342155	0.395177	0.343266	0.23281	0.298774	0.349824	0.379731	0.420675
0.65	0.257408	0.287663	0.617807	0.471694	0.250492	0.143397	0.199916	0.257626	1.11252	1.38127	0.311837	0.373041	0.295859	0.263139	0.253202	0.198265	0.312425	0.228486	0.415473	0.548171	0.297501	0.799552	0.664051	0.409968	0.572143	0.536307	0.320488	0.26639	0.321673	0.29868	0.284141	0.26263	0.388006	0.434655	0.160097	0.589117	0.283327	0.560436	0.611691	0.662496	0.276175	0.485078	0.465516	0.356313	0.724451	0.301225	0.359361	0.672572	0.363373
0.7	0.235718	0.194099	0.385028	0.19763	0.489706	0.210598	0.214077	0.463117	1.08366	1.50002	0.225222	0.228848	0.377062	0.167823	0.243758	0.368433	0.504476	0.450227	0.46252	0.472923	0.276182	0.452564	0.477619	0.60295	0.498129	0.384254	0.320908	0.319863	0.533718	0.522271	0.348471	0.93663	0.795327	0.236289	0.401937	0.43434	0.351735	0.430598	0.338624	0.405102	0.18665	0.674239	0.433558	0.302858	0.433228	0.334439	0.25413	0.427686	0.205502
0.75	0.199602	0.421998	0.557873	0.264044	0.306888	0.363794	0.351673	0.292181	0.740486	1.68682	0.37893	0.74006	0.632007	0.130137	0.339024	0.518823	0.565506	0.569925	0.421259	1.06457	0.185776	0.406455	0.845776	0.48293	0.66742	0.3452	0.584794	0.60109	0.424035	0.609532	0.432831	0.590827	0.19427	0.282525	0.392143	0.51839	0.203984	0.359811	0.517859	0.572236	0.402305	0.667112	0.518525	0.360321	0.54869	0.372251	0.491483	0.448285	0.297553
0.8	0.370872	0.250691	0.497177	0.510841	0.53618	0.182045	0.333032	0.762668	0.807826	0.712801	0.557241	0.65099	0.701031	0.537875	0.463	0.460588	0.216306	0.457558	0.505049	0.84934	0.2421	0.549251	0.721825	0.487393	0.725043	0.33993	0.212296	0.638954	0.593125	0.447437	0.302347	0.569217	0.607333	0.397413	0.474373	0.724754	0.391067	0.54799	0.56011	0.553348	0.357588	0.350912	0.725638	0.453076	0.616638	0.448505	0.524924	0.493889	0.387195
0.85	0.326377	0.514004	0.706012	0.408563	0.985189	0.842148	0.543015	0.798509	0.678076	0.620191	0.491941	0.548919	0.851028	0.498851	0.567987	0.472088	0.481666	0.433174	0.661536	0.748575	0.387926	0.61698	0.853551	0.596134	0.640504	0.692913	0.612151	0.619181	0.585065	0.763191	0.291468	0.708249	0.66439	0.469975	0.494864	0.616681	0.491243	0.795634	0.564416	0.646953	0.563476	0.494597	0.910854	0.453003	0.753944	0.317862	0.320765	0.361229	0.320028
0.9	0.431284	0.824184	1.16243	0.639348	1.22625	1.3393	0.604299	1.14015	0.39166	0.647343	0.49214	1.43018	1.32038	0.957206	1.11375	0.664865	0.889822	0.775999	0.982956	1.51198	0.541386	0.688886	1.29865	0.831611	0.746519	0.569656	1.03124	0.590933	0.790842	0.506837	0.332613	1.00438	0.592824	0.794748	1.1263	0.841758	0.675866	1.02685	1.07819	0.788307	0.89608	0.963698	2.3572	1.23846	1.45026	0.823109	0.326857	0.834167	0.942248
0.95	1.22855	1.18864	1.86242	1.7636	2.10308	2.07341	2.56639	2.40164	1.66208	1.10094	1.12613	3.47363	2.00532	2.79319	3.34821	1.83828	2.59356	2.00327	1.30158	3.47907	1.11323	1.41314	1.55478	1.64322	2.00468	2.16313	1.42016	1.51339	1.36301	1.38317	1.20527	1.24218	1.63338	1.23441	2.33499	1.59836	0.962729	1.4025	1.89052	2.12706	2.17321	2.51551	2.58189	2.03466	1.9493	1.91892	3.13358	1.60829	2.39882
1	4.81821	8.84474	5.92644	4.93303	6.38669	7.92828	6.09401	6.02964	4.44086	4.39569	6.12143	7.14817	5.88687	6.34952	5.60349	7.79767	7.70576	8.61615	7.09477	5.01332	5.0194	5.31128	5.1959	6.39425	4.87512	5.23223	8.09021	5.8033	8.1009	5.60026	9.90211	4.46932	8.96	5.67746	6.03443	7.29478	6.35549	6.60571	7.91406	6.67652	6.76129	4.81422	5.07758	5.48987	5.96768	8.79812	7.47292	5.23044	9.64513
1.05	2.41637	3.54697	1.11495	2.03071	1.15839	3.08768	0.699923	1.23823	1.15725	0.528755	0.637401	1.89302	1.3003	0.59729	0.991347	1.70105	1.23597	1.60764	1.0194	1.93113	0.60318	2.07958	0.63068	1.7176	1.78823	2.07908	2.80832	0.842124	3.41006	0.930716	ND	0.537204	4.38957	1.61444	1.25111	1.05169	ND	1.85496	2.33588	0.748867	1.03928	0.394779	0.914671	1.01427	0.564135	2.49094	2.17938	1.68801	2.31754
1.1	0.299613	0.633616	0.202392	0.391866	0.526092	0.612995	0.217786	0.0858376	0.169639	0.18598	0.160738	1.10852	ND	0.147399	0.112484	0.606948	0.0776101	0.414523	0.254287	0.288209	0.11848	0.511764	0.176828	0.364505	0.299881	0.329056	0.497804	0.361284	0.614766	0.296044	ND	0.178026	0.300061	ND	0.224114	0.0906344	ND	0.262672	0.222486	0.116279	0.959627	0.0855344	0.224671	0.148267	0.135007	ND	ND	1.12046	0.234164
1.15	0.106885	0.428628	0.131224	0.17534	0.114018	0.42468	ND	0.225936	0.213035	0.17044	ND	ND	ND	0.14072	ND	ND	0.0624388	0.114488	0.186282	0.338038	ND	ND	0.0721595	0.0731674	0.290113	ND	0.351193	0.123428	0.210442	0.118558	ND	ND	0.247722	ND	ND	0.0546347	ND	0.112298	0.257712	0.168911	1.94975	0.0530222	0.0823617	0.0563795	0.0682186	ND	ND	0.537292	0.205867
1.2	0.0475322	0.574354	0.0973601	0.0592067	ND	ND	ND	0.198306	0.0785369	ND	ND	ND	ND	ND	ND	ND	0.0585324	0.156856	ND	0.0718235	ND	ND	ND	0.1619	ND	ND	0.64215	ND	ND	0.0549147	ND	ND	ND	ND	ND	ND	ND	ND	ND	ND	ND	ND	ND	0.0729644	ND	ND	ND	ND	ND
Diameter-normalised position	Lam_fluorescence intensity profile_Elys-KD
	rep1
	nucleus 1	nucleus 2	nucleus 3	nucleus 4	nucleus 5	nucleus 6	nucleus 7	nucleus 8	nucleus 9	nucleus 10	nucleus 11	nucleus 12	nucleus 13	nucleus 14	nucleus 15	nucleus 16	nucleus 17	nucleus 18	nucleus 19	nucleus 20	nucleus 21	nucleus 22	nucleus 23	nucleus 24	nucleus 25	nucleus 26	nucleus 27	nucleus 28	nucleus 29	nucleus 30	nucleus 31	nucleus 32	nucleus 33	nucleus 34	nucleus 35	nucleus 36	nucleus 37	nucleus 38	nucleus 39	nucleus 40	nucleus 41	nucleus 42	nucleus 43	nucleus 44	nucleus 45	nucleus 46	nucleus 47	nucleus 48	nucleus 49
-0.2	ND	ND	ND	ND	ND	ND	ND	ND	ND	ND	ND	ND	ND	ND	ND	ND	ND	ND	ND	ND	ND	ND	ND	ND	ND	ND	ND	ND	ND	ND	ND	ND	ND	ND	ND	ND	ND	ND	ND	ND	ND	ND	ND	ND	ND	ND	ND	ND	ND
-0.15	ND	ND	ND	ND	ND	ND	ND	ND	0.207442	0.249545	0.162513	ND	0.089685	ND	ND	ND	0.457471	ND	ND	0.061321	ND	0.359796	ND	ND	0.571622	0.335414	0.0680647	ND	ND	ND	ND	ND	0.128602	ND	0.27609	ND	ND	ND	ND	ND	0.281525	0.232009	ND	0.805294	ND	ND	ND	0.0680589	ND
-0.1	0.786746	0.988229	0.315097	0.510497	0.495168	0.399425	0.326604	0.457209	0.194337	0.642224	0.267001	0.976658	0.519728	0.521484	0.206356	0.0654609	1.38225	0.327207	0.643739	0.108104	0.391424	0.507751	0.648024	0.622502	0.365765	0.241186	0.217382	0.470979	0.112619	0.360967	0.0568188	0.23365	0.271094	0.570902	0.185396	0.773121	0.13268	0.465159	0.222066	0.121708	0.344636	0.701131	0.191507	0.470709	0.283557	0.50399	0.107956	0.0964291	0.320779
-0.05	2.40002	2.56684	0.797275	0.694322	0.918022	1.05876	1.47137	1.1258	2.0721	2.87944	0.728482	1.85773	3.04182	1.97351	1.05784	0.634174	4.77614	1.38794	1.25383	0.929074	0.536896	1.29928	1.50691	0.87309	1.56195	1.63083	1.41688	0.944764	0.824364	1.8498	0.35773	0.199861	1.02827	1.21876	1.23621	1.44818	1.12625	1.39195	0.807646	1.62232	1.29367	1.49877	1.28101	1.25089	1.23543	1.62523	2.16763	0.402041	0.968849
0	6.20137	4.86189	5.17133	5.3629	6.47846	5.8234	9.53394	5.04028	6.7414	9.01334	5.95482	7.18403	10.3719	6.6618	4.7677	5.49474	8.94986	6.59701	7.19039	5.15423	3.83271	4.62173	5.68935	7.41689	4.66363	6.50793	4.99042	7.70178	4.38908	7.59414	5.46445	3.68019	4.84477	6.01041	6.32443	3.93628	7.21713	8.46969	5.65742	5.47484	6.81977	9.32388	5.77363	6.44028	6.5208	7.60756	7.78381	4.91556	6.73715
0.05	1.17255	1.29748	1.76413	2.43792	1.93961	1.60714	1.69955	2.45824	1.94732	2.10907	2.0585	2.05811	2.2134	1.52407	3.92239	3.01571	1.06581	1.64082	2.88537	2.73373	1.63115	2.0779	1.71903	1.43904	1.55202	2.0696	0.815358	1.7608	0.99627	2.41927	1.42197	2.25612	1.10264	2.23341	1.59924	2.2943	1.96829	2.74372	2.93732	1.87776	2.49111	2.46889	1.54968	2.88993	1.91328	2.49169	2.11512	2.81575	1.43394
0.1	0.639114	0.840352	0.583866	0.60034	0.577154	0.737326	0.70244	1.08464	0.50392	0.929743	1.01619	0.776055	0.925626	0.640615	1.57964	0.787149	1.15602	0.769938	0.659806	1.01478	1.04403	0.650259	0.472337	0.78241	0.811893	0.571454	0.689687	0.831328	0.747655	1.325	0.689976	0.954818	0.929214	0.792217	0.854346	1.02601	0.707594	0.974189	0.598296	1.11046	1.51067	0.755303	1.11577	1.09801	0.490223	0.646353	0.799669	0.649602	1.04493
0.15	0.818055	0.613774	0.575791	0.615873	0.58331	1.05601	0.413657	0.588202	0.332542	0.545793	0.922293	0.954329	0.511335	0.447686	0.883998	0.745425	1.06021	0.621436	0.509498	0.837155	0.496123	0.471061	1.17971	0.658168	0.728142	0.690483	1.32953	0.601081	0.80744	0.757528	0.377225	0.45484	0.625858	0.629295	0.609374	0.319727	0.202158	0.878655	0.514037	0.613227	0.601524	0.472612	0.602474	0.955883	0.394192	0.808123	0.345783	0.406709	0.579386
0.2	0.348056	0.497409	0.894041	0.426207	0.491614	0.530057	0.945275	0.407668	0.272076	0.440988	0.47713	0.616771	0.602812	0.478296	0.6975	0.908427	0.989302	0.494765	0.44724	0.720445	0.324887	0.420588	0.643807	0.508665	0.305081	0.62295	0.376057	0.504519	0.400462	0.456821	0.363443	0.331646	0.455878	0.279903	0.480641	0.88934	0.509359	0.238406	0.392477	0.776843	0.481155	0.33918	0.858827	0.454921	0.876448	0.507406	0.316351	0.426349	0.839205
0.25	0.356539	0.354619	0.270049	0.30105	0.313637	0.270562	0.525256	0.493698	0.263561	0.416904	0.812539	0.368132	0.589269	0.329679	0.588893	0.410818	0.441347	0.329184	0.39548	0.667567	0.759388	0.514792	0.537701	0.816619	0.317246	0.501677	0.779483	0.244426	0.486693	0.333961	0.322527	0.331842	0.638821	0.353316	0.662819	0.485465	0.447991	0.286239	0.252206	0.215788	0.382099	0.217765	0.756271	0.311753	0.411589	0.379916	0.255493	0.458108	0.571124
0.3	0.615229	0.35733	0.842044	0.241197	0.322513	0.900529	0.343537	0.582006	0.321037	0.506006	0.370691	0.605379	0.38884	0.411027	0.437519	0.441087	0.482622	0.324684	0.246013	1.43899	0.684729	0.339116	0.433014	0.422461	0.496039	0.698302	0.920008	0.214941	0.461819	0.567356	0.281168	0.378552	0.257177	0.263963	0.236737	0.93848	0.513977	0.270624	0.171801	0.723074	0.344858	0.205138	0.551496	0.172326	0.327392	0.374772	0.264853	0.364989	0.716757
0.35	0.744736	0.70174	0.315033	0.599395	0.188081	0.749618	0.23956	0.453352	0.254812	0.367458	0.603439	0.447787	0.400358	0.507206	0.546782	0.336621	0.910165	0.617712	0.318373	0.806336	0.26817	0.575037	0.448829	0.429432	0.49201	0.303921	0.287502	0.364213	0.65976	0.410716	0.445892	0.145669	0.364757	0.481581	0.267777	0.762009	0.43639	0.260065	0.270256	0.699395	0.421847	0.372358	0.398471	0.622855	0.155513	0.246434	0.365933	0.329316	0.248043
0.4	0.495538	0.579112	0.493922	0.379162	0.572419	0.378898	0.182401	0.260571	0.445532	0.20168	0.407173	0.390267	0.27141	0.454278	0.836018	0.559694	0.290511	1.01695	0.628237	0.325588	0.369946	0.393827	0.763944	0.454132	0.372593	0.572054	0.383006	0.404177	0.925249	0.371688	0.371897	0.41022	0.635942	0.479459	0.418924	0.61176	0.533023	0.128526	0.331564	0.345972	0.368144	0.281237	0.916743	0.26135	0.215614	0.335378	0.375858	0.299477	0.365894
0.45	0.294337	0.590879	0.259398	0.342612	0.76533	0.110587	0.39876	0.64408	0.51477	0.507308	0.246873	0.431267	0.486997	0.682459	0.455432	0.21017	0.767744	0.379823	0.40074	1.36581	0.170903	0.60034	0.482538	0.656232	0.350386	0.308069	0.318202	0.29955	0.874009	0.840571	0.555904	0.508778	0.283856	0.408592	0.450252	0.46847	0.935715	0.396634	0.256917	0.420498	0.441617	0.220398	0.745677	0.318377	0.305585	0.700308	0.394803	0.301956	0.377731
0.5	0.98402	0.497588	0.47779	0.605322	0.52713	0.078475	0.565523	0.132096	0.522184	0.344918	0.268129	0.186056	0.413192	0.447114	0.293091	0.230758	0.695008	0.609073	0.660844	0.751169	0.305548	0.810371	0.421236	0.533552	0.247256	0.230176	0.366273	0.335328	1.15224	0.354812	0.810597	0.265174	0.388864	0.542423	0.481095	0.247271	0.710439	0.589256	0.157374	0.713911	0.346781	0.116965	0.660221	0.197206	0.210673	0.416506	0.215712	0.589249	0.931913
0.55	0.721549	0.793775	0.321661	0.333495	0.318208	0.488341	0.425248	0.240282	0.329665	0.201238	0.29963	0.25203	0.329876	0.313783	0.350369	0.203001	0.768212	0.423548	0.340838	0.332532	0.297987	0.159799	0.229248	0.518003	0.210035	0.198999	0.823441	0.509826	1.12169	0.515545	0.99755	0.259838	0.680871	0.173419	0.511766	0.274967	0.500613	0.279481	0.387528	0.260774	0.231469	0.211831	0.544514	0.203614	0.428878	0.476549	0.342633	0.747867	0.481745
0.6	0.630817	0.512985	0.344699	0.572961	0.174488	0.434043	0.358911	0.35117	0.175428	0.276964	0.304817	0.549383	0.192659	0.298529	0.264585	0.298087	0.453836	0.347529	0.360118	0.59141	0.962045	0.253308	0.619323	0.322607	0.186403	0.185377	0.313381	0.471839	0.850352	0.44995	1.70908	0.27485	0.682898	0.286236	0.240935	0.73505	0.40193	0.228129	0.539358	0.312531	0.241882	0.243691	0.589468	0.22364	0.600423	0.419872	0.694844	0.476999	0.528133
0.65	1.03904	0.550661	0.786201	0.245017	0.299693	0.506558	0.2954	0.375259	0.61174	0.576769	0.310676	0.446739	0.457537	0.536502	0.290034	0.428252	0.428743	0.298641	0.318222	0.421266	0.581232	0.373	0.520067	0.523104	0.176216	0.296005	0.530763	0.74409	0.659948	0.482274	0.679697	0.347976	0.787208	0.337725	0.714854	0.536326	0.322084	0.413603	0.294399	0.463838	0.158537	0.286278	0.257425	0.283624	0.339541	0.196895	0.283221	0.514596	0.472618
0.7	0.360835	0.611527	0.440605	0.373802	0.336228	0.572064	0.971123	0.301855	0.424179	0.485624	0.41185	0.403863	0.173867	0.384003	0.360977	0.292881	0.190936	0.637963	0.528732	0.47675	0.561895	0.335724	0.479586	0.252851	0.1837	0.603692	0.424979	0.590556	0.939605	0.306196	0.500866	0.314874	0.752361	0.732524	0.870096	0.46205	0.381899	0.327871	0.341453	0.580948	0.204633	0.31259	0.594819	0.32363	0.338075	0.428103	0.233704	0.30831	0.210853
0.75	0.434235	0.448776	0.531362	0.273436	0.437246	0.482155	0.336596	0.802429	0.419585	0.327277	0.420103	0.226895	0.265168	0.401482	0.190823	0.416667	0.44847	0.365058	0.283682	0.441379	0.356263	0.539822	0.541075	0.317543	0.782425	0.524573	0.380453	0.419789	0.466249	0.658817	0.174244	0.282108	0.750968	0.43706	0.52375	0.419107	0.50899	0.315083	0.520484	0.472549	0.344152	0.208791	0.485304	0.263876	0.478355	0.694771	0.497598	0.577619	0.429701
0.8	0.714304	0.449293	0.365569	0.382721	0.57897	0.288336	0.348824	0.86944	0.353261	0.422519	0.638106	0.430435	0.466371	0.424279	0.475959	0.205239	0.636853	0.226971	0.459686	0.255348	0.29936	0.81926	0.358441	0.76216	0.885014	0.511059	0.617971	0.945596	0.251837	0.620102	0.543104	0.550065	0.495516	0.239351	0.454648	0.292231	0.421248	0.434606	0.438214	0.685174	0.481487	0.297486	0.329493	0.525009	0.354854	0.803078	0.713251	0.402599	0.615441
0.85	0.703706	0.921433	0.689465	0.800087	0.2803	0.661678	0.37697	0.526649	0.47342	0.58732	0.440212	0.484605	0.426022	0.556153	0.732872	0.402169	1.123	0.575874	0.469169	0.425712	0.786085	0.527593	0.75297	0.60531	0.55602	1.18813	0.610455	0.390025	0.447533	0.479699	0.48847	0.748461	0.281915	0.58448	0.653573	0.286562	0.518356	0.596539	0.506866	0.61139	0.310395	0.451438	0.33753	0.411722	0.261081	0.309007	0.658658	0.643944	0.47493
0.9	0.806817	1.23945	1.20138	0.45961	0.583931	1.04729	0.378139	0.588657	0.864616	0.545591	0.803047	0.781947	0.833898	1.15784	0.680048	0.768115	0.685256	1.03627	0.486441	0.447995	0.987926	0.810726	1.14972	0.425408	0.882393	0.806432	0.528352	1.05933	1.0387	0.255344	0.543422	0.658787	0.760246	1.06002	0.978825	0.780099	0.54429	0.931178	0.930168	0.675059	0.708968	0.552594	0.494851	0.724988	0.62652	0.529547	1.25371	0.665124	0.747625
0.95	1.35601	2.06681	1.1497	1.41632	1.67941	1.81403	0.951995	1.75175	3.10095	1.85834	1.55323	1.68544	1.36764	2.04218	1.26952	1.80015	0.816967	1.91976	0.912348	0.939538	2.47739	2.82742	2.42498	1.03744	2.58488	2.25706	2.05371	1.78744	1.18057	1.08811	1.41763	2.20421	1.38054	1.69607	1.38249	2.32098	1.64688	1.48513	1.93305	1.8164	1.52394	0.904955	1.29357	1.36415	2.38389	1.70159	2.26148	1.75278	1.11239
1	6.10341	6.08817	7.46665	5.90734	6.68369	5.77491	5.56473	6.07197	5.9771	6.17456	6.85254	5.44454	4.61894	5.75617	4.45156	6.61418	3.85883	5.91656	7.58481	3.34867	5.41993	4.62853	3.44384	4.8918	10.1163	4.61037	5.5443	6.13319	4.71221	6.97299	6.29071	6.72892	6.80621	5.84943	6.27533	3.65392	6.12926	6.02229	5.45401	5.87259	5.77906	5.17109	6.93716	7.35641	8.32614	6.66628	6.56819	5.69284	6.51189
1.05	0.751203	1.38323	0.346669	1.13531	0.283711	0.631823	0.959685	1.31457	1.51778	2.13958	1.87328	1.19833	1.72241	2.40071	0.983972	2.22553	4.03207	0.850492	1.09461	1.31382	0.295335	0.894428	0.784098	0.995895	3.41997	0.716626	1.93531	1.67547	1.37034	2.11226	ND	0.356998	1.53503	1.37414	2.25529	0.730328	0.888638	1.89545	0.599096	0.958899	1.21536	1.73956	3.23108	3.33808	1.24793	1.60702	1.24405	1.21949	1.73938
1.1	0.271083	0.346391	0.0990209	0.312796	ND	0.148213	0.146604	0.338329	0.641628	0.512685	0.777645	0.287297	0.472255	0.415278	0.200519	0.590442	0.754528	0.374117	0.561632	0.313884	0.24271	0.186549	0.578181	0.771491	0.647373	0.292425	0.564015	2.35259	0.516881	ND	ND	0.0813776	0.158218	0.514829	0.342915	0.131747	0.125158	0.178316	0.251306	0.204457	0.860406	0.147745	0.523655	0.827477	0.260563	0.700273	0.316768	0.341615	0.346511
1.15	0.128553	0.114348	ND	0.287588	ND	ND	ND	ND	0.0851121	0.579638	0.439793	0.0799403	0.181936	1.02371	ND	0.239811	0.137215	0.249157	ND	0.155926	0.418449	0.0831158	0.283938	0.112963	0.451531	0.0714954	0.148466	ND	0.408085	ND	ND	ND	0.0665585	0.511355	0.0765294	ND	ND	ND	ND	0.108988	0.284722	0.307703	0.174964	0.260788	ND	0.919315	0.0812391	0.231647	0.186696
1.2	ND	ND	ND	0.303894	ND	ND	ND	ND	ND	ND	0.199634	ND	ND	0.0577075	ND	0.0946973	ND	ND	ND	0.0586876	ND	ND	ND	0.167488	ND	0.0421284	0.0840174	ND	ND	ND	ND	ND	0.115122	ND	0.197325	ND	ND	ND	ND	ND	0.0747257	0.0698394	0.124674	0.0918988	ND	ND	ND	0.114233	ND
[truncated: 122 more columns]
