# Supplementary material for: Nucleoporin Elys attaches peripheral chromatin to the nuclear pores in interphase nuclei
Source: Commun Biol. 2024 Jun 29;7:783. doi: 10.1038/s42003-024-06495-w (PMC11217421; doi:10.1038/s42003-024-06495-w)
Supplement: Supplementary file 9 — Supplementary Data 7 [file 42003_2024_6495_MOESM9_ESM.xlsx]

## Sheet: Supplementary Data 7
Volume of nuclei
Volume of nuclei_rep1, µm3		Volume of nuclei_rep2, µm3
Control	Elys-KD	Control	Elys-KD
226.104	110.601	205.536	222.47
226.104	195.601	102.549	296.343
118.778	195.601	104.997	189.57
235.033	183.452	104.997	189.57
195.37	175.65	138.754	124.82
233.018	352.661	271.624	208.939
210.39	352.661	168.409	136.314
233.325	113.769	246.229	202.996
101.342	213.48	248.779	324.893
101.342	171.922	248.779	324.893
227.557	171.922	205.027	200.083
137.801	189.299	189.985	200.083
260.509	167.727	152.415	184.042
233.617	133.285	257.78	316.268
233.617	133.285	257.78	153.536
148.888	189.17	184.548	246.916
104.158	589.833	200.694	159.514
101.966	116.513	249.986	160.915
121.872	111.703	291.425	236.12
210.039	461.396	361.942	236.12
210.039	188.41	171.336	178.633
106.844	135.122	173.408	178.633
104.359	123.798	173.408	238.721
132.879	126.399	220.859	143.489
132.879	79.781	220.859	194.235
80.008	235.182	125.646	274.886
92.67	221.24	125.646	274.886
92.67	172.784	273.31	277.026
74.231	191.613	273.31	135.22
196.266	139.092	107.38	167.407
196.266	276.281	225.286	152.728
156.505	222.768	225.286	243.877
156.505	239.875	121.671	269.632
98.218	114.639	136.643	289.126
145.697	262.922	266.7	277.821
178.408	262.922	161.389	277.821
213.129	140.17	161.389	309.701
178.553	160.447	105.41	309.701
166.684	160.447	242.717	201.909
99.613	483.602	242.717	223.325
125.594	483.602	156.314	168.037
120.362	266.42	156.314	215.282
179.144	266.42	209.158	215.282
179.144	191.504	167.854	49.073
292.724	274.599	167.854	86.465
292.724	274.599	334.104	83.897
240.512	231.936	201.916	185.126
240.512	223.218	201.916	185.126
158.237	199.501	228.779	44.865
312.024	273.641	228.779	111.254
312.024	108.139	175.068	111.254
312.024	552.573	241.485	269.262
312.024	552.573	288.366	269.262
167.827	183.921	235.682	232.12
167.827	226.485	173.556	146.446
217.386	226.485	289.891	337.22
97.925	159.673	289.891	423.027
219.434	128.1	213.127	423.027
219.434	128.1	213.127	134.39
176.164	201.832	245.58	363.389
176.164	201.616	245.58	147.645
169.898	212.828	261.901	200.323
281.503	212.828	129.202	128.119
281.503	199.049	129.202	176.834
140.881	135.516	138.557	142.324
127.472	171.559	166.193	264.599
111.789	110.232	185.333	196.031
210.26	243.928	197.015	189.302
184.411	183.464	197.015	126.429
122.124	182.07	214.093	493.821
507.627	182.07	214.093	149.55
507.627	229.529	224.758	314.49
507.627	162.416	180.605	314.49
232.777	167.815	139.764	101.797
194.619	225.954	105.091	165.26
162.869	211.099	112.813	236.271
134.731	237.526	118.361	137.294
131.791	207.392	381.411	172.778
167.839	172.13	233.939	170.413
83.958	123.653	233.939	170.413
155.157	123.653	333.994	288.264
155.292	246.021	308.089	130.092
161.276	88.106	279.88	130.092
132.925	107.395	143.931	150.773
612.183	180.233	281.502	120.709
612.183	176.035	364.106	227.341
612.183	353.644	364.106	127.108
213.762	353.644	249.217	164.28
213.762	266.899	249.217	238.225
213.762	266.899	194.734	238.225
152.399	217.245	194.734	220.1
197.78	164.11	169.701	220.1
197.78	196.609	220.971	250.294
138.737	201.35	312.179	108.312
138.737	102.666	175.995	229.601
162.963	132.405	51.102	153.627
161.218	141.985	51.102	153.627
161.218	262.457	157.263	168.151
231.459	74.395	306.431	136.326
231.459	232.183	306.431	258.301
156.695	76.009	80.914	129.335
156.695	452.921	69.669	159.181
307.485	452.921	129.746	279.182
307.485	452.921	123.728	232.609
341.73	94.55	159.926	232.609
249.511	94.55	82.8	284.902
251.162	162.498	176.915	190.032
251.162	162.498	176.915	190.032
251.162	180.567	459.469	198.174
118.926	180.567	173.115	188.941
97.174	206.647	151.326	134.716
223.497	141.61	151.326	195.519
223.497	199.336	317.14	195.519
223.497	385.105	317.14	159.921
149.205	385.105	200.016	182.196
179.178	385.105	320.589	208.735
204.433	349.786	320.589	127.915
190.541	98.561	205.519	127.915
117.67	180.07	266.762	240.506
174.982	97.771	200.345	226.971
109.114	97.771	153.557	226.971
167.609	207.939	153.557	194.079
167.609	166.483	361.011	311.536
183.771	288.811	356.594	179.22
213.337	356.133	356.594	258.605
