# Supplementary material for: Nucleoporin Elys attaches peripheral chromatin to the nuclear pores in interphase nuclei
Source: Commun Biol. 2024 Jun 29;7:783. doi: 10.1038/s42003-024-06495-w (PMC11217421; doi:10.1038/s42003-024-06495-w)
Supplement: Supplementary file 10 — Supplementary Data 8 [file 42003_2024_6495_MOESM10_ESM.xlsx]

## Sheet: Supplementary Data 8
TADs
Control				Elys-KD
chr	start	end	log2(AFC)	chr	start	end	log2(AFC)
chr2L	0	19999	1.754	chr2L	0	19999	1.816
chr2L	20000	63999	1.029	chr2L	20000	63999	1.026
chr2L	64000	83999	0.834	chr2L	64000	71999	1.484
chr2L	84000	111999	0.735	chr2L	72000	95999	0.771
chr2L	112000	119999	1.185	chr2L	96000	119999	0.903
chr2L	120000	139999	0.752	chr2L	120000	139999	0.923
chr2L	140000	155999	1.416	chr2L	140000	155999	1.47
chr2L	156000	183999	0.954	chr2L	156000	183999	0.901
chr2L	184000	207999	0.785	chr2L	184000	207999	0.784
chr2L	208000	247999	0.791	chr2L	208000	247999	0.843
chr2L	248000	275999	0.995	chr2L	248000	275999	1.035
chr2L	276000	295999	0.912	chr2L	276000	295999	1.002
chr2L	296000	311999	0.904	chr2L	296000	311999	0.921
chr2L	312000	355999	0.717	chr2L	312000	355999	0.639
chr2L	356000	403999	0.832	chr2L	356000	403999	0.771
chr2L	404000	419999	1.068	chr2L	404000	419999	1.104
chr2L	420000	447999	0.615	chr2L	420000	447999	0.7
chr2L	464000	471999	-0.767	chr2L	456000	471999	-0.342
chr2L	472000	479999	0.525	chr2L	472000	479999	0.788
chr2L	480000	487999	0.062	chr2L	480000	491999	-0.098
chr2L	508000	515999	-0.366	chr2L	492000	519999	-0.177
chr2L	516000	523999	-0.146	chr2L	520000	543999	0.546
chr2L	524000	543999	0.573	chr2L	544000	571999	0.573
chr2L	544000	567999	0.36	chr2L	572000	603999	0.447
chr2L	568000	575999	0.53	chr2L	604000	627999	-0.119
chr2L	576000	603999	0.586	chr2L	636000	679999	0.343
chr2L	604000	627999	-0.115	chr2L	680000	739999	0.319
chr2L	636000	679999	0.379	chr2L	740000	791999	0.318
chr2L	680000	739999	0.337	chr2L	792000	811999	0.333
chr2L	740000	811999	0.45	chr2L	812000	827999	0.714
chr2L	812000	827999	0.617	chr2L	828000	851999	0.763
chr2L	828000	851999	0.802	chr2L	852000	871999	0.784
chr2L	852000	871999	0.682	chr2L	872000	887999	0.74
chr2L	872000	887999	0.796	chr2L	888000	1007999	0.713
chr2L	888000	919999	0.271	chr2L	1008000	1047999	0.202
chr2L	920000	1007999	0.676	chr2L	1048000	1079999	0.065
chr2L	1008000	1047999	0.232	chr2L	1080000	1107999	0.387
chr2L	1048000	1079999	0.041	chr2L	1108000	1127999	0.429
chr2L	1080000	1107999	0.464	chr2L	1128000	1147999	0.851
chr2L	1108000	1127999	0.443	chr2L	1148000	1159999	0.545
chr2L	1128000	1151999	0.593	chr2L	1160000	1175999	0.34
chr2L	1152000	1163999	0.368	chr2L	1176000	1195999	0.342
chr2L	1164000	1175999	0.31	chr2L	1196000	1347999	0.637
chr2L	1176000	1195999	0.303	chr2L	1348000	1363999	-0.058
chr2L	1196000	1347999	0.687	chr2L	1364000	1383999	-0.28
chr2L	1348000	1367999	-0.127	chr2L	1384000	1391999	-0.98
chr2L	1380000	1387999	-0.974	chr2L	1392000	1399999	-0.684
chr2L	1388000	1395999	-0.69	chr2L	1408000	1419999	-0.471
chr2L	1396000	1407999	-0.403	chr2L	1420000	1427999	-0.628
chr2L	1408000	1419999	-0.572	chr2L	1436000	1451999	-0.151
chr2L	1420000	1427999	-0.891	chr2L	1452000	1459999	-0.667
chr2L	1428000	1435999	0.021	chr2L	1468000	1475999	-0.429
chr2L	1436000	1451999	-0.304	chr2L	1476000	1491999	-0.177
chr2L	1452000	1459999	-0.628	chr2L	1492000	1503999	0.397
chr2L	1460000	1475999	-0.34	chr2L	1504000	1611999	0.461
chr2L	1476000	1491999	-0.201	chr2L	1612000	1619999	0.373
chr2L	1492000	1503999	0.365	chr2L	1620000	1643999	0.391
chr2L	1504000	1551999	0.225	chr2L	1644000	1655999	0.233
chr2L	1552000	1607999	0.256	chr2L	1656000	1667999	0.231
chr2L	1608000	1615999	0.185	chr2L	1668000	1703999	0.682
chr2L	1616000	1623999	0.412	chr2L	1704000	1711999	1.266
chr2L	1624000	1643999	0.358	chr2L	1712000	1723999	0.866
chr2L	1644000	1655999	0.32	chr2L	1724000	1731999	0.463
chr2L	1656000	1667999	0.435	chr2L	1732000	1743999	0.132
chr2L	1668000	1703999	0.65	chr2L	1744000	1751999	-0.136
chr2L	1704000	1711999	1.253	chr2L	1752000	1883999	1.032
chr2L	1712000	1723999	0.784	chr2L	1884000	1907999	0.452
chr2L	1724000	1731999	0.129	chr2L	1908000	1931999	0.309
chr2L	1732000	1743999	0.112	chr2L	1932000	1939999	-0.426
chr2L	1744000	1751999	-0.093	chr2L	1956000	1975999	0.518
chr2L	1752000	1827999	0.86	chr2L	1976000	1987999	0.978
chr2L	1828000	1883999	0.571	chr2L	1988000	2011999	0.636
chr2L	1884000	1907999	0.612	chr2L	2012000	2035999	0.692
chr2L	1908000	1931999	0.332	chr2L	2036000	2047999	0.417
chr2L	1932000	1939999	-0.342	chr2L	2048000	2131999	0.987
chr2L	1948000	1955999	-0.786	chr2L	2132000	2151999	0.633
chr2L	1956000	1975999	0.518	chr2L	2152000	2163999	0.545
chr2L	1976000	1987999	0.918	chr2L	2164000	2191999	0.598
chr2L	1988000	2011999	0.591	chr2L	2192000	2215999	0.939
chr2L	2012000	2035999	0.815	chr2L	2216000	2235999	0.924
chr2L	2036000	2047999	0.383	chr2L	2236000	2251999	0.068
chr2L	2048000	2131999	1.082	chr2L	2252000	2271999	-0.294
chr2L	2132000	2159999	0.486	chr2L	2272000	2355999	0.728
chr2L	2160000	2167999	-0.567	chr2L	2356000	2363999	0.756
chr2L	2168000	2191999	0.744	chr2L	2364000	2379999	0.909
chr2L	2192000	2215999	0.894	chr2L	2380000	2419999	0.59
chr2L	2216000	2235999	0.965	chr2L	2420000	2427999	-0.191
chr2L	2236000	2251999	0.018	chr2L	2428000	2439999	-0.309
chr2L	2252000	2271999	-0.309	chr2L	2440000	2491999	0.271
chr2L	2272000	2359999	0.781	chr2L	2492000	2503999	-0.029
chr2L	2360000	2375999	0.881	chr2L	2520000	2527999	-0.593
chr2L	2376000	2383999	1.095	chr2L	2528000	2539999	-0.442
chr2L	2384000	2419999	0.679	chr2L	2540000	2547999	-0.588
chr2L	2420000	2427999	-0.355	chr2L	2548000	2575999	0.094
chr2L	2428000	2491999	0.317	chr2L	2576000	2587999	0.597
chr2L	2492000	2575999	0.36	chr2L	2588000	2699999	0.646
chr2L	2576000	2587999	0.585	chr2L	2700000	2727999	0.477
chr2L	2588000	2699999	0.707	chr2L	2728000	2735999	0.951
chr2L	2700000	2727999	0.438	chr2L	2736000	2751999	1.045
chr2L	2728000	2739999	1.203	chr2L	2752000	2767999	1.039
chr2L	2740000	2755999	0.995	chr2L	2768000	2803999	0.458
chr2L	2756000	2767999	1.179	chr2L	2804000	2855999	0.551
chr2L	2768000	2803999	0.517	chr2L	2856000	2863999	0.856
chr2L	2804000	2855999	0.522	chr2L	2864000	2883999	0.85
chr2L	2856000	2875999	0.791	chr2L	2884000	2935999	0.408
chr2L	2876000	2887999	0.711	chr2L	2936000	2967999	0.467
chr2L	2888000	2931999	0.497	chr2L	2968000	2975999	0.67
chr2L	2932000	2967999	0.385	chr2L	2976000	2995999	0.998
chr2L	2968000	2975999	0.639	chr2L	2996000	3023999	0.868
chr2L	2976000	2995999	0.985	chr2L	3024000	3039999	0.968
chr2L	2996000	3027999	0.732	chr2L	3040000	3059999	0.382
chr2L	3028000	3039999	1.193	chr2L	3060000	3087999	0.368
chr2L	3040000	3059999	0.338	chr2L	3088000	3115999	0.658
chr2L	3060000	3087999	0.419	chr2L	3116000	3139999	0.568
chr2L	3088000	3111999	0.603	chr2L	3140000	3159999	1.144
chr2L	3112000	3139999	0.684	chr2L	3160000	3171999	0.876
chr2L	3140000	3159999	1.017	chr2L	3172000	3215999	0.474
chr2L	3160000	3171999	0.952	chr2L	3216000	3295999	0.59
chr2L	3172000	3215999	0.624	chr2L	3296000	3303999	-0.092
chr2L	3216000	3295999	0.73	chr2L	3304000	3355999	0.355
chr2L	3296000	3303999	-0.104	chr2L	3356000	3375999	0.296
chr2L	3304000	3355999	0.407	chr2L	3376000	3415999	0.445
chr2L	3356000	3375999	0.336	chr2L	3416000	3447999	0.657
chr2L	3376000	3415999	0.52	chr2L	3448000	3467999	0.716
chr2L	3416000	3451999	0.622	chr2L	3468000	3479999	0.673
chr2L	3452000	3471999	0.671	chr2L	3480000	3511999	0.599
chr2L	3472000	3479999	0.847	chr2L	3512000	3531999	0.267
chr2L	3480000	3511999	0.672	chr2L	3532000	3619999	0.605
chr2L	3512000	3531999	0.318	chr2L	3620000	3631999	0.211
chr2L	3532000	3619999	0.658	chr2L	3632000	3647999	0.009
chr2L	3620000	3631999	0.095	chr2L	3648000	3659999	1.064
chr2L	3632000	3647999	-0.124	chr2L	3660000	3683999	0.482
chr2L	3648000	3659999	1.222	chr2L	3684000	3711999	0.367
chr2L	3660000	3711999	0.516	chr2L	3712000	3723999	0.447
chr2L	3712000	3723999	0.521	chr2L	3724000	3771999	0.43
chr2L	3724000	3771999	0.455	chr2L	3772000	3783999	0.143
chr2L	3772000	3783999	-0.092	chr2L	3784000	3803999	0.643
chr2L	3784000	3803999	0.686	chr2L	3804000	3815999	0.857
chr2L	3804000	3815999	0.911	chr2L	3816000	3863999	0.567
chr2L	3816000	3863999	0.627	chr2L	3864000	3871999	0.683
chr2L	3864000	3871999	0.468	chr2L	3872000	3895999	0.575
chr2L	3872000	3895999	0.598	chr2L	3896000	4019999	0.475
chr2L	3896000	4019999	0.517	chr2L	4020000	4035999	-0.113
chr2L	4020000	4027999	-0.296	chr2L	4036000	4043999	-0.172
chr2L	4028000	4107999	0.254	chr2L	4052000	4059999	0.388
chr2L	4108000	4115999	-0.841	chr2L	4080000	4087999	-0.316
chr2L	4128000	4135999	-0.422	chr2L	4100000	4111999	-0.376
chr2L	4136000	4147999	0.127	chr2L	4112000	4119999	-0.203
chr2L	4148000	4155999	-0.775	chr2L	4128000	4135999	-0.536
chr2L	4156000	4179999	-0.206	chr2L	4136000	4143999	0.053
chr2L	4180000	4195999	0.44	chr2L	4144000	4151999	-0.04
chr2L	4196000	4223999	0.403	chr2L	4152000	4159999	-0.687
chr2L	4224000	4231999	-0.161	chr2L	4160000	4183999	-0.059
chr2L	4232000	4331999	0.663	chr2L	4184000	4199999	0.49
chr2L	4332000	4343999	1.054	chr2L	4200000	4223999	0.459
chr2L	4344000	4371999	0.652	chr2L	4224000	4231999	-0.173
chr2L	4372000	4383999	0.706	chr2L	4232000	4331999	0.571
chr2L	4384000	4403999	0.497	chr2L	4332000	4343999	0.798
chr2L	4404000	4443999	0.715	chr2L	4344000	4371999	0.57
chr2L	4444000	4459999	0.771	chr2L	4372000	4383999	0.683
chr2L	4460000	4467999	0.308	chr2L	4384000	4403999	0.571
chr2L	4468000	4663999	0.73	chr2L	4404000	4443999	0.68
chr2L	4664000	4791999	0.553	chr2L	4444000	4455999	1.004
chr2L	4792000	4811999	0.536	chr2L	4456000	4463999	0.634
chr2L	4812000	4831999	0.7	chr2L	4464000	4663999	0.659
chr2L	4832000	4847999	0.548	chr2L	4664000	4791999	0.485
chr2L	4848000	4883999	0.769	chr2L	4792000	4811999	0.471
chr2L	4884000	4907999	0.437	chr2L	4812000	4835999	0.578
chr2L	4908000	4939999	0.718	chr2L	4836000	4847999	0.558
chr2L	4940000	4967999	0.552	chr2L	4848000	4883999	0.728
chr2L	4968000	4975999	1.012	chr2L	4884000	4903999	0.493
chr2L	4976000	4999999	0.773	chr2L	4904000	4943999	0.583
chr2L	5000000	5011999	0.61	chr2L	4944000	4967999	0.68
chr2L	5012000	5043999	0.765	chr2L	4968000	4975999	1.065
chr2L	5044000	5055999	1.427	chr2L	4976000	5003999	0.761
chr2L	5056000	5071999	1.194	chr2L	5004000	5011999	0.614
chr2L	5072000	5099999	0.777	chr2L	5012000	5043999	0.844
chr2L	5100000	5147999	0.605	chr2L	5044000	5059999	0.973
chr2L	5148000	5195999	0.7	chr2L	5060000	5071999	1.398
chr2L	5196000	5223999	0.199	chr2L	5072000	5095999	0.876
chr2L	5224000	5267999	0.342	chr2L	5096000	5103999	0.556
chr2L	5268000	5279999	0.684	chr2L	5104000	5147999	0.569
chr2L	5280000	5323999	0.401	chr2L	5148000	5195999	0.638
chr2L	5324000	5339999	0.462	chr2L	5196000	5223999	0.202
chr2L	5340000	5367999	0.53	chr2L	5224000	5267999	0.379
chr2L	5368000	5399999	0.136	chr2L	5268000	5279999	0.828
chr2L	5400000	5515999	0.608	chr2L	5280000	5323999	0.531
chr2L	5516000	5523999	0.145	chr2L	5324000	5343999	0.538
chr2L	5524000	5547999	0.664	chr2L	5344000	5367999	0.571
chr2L	5548000	5599999	0.15	chr2L	5368000	5515999	0.769
chr2L	5600000	5623999	-0.052	chr2L	5516000	5523999	0.172
chr2L	5624000	5723999	0.477	chr2L	5524000	5547999	0.723
chr2L	5724000	5771999	0.281	chr2L	5548000	5603999	0.136
chr2L	5772000	5799999	0.493	chr2L	5604000	5623999	-0.186
chr2L	5800000	5887999	0.513	chr2L	5624000	5723999	0.379
chr2L	5888000	5907999	-0.221	chr2L	5724000	5771999	0.238
chr2L	5908000	5943999	0.49	chr2L	5772000	5799999	0.475
chr2L	5944000	5951999	0.216	chr2L	5800000	5807999	-0.161
chr2L	5952000	5979999	0.573	chr2L	5808000	5887999	0.479
chr2L	5980000	5987999	0.96	chr2L	5888000	5907999	-0.207
chr2L	5988000	6015999	0.568	chr2L	5908000	5943999	0.442
chr2L	6016000	6035999	0.755	chr2L	5944000	5951999	0.372
chr2L	6036000	6047999	1.062	chr2L	5952000	5979999	0.63
chr2L	6048000	6071999	0.724	chr2L	5980000	5987999	1.014
chr2L	6072000	6099999	0.635	chr2L	5988000	6011999	0.809
chr2L	6100000	6123999	0.578	chr2L	6012000	6035999	0.653
chr2L	6124000	6259999	0.485	chr2L	6036000	6047999	1.082
chr2L	6260000	6323999	0.343	chr2L	6048000	6067999	0.834
chr2L	6324000	6339999	1.096	chr2L	6068000	6099999	0.569
chr2L	6340000	6359999	0.64	chr2L	6100000	6123999	0.557
chr2L	6360000	6411999	0.534	chr2L	6124000	6323999	0.773
chr2L	6412000	6455999	1.221	chr2L	6324000	6339999	1.013
chr2L	6456000	6471999	0.768	chr2L	6340000	6359999	0.625
chr2L	6472000	6479999	0.921	chr2L	6360000	6411999	0.541
chr2L	6480000	6487999	2.876	chr2L	6412000	6455999	1.257
chr2L	6488000	6499999	0.914	chr2L	6456000	6471999	0.848
chr2L	6500000	6527999	0.592	chr2L	6472000	6479999	1.124
chr2L	6528000	6559999	0.716	chr2L	6480000	6495999	1.708
chr2L	6560000	6567999	1.023	chr2L	6496000	6507999	0.986
chr2L	6568000	6611999	0.915	chr2L	6508000	6527999	0.622
chr2L	6612000	6647999	0.657	chr2L	6528000	6559999	0.663
chr2L	6648000	6655999	1.347	chr2L	6560000	6567999	0.894
chr2L	6656000	6667999	0.106	chr2L	6568000	6611999	0.864
chr2L	6668000	6683999	0.312	chr2L	6612000	6647999	0.673
chr2L	6684000	6715999	0.396	chr2L	6648000	6655999	1.472
chr2L	6716000	6723999	0.926	chr2L	6656000	6671999	0.32
chr2L	6724000	6783999	0.547	chr2L	6672000	6683999	0.397
chr2L	6784000	6795999	0.532	chr2L	6684000	6715999	0.381
chr2L	6796000	6851999	0.639	chr2L	6716000	6723999	0.869
chr2L	6852000	6907999	0.667	chr2L	6724000	6783999	0.503
chr2L	6908000	6919999	0.926	chr2L	6784000	6795999	0.513
chr2L	6920000	6947999	0.561	chr2L	6796000	6851999	0.561
chr2L	6948000	6963999	0.821	chr2L	6852000	6907999	0.592
chr2L	6964000	6971999	0.732	chr2L	6908000	6919999	0.769
chr2L	6972000	7015999	1.062	chr2L	6920000	6947999	0.557
chr2L	7016000	7027999	0.322	chr2L	6948000	6971999	0.582
chr2L	7028000	7039999	0.778	chr2L	6972000	7023999	0.955
chr2L	7040000	7055999	0.805	chr2L	7024000	7031999	0.331
chr2L	7056000	7067999	0.913	chr2L	7032000	7039999	1.074
chr2L	7068000	7095999	0.159	chr2L	7040000	7055999	0.867
chr2L	7096000	7179999	0.645	chr2L	7056000	7067999	0.821
chr2L	7180000	7203999	0.537	chr2L	7068000	7087999	0.198
chr2L	7204000	7223999	0.708	chr2L	7088000	7095999	-0.423
chr2L	7224000	7255999	0.626	chr2L	7096000	7183999	0.577
chr2L	7256000	7283999	0.447	chr2L	7184000	7203999	0.76
chr2L	7284000	7387999	0.639	chr2L	7204000	7223999	0.732
chr2L	7388000	7411999	0.61	chr2L	7224000	7259999	0.575
chr2L	7412000	7423999	1.026	chr2L	7260000	7283999	0.45
chr2L	7424000	7435999	0.621	chr2L	7284000	7387999	0.596
chr2L	7436000	7451999	0.437	chr2L	7388000	7411999	0.693
chr2L	7452000	7487999	0.304	chr2L	7412000	7423999	1.128
chr2L	7488000	7495999	0.142	chr2L	7424000	7435999	0.836
chr2L	7496000	7535999	0.747	chr2L	7436000	7451999	0.68
chr2L	7536000	7575999	0.375	chr2L	7452000	7487999	0.317
chr2L	7576000	7639999	0.422	chr2L	7488000	7495999	0.256
chr2L	7640000	7695999	0.383	chr2L	7496000	7535999	0.714
chr2L	7696000	7703999	-0.697	chr2L	7536000	7575999	0.214
chr2L	7704000	7723999	0.282	chr2L	7576000	7639999	0.317
chr2L	7724000	7783999	0.483	chr2L	7640000	7699999	0.28
chr2L	7784000	7791999	0.598	chr2L	7700000	7723999	0.168
chr2L	7792000	7811999	0.948	chr2L	7724000	7731999	0.098
chr2L	7812000	7827999	0.89	chr2L	7732000	7779999	0.426
chr2L	7828000	7883999	0.717	chr2L	7780000	7791999	0.423
chr2L	7884000	7891999	0.367	chr2L	7792000	7811999	0.953
chr2L	7892000	7915999	0.138	chr2L	7812000	7827999	1.013
chr2L	7916000	7951999	0.273	chr2L	7828000	7883999	0.724
chr2L	7952000	7983999	0.326	chr2L	7884000	7891999	0.417
chr2L	7984000	7999999	0.798	chr2L	7892000	7911999	0.209
chr2L	8000000	8031999	1.145	chr2L	7912000	7983999	0.474
chr2L	8032000	8043999	1.323	chr2L	7984000	7999999	0.786
chr2L	8044000	8083999	0.78	chr2L	8000000	8031999	1.172
chr2L	8084000	8091999	0.134	chr2L	8032000	8043999	1.443
chr2L	8092000	8123999	0.346	chr2L	8044000	8083999	0.772
chr2L	8124000	8131999	0.327	chr2L	8084000	8099999	0.595
chr2L	8132000	8155999	0.501	chr2L	8100000	8123999	0.26
chr2L	8156000	8163999	0.612	chr2L	8124000	8131999	0.357
chr2L	8164000	8195999	0.522	chr2L	8132000	8155999	0.505
chr2L	8196000	8211999	0.291	chr2L	8156000	8163999	0.675
chr2L	8212000	8219999	-0.129	chr2L	8164000	8195999	0.537
chr2L	8220000	8239999	0.261	chr2L	8196000	8215999	0.313
chr2L	8240000	8299999	0.587	chr2L	8216000	8223999	-0.248
chr2L	8300000	8307999	1.098	chr2L	8224000	8239999	0.306
chr2L	8308000	8327999	0.765	chr2L	8240000	8299999	0.574
chr2L	8328000	8363999	0.564	chr2L	8300000	8307999	1.081
chr2L	8364000	8383999	0.558	chr2L	8308000	8327999	0.786
chr2L	8384000	8403999	0.766	chr2L	8328000	8363999	0.521
chr2L	8404000	8415999	0.93	chr2L	8364000	8383999	0.619
chr2L	8416000	8427999	0.583	chr2L	8384000	8403999	0.767
chr2L	8428000	8451999	0.513	chr2L	8404000	8415999	1.032
chr2L	8464000	8483999	0.732	chr2L	8416000	8431999	0.677
chr2L	8484000	8511999	0.872	chr2L	8432000	8451999	0.662
chr2L	8512000	8535999	0.631	chr2L	8460000	8467999	0.226
chr2L	8536000	8543999	0.394	chr2L	8468000	8487999	0.727
chr2L	8544000	8571999	0.285	chr2L	8488000	8511999	1.019
chr2L	8572000	8619999	0.438	chr2L	8512000	8527999	0.814
chr2L	8620000	8671999	0.305	chr2L	8528000	8543999	0.433
chr2L	8672000	8683999	-0.019	chr2L	8544000	8571999	0.299
chr2L	8684000	8691999	0.231	chr2L	8572000	8587999	-0.298
chr2L	8692000	8707999	-0.168	chr2L	8588000	8619999	0.526
chr2L	8708000	8739999	0.851	chr2L	8620000	8671999	0.206
chr2L	8740000	8887999	0.539	chr2L	8672000	8679999	0.059
chr2L	8888000	8943999	0.293	chr2L	8680000	8687999	-0.123
chr2L	8944000	8951999	0.437	chr2L	8688000	8707999	-0.066
chr2L	8952000	8963999	0.255	chr2L	8708000	8739999	0.948
chr2L	8964000	8987999	0.101	chr2L	8740000	8887999	0.494
chr2L	8988000	9015999	0.326	chr2L	8888000	8943999	0.219
chr2L	9016000	9083999	0.575	chr2L	8944000	8959999	0.341
chr2L	9084000	9091999	0.243	chr2L	8960000	8967999	-0.11
chr2L	9092000	9123999	0.368	chr2L	8968000	8987999	0.103
chr2L	9124000	9167999	0.152	chr2L	8988000	9015999	0.416
chr2L	9168000	9235999	0.644	chr2L	9016000	9083999	0.566
chr2L	9236000	9251999	0.059	chr2L	9084000	9091999	0.279
chr2L	9252000	9331999	0.816	chr2L	9092000	9123999	0.34
chr2L	9332000	9339999	-0.287	chr2L	9124000	9167999	0.207
chr2L	9340000	9387999	0.47	chr2L	9168000	9235999	0.734
chr2L	9388000	9395999	0.874	chr2L	9236000	9251999	0.134
chr2L	9396000	9431999	0.416	chr2L	9252000	9327999	0.809
chr2L	9432000	9447999	0.735	chr2L	9328000	9335999	-0.579
chr2L	9448000	9495999	0.669	chr2L	9336000	9387999	0.428
chr2L	9496000	9519999	0.291	chr2L	9388000	9395999	0.808
chr2L	9520000	9539999	0.314	chr2L	9396000	9431999	0.436
chr2L	9540000	9567999	0.673	chr2L	9432000	9447999	0.659
chr2L	9568000	9575999	0.57	chr2L	9448000	9495999	0.568
chr2L	9576000	9611999	0.801	chr2L	9496000	9519999	0.269
chr2L	9612000	9619999	0.025	chr2L	9520000	9539999	0.32
chr2L	9620000	9659999	0.367	chr2L	9540000	9567999	0.68
chr2L	9660000	9699999	0.502	chr2L	9568000	9575999	0.688
chr2L	9712000	9759999	0.647	chr2L	9576000	9611999	0.742
chr2L	9760000	9775999	0.675	chr2L	9612000	9619999	0.029
chr2L	9776000	9791999	0.389	chr2L	9620000	9659999	0.349
chr2L	9792000	9887999	0.887	chr2L	9660000	9699999	0.544
chr2L	9888000	9895999	1.059	chr2L	9700000	9707999	0.034
chr2L	9896000	9911999	0.649	chr2L	9708000	9759999	0.603
chr2L	9912000	9919999	0.803	chr2L	9760000	9783999	0.429
chr2L	9920000	9939999	0.57	chr2L	9784000	9791999	0.583
chr2L	9940000	9959999	0.381	chr2L	9792000	9887999	0.841
chr2L	9960000	9967999	0.939	chr2L	9888000	9899999	0.762
chr2L	9968000	10003999	0.904	chr2L	9908000	9919999	0.501
chr2L	10004000	10011999	0.427	chr2L	9920000	9939999	0.599
chr2L	10012000	10055999	0.727	chr2L	9940000	9951999	0.305
chr2L	10056000	10063999	0.109	chr2L	9952000	9967999	0.874
chr2L	10064000	10139999	0.63	chr2L	9968000	10003999	0.83
chr2L	10140000	10199999	0.706	chr2L	10004000	10011999	0.442
chr2L	10200000	10207999	0.601	chr2L	10012000	10055999	0.59
chr2L	10208000	10223999	0.937	chr2L	10056000	10063999	0.045
chr2L	10224000	10239999	0.599	chr2L	10064000	10139999	0.522
chr2L	10240000	10255999	0.862	chr2L	10140000	10195999	0.644
chr2L	10256000	10263999	1.104	chr2L	10196000	10203999	0.1
chr2L	10264000	10271999	0.991	chr2L	10204000	10223999	0.782
chr2L	10272000	10291999	1.031	chr2L	10224000	10239999	0.69
chr2L	10292000	10307999	0.773	chr2L	10240000	10259999	0.858
chr2L	10308000	10331999	0.503	chr2L	10260000	10267999	1.157
chr2L	10332000	10339999	0.877	chr2L	10268000	10291999	0.995
chr2L	10340000	10355999	0.63	chr2L	10292000	10307999	0.913
chr2L	10356000	10367999	0.644	chr2L	10308000	10331999	0.522
chr2L	10368000	10387999	0.637	chr2L	10332000	10339999	1.039
chr2L	10388000	10403999	0.918	chr2L	10340000	10359999	0.606
chr2L	10404000	10415999	0.759	chr2L	10360000	10371999	0.602
chr2L	10416000	10427999	0.783	chr2L	10372000	10395999	0.567
chr2L	10428000	10439999	0.306	chr2L	10396000	10407999	1.319
chr2L	10440000	10479999	0.569	chr2L	10408000	10423999	1.013
chr2L	10480000	10495999	0.473	chr2L	10424000	10431999	0.532
chr2L	10496000	10507999	0.17	chr2L	10432000	10439999	0.414
chr2L	10508000	10519999	0.153	chr2L	10440000	10479999	0.589
chr2L	10520000	10547999	0.191	chr2L	10480000	10495999	0.642
chr2L	10548000	10667999	0.554	chr2L	10496000	10507999	0.199
chr2L	10668000	10683999	-0.084	chr2L	10508000	10519999	0.305
chr2L	10684000	10727999	0.244	chr2L	10520000	10547999	0.215
chr2L	10728000	10743999	0.466	chr2L	10548000	10655999	0.488
chr2L	10744000	10767999	0.426	chr2L	10656000	10671999	-0.011
chr2L	10768000	10839999	0.582	chr2L	10672000	10679999	-0.004
chr2L	10840000	10851999	0.405	chr2L	10680000	10723999	0.152
chr2L	10852000	10863999	0.192	chr2L	10724000	10731999	0.659
chr2L	10864000	10939999	0.77	chr2L	10732000	10743999	0.763
chr2L	10940000	10967999	0.992	chr2L	10744000	10767999	0.328
chr2L	10968000	10975999	0.573	chr2L	10768000	10839999	0.488
chr2L	10976000	11003999	0.555	chr2L	10840000	10851999	0.44
chr2L	11004000	11011999	1.143	chr2L	10852000	10859999	0.406
chr2L	11012000	11067999	0.278	chr2L	10860000	10931999	0.574
chr2L	11068000	11091999	0.5	chr2L	10932000	10967999	0.71
chr2L	11092000	11131999	0.388	chr2L	10968000	10975999	0.695
chr2L	11132000	11175999	0.407	chr2L	10976000	11003999	0.56
chr2L	11176000	11259999	0.536	chr2L	11004000	11011999	0.994
chr2L	11260000	11275999	0.196	chr2L	11012000	11091999	0.579
chr2L	11276000	11283999	-0.333	chr2L	11092000	11131999	0.403
chr2L	11284000	11331999	0.035	chr2L	11132000	11171999	0.389
chr2L	11332000	11459999	0.735	chr2L	11172000	11259999	0.534
chr2L	11460000	11475999	-0.254	chr2L	11260000	11267999	0.258
chr2L	11476000	11499999	0.296	chr2L	11268000	11279999	0.696
chr2L	11500000	11515999	0.932	chr2L	11280000	11291999	-0.209
chr2L	11516000	11527999	0.179	chr2L	11292000	11331999	-0.075
chr2L	11528000	11735999	0.713	chr2L	11332000	11459999	0.674
chr2L	11736000	11787999	0.245	chr2L	11460000	11475999	-0.146
chr2L	11788000	11803999	-0.053	chr2L	11476000	11499999	0.275
chr2L	11804000	11811999	0.031	chr2L	11500000	11515999	0.94
chr2L	11812000	11831999	0.447	chr2L	11516000	11527999	-0.02
chr2L	11832000	11875999	0.397	chr2L	11528000	11551999	-0.036
chr2L	11876000	11931999	0.485	chr2L	11552000	11579999	-0.18
chr2L	11932000	11947999	0.084	chr2L	11588000	11595999	-0.263
chr2L	11948000	11979999	0.444	chr2L	11596000	11603999	-1.002
chr2L	11980000	11999999	0.538	chr2L	11604000	11619999	-0.183
chr2L	12000000	12007999	1.945	chr2L	11620000	11627999	-0.643
chr2L	12008000	12015999	0.703	chr2L	11628000	11635999	-0.695
chr2L	12016000	12039999	0.37	chr2L	11636000	11643999	-0.663
chr2L	12040000	12055999	0.73	chr2L	11652000	11659999	-0.839
chr2L	12056000	12095999	0.894	chr2L	11668000	11675999	-0.034
chr2L	12096000	12107999	0.755	chr2L	11688000	11695999	-0.721
chr2L	12108000	12135999	0.489	chr2L	11696000	11703999	-0.295
chr2L	12136000	12171999	0.554	chr2L	11704000	11727999	0.158
chr2L	12172000	12207999	0.337	chr2L	11728000	11739999	-0.379
chr2L	12208000	12247999	0.84	chr2L	11740000	11795999	0.239
chr2L	12248000	12343999	0.369	chr2L	11796000	11803999	0.369
chr2L	12344000	12363999	0.366	chr2L	11804000	11811999	0.08
chr2L	12364000	12403999	0.172	chr2L	11812000	11831999	0.365
chr2L	12404000	12423999	0.507	chr2L	11832000	11875999	0.31
chr2L	12424000	12435999	0.887	chr2L	11876000	11931999	0.486
chr2L	12436000	12455999	0.844	chr2L	11932000	11947999	0.17
chr2L	12456000	12519999	0.726	chr2L	11948000	11979999	0.458
chr2L	12520000	12547999	0.853	chr2L	11980000	11999999	0.688
chr2L	12548000	12579999	0.619	chr2L	12000000	12011999	1.11
chr2L	12580000	12655999	0.497	chr2L	12012000	12039999	0.529
chr2L	12656000	12691999	0.174	chr2L	12040000	12055999	0.818
chr2L	12692000	12711999	0.485	chr2L	12056000	12095999	0.868
chr2L	12712000	12719999	0.757	chr2L	12096000	12107999	0.843
chr2L	12720000	12815999	0.606	chr2L	12108000	12135999	0.397
chr2L	12816000	12823999	0.143	chr2L	12136000	12171999	0.48
chr2L	12824000	12855999	0.043	chr2L	12172000	12207999	0.312
chr2L	12856000	12975999	0.591	chr2L	12208000	12243999	0.646
chr2L	12976000	13003999	0.423	chr2L	12244000	12283999	-0.006
chr2L	13004000	13019999	0.667	chr2L	12292000	12299999	0.274
chr2L	13020000	13067999	0.478	chr2L	12308000	12323999	-0.088
chr2L	13068000	13075999	0.433	chr2L	12324000	12339999	-0.381
chr2L	13076000	13087999	-0.382	chr2L	12340000	12347999	-0.195
chr2L	13088000	13147999	0.334	chr2L	12348000	12363999	0.106
chr2L	13148000	13167999	0.291	chr2L	12364000	12371999	-0.763
chr2L	13168000	13199999	0.632	chr2L	12372000	12403999	0.122
chr2L	13200000	13207999	-0.446	chr2L	12404000	12423999	0.53
chr2L	13208000	13219999	0.253	chr2L	12424000	12435999	0.956
chr2L	13220000	13267999	0.282	chr2L	12436000	12455999	0.991
chr2L	13268000	13287999	0.246	chr2L	12456000	12519999	0.719
chr2L	13288000	13295999	0.183	chr2L	12520000	12547999	0.788
chr2L	13296000	13331999	0.304	chr2L	12548000	12579999	0.588
chr2L	13332000	13367999	0.508	chr2L	12580000	12691999	0.65
chr2L	13368000	13379999	0.243	chr2L	12692000	12711999	0.591
chr2L	13380000	13395999	0.315	chr2L	12712000	12719999	0.832
chr2L	13396000	13443999	0.378	chr2L	12720000	12751999	0.423
chr2L	13444000	13459999	-0.142	chr2L	12752000	12815999	0.422
chr2L	13460000	13499999	0.256	chr2L	12816000	12823999	0.115
chr2L	13500000	13507999	-0.14	chr2L	12824000	12831999	-0.489
chr2L	13508000	13515999	-0.6	chr2L	12832000	12851999	0.041
chr2L	13516000	13547999	0.022	chr2L	12852000	12971999	0.544
chr2L	13548000	13555999	0.501	chr2L	12972000	13003999	0.347
chr2L	13564000	13575999	0.716	chr2L	13004000	13019999	0.69
chr2L	13576000	13583999	0.417	chr2L	13020000	13063999	0.411
chr2L	13584000	13615999	-0.109	chr2L	13064000	13071999	0.101
chr2L	13616000	13639999	0.58	chr2L	13072000	13079999	-0.199
chr2L	13640000	13731999	0.64	chr2L	13080000	13087999	-0.475
chr2L	13732000	13771999	0.302	chr2L	13088000	13147999	0.313
chr2L	13772000	13787999	0.339	chr2L	13148000	13167999	0.328
chr2L	13788000	13811999	0.504	chr2L	13168000	13203999	0.592
chr2L	13812000	13831999	0.91	chr2L	13204000	13219999	0.349
chr2L	13832000	13839999	0.495	chr2L	13220000	13267999	0.354
chr2L	13840000	13903999	0.835	chr2L	13268000	13291999	0.233
chr2L	13904000	13931999	0.526	chr2L	13292000	13299999	-0.17
chr2L	13932000	13959999	0.237	chr2L	13300000	13331999	0.315
chr2L	13960000	14011999	0.408	chr2L	13332000	13367999	0.496
chr2L	14012000	14023999	0.444	chr2L	13368000	13379999	0.334
chr2L	14024000	14075999	0.88	chr2L	13380000	13395999	0.382
chr2L	14076000	14095999	0.503	chr2L	13396000	13439999	0.211
chr2L	14096000	14115999	0.444	chr2L	13448000	13499999	0.231
chr2L	14116000	14159999	0.53	chr2L	13500000	13507999	0.114
chr2L	14160000	14183999	0.289	chr2L	13508000	13515999	-0.5
chr2L	14184000	14227999	0.348	chr2L	13516000	13547999	0.149
chr2L	14228000	14235999	-0.83	chr2L	13548000	13555999	0.087
chr2L	14236000	14251999	0.197	chr2L	13564000	13571999	0.414
chr2L	14252000	14287999	0.445	chr2L	13572000	13587999	0.107
chr2L	14288000	14335999	0.561	chr2L	13588000	13615999	-0.117
chr2L	14336000	14355999	0.522	chr2L	13616000	13643999	0.574
chr2L	14356000	14363999	0.456	chr2L	13644000	13731999	0.659
chr2L	14364000	14399999	0.221	chr2L	13732000	13771999	0.314
chr2L	14400000	14499999	0.669	chr2L	13772000	13779999	0.558
chr2L	14500000	14511999	-0.041	chr2L	13780000	13791999	0.8
chr2L	14520000	14527999	-0.581	chr2L	13792000	13811999	0.515
chr2L	14528000	14535999	-0.827	chr2L	13812000	13835999	0.863
chr2L	14536000	14543999	-0.578	chr2L	13836000	13903999	0.792
chr2L	14544000	14587999	0.039	chr2L	13904000	13931999	0.534
chr2L	14588000	14599999	-0.394	chr2L	13932000	13959999	0.231
chr2L	14660000	14687999	-0.081	chr2L	13960000	14011999	0.364
chr2L	14688000	14707999	0.322	chr2L	14012000	14023999	0.552
chr2L	14708000	14851999	0.459	chr2L	14024000	14075999	0.784
chr2L	14852000	14867999	-0.343	chr2L	14076000	14095999	0.493
chr2L	14868000	14875999	-0.845	chr2L	14096000	14115999	0.361
chr2L	14876000	14963999	0.364	chr2L	14116000	14159999	0.435
chr2L	14964000	15007999	0.519	chr2L	14160000	14183999	0.294
chr2L	15008000	15039999	0.502	chr2L	14184000	14227999	0.287
chr2L	15040000	15059999	0.698	chr2L	14236000	14251999	0.164
chr2L	15060000	15067999	1.005	chr2L	14252000	14287999	0.397
chr2L	15068000	15099999	0.517	chr2L	14288000	14335999	0.514
chr2L	15100000	15111999	-0.013	chr2L	14336000	14355999	0.58
chr2L	15112000	15255999	0.641	chr2L	14356000	14363999	0.473
chr2L	15256000	15271999	0.492	chr2L	14364000	14399999	0.272
chr2L	15272000	15495999	0.782	chr2L	14400000	14495999	0.595
chr2L	15496000	15503999	-0.701	chr2L	14496000	14503999	-0.584
chr2L	15504000	15643999	0.572	chr2L	14504000	14511999	0.186
chr2L	15644000	15747999	1.171	chr2L	14520000	14527999	-0.87
chr2L	15748000	15771999	0.393	chr2L	14536000	14543999	-0.784
chr2L	15772000	15907999	0.383	chr2L	14556000	14587999	-0.007
chr2L	15908000	15915999	-0.376	chr2L	14588000	14599999	-0.36
chr2L	15916000	16199999	0.673	chr2L	14660000	14687999	-0.053
chr2L	16200000	16223999	-0.172	chr2L	14688000	14707999	0.348
chr2L	16224000	16251999	0.339	chr2L	14708000	14723999	-0.159
chr2L	16252000	16259999	0.588	chr2L	14756000	14763999	-0.73
chr2L	16260000	16287999	0.875	chr2L	14780000	14787999	-0.612
chr2L	16288000	16311999	0.858	chr2L	14820000	14827999	-0.705
chr2L	16312000	16323999	0.345	chr2L	14828000	14835999	-0.454
chr2L	16324000	16351999	0.871	chr2L	14844000	14851999	-0.772
chr2L	16352000	16359999	0.742	chr2L	14852000	14859999	-0.203
chr2L	16360000	16423999	0.68	chr2L	14868000	14875999	-0.859
chr2L	16424000	16443999	0.445	chr2L	14876000	14963999	0.333
chr2L	16444000	16451999	-0.517	chr2L	14964000	15007999	0.58
chr2L	16452000	16487999	0.64	chr2L	15008000	15035999	0.512
chr2L	16488000	16495999	0.599	chr2L	15036000	15059999	0.613
chr2L	16496000	16543999	0.613	chr2L	15060000	15067999	0.998
chr2L	16544000	16587999	0.902	chr2L	15068000	15111999	0.419
chr2L	16588000	16623999	0.396	chr2L	15112000	15255999	0.547
chr2L	16624000	16655999	0.602	chr2L	15256000	15271999	0.459
chr2L	16656000	16679999	0.815	chr2L	15272000	15495999	0.747
chr2L	16680000	16703999	1.003	chr2L	15496000	15503999	-0.644
chr2L	16704000	16719999	1.271	chr2L	15504000	15531999	-0.102
chr2L	16720000	16727999	1.263	chr2L	15552000	15559999	0.132
chr2L	16728000	16743999	0.725	chr2L	15560000	15607999	0.035
chr2L	16744000	16815999	0.644	chr2L	15620000	15635999	-0.112
chr2L	16816000	16839999	0.335	chr2L	15636000	15747999	1.028
chr2L	16840000	16879999	0.555	chr2L	15748000	15771999	0.487
chr2L	16880000	16887999	0.445	chr2L	15772000	16223999	0.942
chr2L	16888000	16919999	0.25	chr2L	16224000	16251999	0.271
chr2L	16920000	17339999	1.161	chr2L	16252000	16259999	0.804
chr2L	17340000	17367999	-0.128	chr2L	16260000	16287999	0.923
chr2L	17368000	17383999	0.056	chr2L	16288000	16307999	1.125
chr2L	17384000	17411999	0.272	chr2L	16308000	16327999	0.389
chr2L	17412000	17427999	0.189	chr2L	16328000	16351999	0.965
chr2L	17428000	17451999	0.15	chr2L	16352000	16359999	0.556
chr2L	17452000	17471999	0.326	chr2L	16360000	16435999	0.674
chr2L	17472000	17483999	0.032	chr2L	16436000	16443999	0.09
chr2L	17484000	17503999	0.366	chr2L	16444000	16451999	-0.226
chr2L	17504000	17543999	-0.074	chr2L	16452000	16487999	0.567
chr2L	17544000	17551999	0.201	chr2L	16488000	16495999	0.468
chr2L	17560000	17567999	-0.833	chr2L	16496000	16543999	0.536
chr2L	17568000	17575999	-0.634	chr2L	16544000	16587999	0.803
chr2L	17576000	17587999	-0.388	chr2L	16588000	16611999	0.219
chr2L	17588000	17603999	-0.353	chr2L	16612000	16623999	1.183
chr2L	17604000	17615999	-0.487	chr2L	16624000	16655999	0.495
chr2L	17616000	17623999	-0.831	chr2L	16656000	16679999	0.802
chr2L	17624000	17631999	-0.694	chr2L	16680000	16719999	0.72
chr2L	17632000	17647999	0.038	chr2L	16720000	16743999	0.567
chr2L	17664000	17695999	-0.052	chr2L	16744000	16815999	0.62
chr2L	17696000	17707999	-0.122	chr2L	16816000	16839999	0.303
chr2L	17708000	17763999	0.103	chr2L	16840000	16879999	0.452
chr2L	17780000	17787999	-0.04	chr2L	16880000	16887999	0.644
chr2L	17788000	17795999	0.005	chr2L	16888000	16915999	0.374
chr2L	17812000	17823999	-0.076	chr2L	16916000	17331999	1.202
chr2L	17840000	17847999	-0.764	chr2L	17332000	17339999	1.043
chr2L	17848000	17863999	-0.131	chr2L	17340000	17367999	-0.131
chr2L	17864000	17871999	-0.993	chr2L	17368000	17383999	0.135
chr2L	17872000	17879999	0.086	chr2L	17384000	17411999	0.289
chr2L	17888000	17895999	-0.258	chr2L	17412000	17431999	0.057
chr2L	17904000	17911999	-0.878	chr2L	17432000	17451999	0.233
chr2L	17912000	17919999	-0.805	chr2L	17452000	17471999	0.27
chr2L	17920000	17931999	-0.137	chr2L	17472000	17483999	0.065
chr2L	17940000	17947999	-0.76	chr2L	17484000	17503999	0.44
chr2L	17948000	17963999	0.141	chr2L	17504000	17515999	-0.146
chr2L	17964000	17983999	-0.195	chr2L	17532000	17543999	-0.445
chr2L	17992000	17999999	-0.857	chr2L	17544000	17551999	0.085
chr2L	18000000	18007999	-0.869	chr2L	17564000	17571999	-0.572
chr2L	18020000	18027999	-0.855	chr2L	17584000	17591999	-0.51
chr2L	18028000	18035999	-0.315	chr2L	17600000	17611999	-0.451
chr2L	18036000	18119999	0.287	chr2L	17612000	17619999	-0.497
chr2L	18120000	18139999	0.095	chr2L	17620000	17635999	-0.448
chr2L	18140000	18151999	0.368	chr2L	17636000	17647999	-0.17
chr2L	18152000	18159999	0.302	chr2L	17664000	17695999	-0.084
chr2L	18160000	18443999	0.906	chr2L	17704000	17715999	-0.381
chr2L	18444000	18451999	0.737	chr2L	17716000	17735999	-0.096
chr2L	18452000	18499999	0.273	chr2L	17748000	17755999	-0.677
chr2L	18500000	18515999	0.171	chr2L	17756000	17763999	-0.725
chr2L	18516000	18571999	0.301	chr2L	17772000	17787999	-0.14
chr2L	18572000	18587999	1.111	chr2L	17788000	17795999	-0.424
chr2L	18588000	18611999	0.92	chr2L	17816000	17823999	0.883
chr2L	18612000	18663999	0.372	chr2L	17836000	17843999	-0.463
chr2L	18664000	18679999	0.217	chr2L	17844000	17851999	0.67
chr2L	18680000	18703999	0.789	chr2L	17872000	17879999	-0.122
chr2L	18704000	18711999	0.517	chr2L	17888000	17895999	-0.546
chr2L	18712000	18775999	0.47	chr2L	17904000	17911999	-0.843
chr2L	18776000	18827999	0.313	chr2L	17920000	17927999	-0.089
chr2L	18828000	18839999	0.708	chr2L	17928000	17935999	-0.782
chr2L	18840000	18859999	0.562	chr2L	17948000	17963999	0.093
chr2L	18860000	18943999	0.85	chr2L	17964000	17979999	-0.092
chr2L	18944000	18955999	0.936	chr2L	17992000	17999999	-0.902
chr2L	18956000	18983999	0.767	chr2L	18024000	18035999	-0.568
chr2L	18984000	19007999	0.756	chr2L	18036000	18075999	0.061
chr2L	19008000	19035999	0.928	chr2L	18076000	18107999	-0.129
chr2L	19036000	19051999	0.853	chr2L	18108000	18119999	-0.193
chr2L	19052000	19067999	0.964	chr2L	18120000	18139999	0.2
chr2L	19068000	19115999	0.733	chr2L	18140000	18151999	0.427
chr2L	19116000	19131999	0.668	chr2L	18152000	18159999	0.262
chr2L	19132000	19167999	0.724	chr2L	18160000	18443999	0.883
chr2L	19168000	19187999	0.416	chr2L	18444000	18451999	0.932
chr2L	19188000	19363999	0.972	chr2L	18452000	18499999	0.261
chr2L	19364000	19395999	0.614	chr2L	18500000	18515999	0.22
chr2L	19396000	19427999	0.543	chr2L	18516000	18531999	0.078
chr2L	19428000	19451999	0.552	chr2L	18532000	18571999	0.268
chr2L	19452000	19491999	0.679	chr2L	18572000	18587999	1.04
chr2L	19492000	19507999	0.993	chr2L	18588000	18611999	0.939
chr2L	19508000	19527999	1.063	chr2L	18612000	18663999	0.42
chr2L	19528000	19543999	1.045	chr2L	18664000	18679999	0.314
chr2L	19544000	19571999	0.752	chr2L	18680000	18703999	0.963
chr2L	19572000	19579999	1.115	chr2L	18704000	18711999	0.572
chr2L	19580000	19587999	0.804	chr2L	18712000	18787999	0.498
chr2L	19588000	19731999	1.221	chr2L	18788000	18827999	0.237
chr2L	19732000	19759999	0.443	chr2L	18828000	18839999	0.785
chr2L	19760000	19787999	0.387	chr2L	18840000	18859999	0.513
chr2L	19788000	19795999	0.292	chr2L	18860000	18943999	0.818
chr2L	19796000	19819999	0.594	chr2L	18944000	18951999	1.336
chr2L	19820000	19863999	0.543	chr2L	18952000	18983999	0.694
chr2L	19864000	19887999	0.418	chr2L	18984000	19007999	0.777
chr2L	19888000	19915999	0.443	chr2L	19008000	19035999	0.887
chr2L	19916000	19935999	0.262	chr2L	19036000	19051999	0.861
chr2L	19936000	19959999	0.185	chr2L	19052000	19067999	0.929
chr2L	19960000	20023999	0.498	chr2L	19068000	19115999	0.713
chr2L	20024000	20059999	0.35	chr2L	19116000	19131999	0.735
chr2L	20060000	20075999	0.641	chr2L	19132000	19167999	0.74
chr2L	20076000	20095999	0.478	chr2L	19168000	19183999	0.483
chr2L	20096000	20123999	0.511	chr2L	19184000	19363999	0.887
chr2L	20124000	20147999	0.237	chr2L	19364000	19395999	0.619
chr2L	20148000	20223999	1.301	chr2L	19396000	19427999	0.568
chr2L	20224000	20291999	0.652	chr2L	19428000	19451999	0.569
chr2L	20292000	20339999	0.531	chr2L	19452000	19487999	0.645
chr2L	20340000	20351999	-0.005	chr2L	19488000	19507999	0.77
chr2L	20352000	20383999	0.261	chr2L	19508000	19527999	1.004
chr2L	20384000	20415999	0.766	chr2L	19528000	19543999	1.047
chr2L	20416000	20447999	0.54	chr2L	19544000	19571999	0.826
chr2L	20448000	20463999	0.588	chr2L	19572000	19579999	1.022
chr2L	20464000	20635999	0.948	chr2L	19580000	19587999	0.822
chr2L	20636000	20643999	-0.17	chr2L	19588000	19731999	1.155
chr2L	20644000	20651999	-0.18	chr2L	19732000	19759999	0.42
chr2L	20652000	20679999	0.505	chr2L	19760000	19791999	0.364
chr2L	20680000	20731999	0.445	chr2L	19792000	19819999	0.326
chr2L	20732000	20759999	0.542	chr2L	19820000	19863999	0.444
chr2L	20760000	20787999	0.877	chr2L	19864000	19887999	0.289
chr2L	20788000	20795999	1.386	chr2L	19888000	19915999	0.279
chr2L	20796000	20823999	0.782	chr2L	19916000	19935999	0.246
chr2L	20824000	20831999	1.029	chr2L	19936000	19959999	0.15
chr2L	20832000	20871999	0.575	chr2L	19960000	20023999	0.42
chr2L	20872000	20879999	0.58	chr2L	20024000	20059999	0.253
chr2L	20880000	20919999	0.556	chr2L	20060000	20075999	0.617
chr2L	20920000	20927999	0.244	chr2L	20076000	20095999	0.431
chr2L	20928000	21051999	0.681	chr2L	20096000	20123999	0.472
chr2L	21052000	21079999	0.469	chr2L	20124000	20147999	0.181
chr2L	21080000	21091999	-0.55	chr2L	20148000	20219999	1.2
chr2L	21092000	21107999	0.026	chr2L	20232000	20291999	0.555
chr2L	21108000	21139999	0.309	chr2L	20292000	20339999	0.498
chr2L	21140000	21155999	1.081	chr2L	20340000	20351999	-0.01
chr2L	21156000	21179999	0.707	chr2L	20352000	20383999	0.246
chr2L	21180000	21219999	0.734	chr2L	20384000	20415999	0.688
chr2L	21220000	21235999	0.926	chr2L	20416000	20455999	0.584
chr2L	21236000	21263999	0.556	chr2L	20456000	20463999	1.136
chr2L	21264000	21307999	0.498	chr2L	20464000	20635999	0.938
chr2L	21308000	21315999	0.063	chr2L	20636000	20643999	-0.152
chr2L	21316000	21343999	0.504	chr2L	20644000	20651999	0.108
chr2L	21344000	21399999	0.598	chr2L	20652000	20679999	0.493
chr2L	21400000	21559999	0.097	chr2L	20680000	20731999	0.465
chr2L	21568000	21575999	1.581	chr2L	20732000	20759999	0.625
chr2L	21576000	21623999	0.435	chr2L	20760000	20787999	0.917
chr2L	21624000	21631999	-0.364	chr2L	20788000	20795999	1.309
chr2L	21632000	21655999	0.389	chr2L	20796000	20823999	0.814
chr2L	21656000	21675999	0.57	chr2L	20824000	20831999	1.117
chr2L	21676000	21683999	1.003	chr2L	20832000	20867999	0.661
chr2L	21684000	21751999	0.675	chr2L	20868000	20883999	0.315
chr2L	21752000	21759999	-0.127	chr2L	20884000	20919999	0.574
chr2L	21760000	21787999	-0.042	chr2L	20920000	20927999	0.293
chr2L	21788000	22119999	1.03	chr2L	20928000	21051999	0.694
chr2L	22120000	22131999	-0.42	chr2L	21052000	21079999	0.497
chr2L	22132000	22139999	0.052	chr2L	21080000	21091999	-0.304
chr2L	22140000	22167999	0.287	chr2L	21092000	21107999	0.151
chr2L	22168000	22175999	0.178	chr2L	21108000	21139999	0.326
chr2L	22176000	22235999	0.187	chr2L	21140000	21155999	1.155
chr2L	22236000	22247999	-0.072	chr2L	21156000	21179999	0.775
chr2L	22248000	22255999	-0.413	chr2L	21180000	21219999	0.691
chr2L	22256000	22283999	-0.096	chr2L	21220000	21235999	0.912
chr2L	22284000	22351999	0.431	chr2L	21236000	21263999	0.502
chr2L	22352000	22367999	0.117	chr2L	21264000	21307999	0.485
chr2L	22368000	22415999	0.91	chr2L	21308000	21315999	-0.039
chr2L	22416000	22431999	0.401	chr2L	21316000	21343999	0.492
chr2L	22432000	22483999	0.367	chr2L	21344000	21395999	0.543
chr2L	22484000	22519999	0.501	chr2L	21396000	21555999	0.335
chr2L	22520000	22627999	0.508	chr2L	21564000	21571999	3.121
chr2L	22648000	22687999	0.136	chr2L	21572000	21627999	0.449
chr2L	22688000	22695999	-0.743	chr2L	21628000	21655999	0.325
chr2L	22696000	22719999	-0.137	chr2L	21656000	21675999	0.588
chr2L	22728000	22735999	0.156	chr2L	21676000	21683999	0.854
chr2L	22736000	22747999	0.004	chr2L	21684000	21751999	0.655
chr2L	22756000	22803999	2.045	chr2L	21752000	21759999	-0.015
chr2L	22804000	22815999	-0.31	chr2L	21760000	21787999	-0.093
chr2L	22816000	22875999	0.372	chr2L	21788000	22111999	1.024
chr2L	22876000	22883999	0.457	chr2L	22112000	22119999	-0.391
chr2L	22884000	22891999	-0.713	chr2L	22120000	22127999	-0.178
chr2L	22892000	22907999	-0.391	chr2L	22128000	22135999	-0.377
chr2L	22916000	22927999	-0.565	chr2L	22136000	22167999	0.25
chr2L	22928000	22943999	-0.016	chr2L	22168000	22239999	0.287
chr2L	22944000	22963999	-0.152	chr2L	22240000	22255999	-0.126
chr2L	22964000	22995999	0.453	chr2L	22256000	22283999	-0.09
chr2R	12000	75999	0.631	chr2L	22284000	22351999	0.451
chr2R	76000	127999	0.266	chr2L	22352000	22367999	0.242
chr2R	128000	135999	-0.326	chr2L	22368000	22419999	0.894
chr2R	136000	143999	0.215	chr2L	22420000	22431999	0.23
chr2R	144000	203999	0.481	chr2L	22432000	22483999	0.479
chr2R	204000	307999	0.464	chr2L	22484000	22519999	0.398
chr2R	308000	359999	0.457	chr2L	22520000	22627999	0.462
chr2R	360000	399999	0.116	chr2L	22628000	22635999	-0.742
chr2R	412000	427999	-0.141	chr2L	22652000	22675999	0.144
chr2R	428000	435999	-0.545	chr2L	22676000	22683999	-0.219
chr2R	436000	447999	-0.418	chr2L	22684000	22691999	-0.612
chr2R	448000	459999	-0.519	chr2L	22692000	22699999	-0.7
chr2R	476000	483999	-0.143	chr2L	22700000	22723999	-0.145
chr2R	484000	503999	-0.261	chr2L	22732000	22739999	-0.463
chr2R	504000	511999	-0.652	chr2L	22740000	22751999	-0.059
chr2R	512000	539999	-0.18	chr2L	22752000	22807999	0.974
chr2R	552000	559999	0.595	chr2L	22808000	22815999	0.201
chr2R	560000	567999	-0.706	chr2L	22816000	22823999	-0.037
chr2R	568000	579999	-0.285	chr2L	22840000	22863999	-0.029
chr2R	588000	599999	-0.661	chr2L	22864000	22875999	0.129
chr2R	600000	611999	-0.327	chr2L	22876000	22887999	0.027
chr2R	636000	647999	-0.514	chr2L	22888000	22899999	-0.462
chr2R	656000	667999	-0.833	chr2L	22900000	22907999	-0.598
chr2R	668000	675999	-0.808	chr2L	22908000	22927999	-0.388
chr2R	676000	687999	-0.535	chr2L	22928000	22939999	-0.43
chr2R	696000	707999	0.201	chr2L	22940000	22959999	0.03
chr2R	708000	715999	-0.441	chr2L	22960000	22991999	0.389
chr2R	716000	723999	1.031	chr2R	12000	75999	0.643
chr2R	724000	979999	0.944	chr2R	76000	127999	0.284
chr2R	980000	995999	-0.552	chr2R	128000	135999	-0.45
chr2R	1008000	1015999	-0.812	chr2R	136000	203999	0.49
chr2R	1016000	1027999	-0.413	chr2R	204000	307999	0.519
chr2R	1028000	1035999	-0.36	chr2R	308000	359999	0.346
chr2R	1036000	1043999	-0.816	chr2R	360000	399999	0.057
chr2R	1052000	1063999	-0.828	chr2R	412000	427999	-0.405
chr2R	1064000	1071999	-0.926	chr2R	428000	435999	-0.884
chr2R	1072000	1079999	-1.008	chr2R	436000	451999	-0.458
chr2R	1096000	1103999	-0.785	chr2R	452000	459999	-0.219
chr2R	1104000	1123999	-0.295	chr2R	484000	503999	-0.265
chr2R	1124000	1131999	-0.97	chr2R	504000	511999	-0.803
chr2R	1132000	1139999	-0.902	chr2R	512000	519999	-0.386
chr2R	1140000	1147999	-0.645	chr2R	528000	539999	0.085
chr2R	1148000	1183999	1.153	chr2R	552000	559999	0.095
chr2R	1196000	1223999	-0.287	chr2R	560000	567999	-0.587
chr2R	1224000	1231999	-1.108	chr2R	568000	575999	-0.201
chr2R	1240000	1247999	-0.337	chr2R	588000	595999	-0.768
chr2R	1248000	1255999	-0.582	chr2R	604000	611999	-0.337
chr2R	1256000	1299999	0.07	chr2R	636000	647999	-0.585
chr2R	1312000	1319999	-0.804	chr2R	656000	667999	-0.714
chr2R	1320000	1331999	-0.668	chr2R	668000	675999	-0.736
chr2R	1332000	1487999	0.781	chr2R	696000	707999	0.04
chr2R	1488000	1495999	-0.703	chr2R	708000	715999	-0.477
chr2R	1496000	1539999	0.065	chr2R	716000	727999	-0.053
chr2R	1540000	1547999	-0.063	chr2R	736000	743999	-0.341
chr2R	1548000	1559999	-0.459	chr2R	752000	767999	-0.459
chr2R	1560000	1579999	0.395	chr2R	776000	783999	-0.582
chr2R	1580000	1587999	0.243	chr2R	792000	803999	-0.618
chr2R	1588000	1599999	-0.344	chr2R	804000	811999	-0.705
chr2R	1600000	1639999	-0.112	chr2R	864000	879999	0.033
chr2R	1640000	1647999	-0.446	chr2R	880000	887999	-0.475
chr2R	1648000	1667999	0.099	chr2R	896000	903999	-0.127
chr2R	1668000	1735999	0.318	chr2R	904000	915999	-0.679
chr2R	1736000	1851999	0.685	chr2R	924000	951999	-0.018
chr2R	1852000	1867999	0.729	chr2R	972000	979999	-0.977
chr2R	1868000	1899999	0.599	chr2R	980000	987999	-0.727
chr2R	1900000	1907999	0.446	chr2R	1000000	1007999	-0.733
chr2R	1908000	1927999	0.559	chr2R	1008000	1015999	-0.727
chr2R	1928000	1963999	0.654	chr2R	1016000	1027999	-0.507
chr2R	1964000	1971999	1.42	chr2R	1028000	1035999	-0.666
chr2R	1972000	2039999	0.67	chr2R	1052000	1063999	-0.717
chr2R	2040000	2059999	0.666	chr2R	1092000	1099999	-0.742
chr2R	2060000	2103999	0.586	chr2R	1100000	1107999	-0.686
chr2R	2104000	2127999	0.791	chr2R	1116000	1127999	-0.405
chr2R	2128000	2151999	0.661	chr2R	1140000	1147999	-0.938
chr2R	2152000	2187999	1.057	chr2R	1148000	1183999	1.084
chr2R	2188000	2339999	1.599	chr2R	1200000	1223999	-0.345
chr2R	2340000	2383999	0.475	chr2R	1224000	1231999	-1.129
chr2R	2384000	2499999	0.923	chr2R	1240000	1247999	-0.384
chr2R	2500000	2515999	0.59	chr2R	1248000	1255999	-0.619
chr2R	2516000	2523999	0.89	chr2R	1256000	1299999	0.16
chr2R	2524000	2547999	0.378	chr2R	1308000	1319999	-0.711
chr2R	2548000	2559999	0.263	chr2R	1320000	1331999	-0.683
chr2R	2560000	2583999	0.404	chr2R	1332000	1495999	0.831
chr2R	2584000	2603999	0.011	chr2R	1496000	1539999	0.004
chr2R	2604000	2631999	0.349	chr2R	1540000	1547999	-0.162
chr2R	2632000	2639999	0.136	chr2R	1548000	1559999	-0.481
chr2R	2640000	2647999	-0.442	chr2R	1560000	1579999	0.501
chr2R	2648000	2691999	0.433	chr2R	1580000	1587999	0.36
chr2R	2692000	2699999	0.301	chr2R	1588000	1599999	-0.108
chr2R	2700000	2759999	0.665	chr2R	1600000	1639999	-0.024
chr2R	2760000	2771999	0.135	chr2R	1640000	1647999	-0.345
chr2R	2772000	2811999	0.415	chr2R	1648000	1667999	0.109
chr2R	2812000	2859999	0.423	chr2R	1668000	1855999	0.946
chr2R	2860000	2871999	0.754	chr2R	1856000	1867999	0.97
chr2R	2872000	2911999	0.578	chr2R	1868000	1899999	0.564
chr2R	2912000	2947999	0.365	chr2R	1900000	1907999	0.594
chr2R	2948000	2955999	0.104	chr2R	1908000	1927999	0.524
chr2R	2956000	3071999	0.748	chr2R	1928000	1963999	0.604
chr2R	3072000	3131999	0.592	chr2R	1964000	1971999	1.409
chr2R	3132000	3167999	0.414	chr2R	1972000	2039999	0.665
chr2R	3168000	3203999	0.4	chr2R	2040000	2103999	0.616
chr2R	3204000	3239999	0.185	chr2R	2104000	2127999	0.771
chr2R	3240000	3271999	0.282	chr2R	2128000	2151999	0.746
chr2R	3272000	3291999	0.462	chr2R	2152000	2187999	1.111
chr2R	3292000	3331999	0.685	chr2R	2188000	2343999	1.75
chr2R	3332000	3343999	0.049	chr2R	2344000	2383999	0.483
chr2R	3344000	3359999	0.57	chr2R	2384000	2499999	0.843
chr2R	3360000	3375999	1.094	chr2R	2500000	2519999	0.509
chr2R	3376000	3383999	1.052	chr2R	2520000	2547999	0.414
chr2R	3384000	3415999	0.646	chr2R	2548000	2559999	0.28
chr2R	3416000	3423999	0.946	chr2R	2560000	2583999	0.398
chr2R	3424000	3455999	0.675	chr2R	2584000	2603999	0.034
chr2R	3456000	3475999	0.574	chr2R	2604000	2631999	0.275
chr2R	3476000	3515999	0.705	chr2R	2632000	2639999	0.298
chr2R	3516000	3539999	0.509	chr2R	2640000	2647999	-0.345
chr2R	3540000	3563999	0.48	chr2R	2648000	2691999	0.353
chr2R	3564000	3587999	0.676	chr2R	2692000	2699999	0.165
chr2R	3588000	3611999	0.592	chr2R	2700000	2759999	0.582
chr2R	3612000	3623999	1.268	chr2R	2760000	2771999	0.149
chr2R	3624000	3663999	0.373	chr2R	2772000	2811999	0.399
chr2R	3664000	3671999	-0.21	chr2R	2812000	2859999	0.379
chr2R	3672000	3679999	0.766	chr2R	2860000	2871999	0.749
chr2R	3680000	3699999	0.367	chr2R	2872000	2903999	0.743
chr2R	3700000	3719999	0.553	chr2R	2904000	2947999	0.36
chr2R	3720000	3803999	0.836	chr2R	2948000	2955999	-0.129
chr2R	3804000	3827999	0.441	chr2R	2956000	3067999	0.661
chr2R	3828000	3843999	0.691	chr2R	3068000	3131999	0.466
chr2R	3844000	3875999	0.32	chr2R	3132000	3167999	0.427
chr2R	3876000	3903999	0.549	chr2R	3168000	3203999	0.339
chr2R	3904000	3955999	0.696	chr2R	3204000	3239999	0.156
chr2R	3956000	3967999	0.94	chr2R	3240000	3271999	0.269
chr2R	3968000	3987999	0.476	chr2R	3272000	3291999	0.457
chr2R	3988000	4019999	0.506	chr2R	3292000	3331999	0.663
chr2R	4020000	4043999	0.514	chr2R	3332000	3343999	0.016
chr2R	4044000	4059999	0.69	chr2R	3344000	3355999	0.95
chr2R	4060000	4123999	0.393	chr2R	3356000	3367999	0.359
chr2R	4124000	4139999	0.202	chr2R	3368000	3383999	0.812
chr2R	4140000	4283999	0.703	chr2R	3384000	3415999	0.699
chr2R	4284000	4307999	0.336	chr2R	3416000	3423999	0.834
chr2R	4308000	4331999	0.293	chr2R	3424000	3451999	0.723
chr2R	4332000	4459999	0.47	chr2R	3452000	3475999	0.462
chr2R	4460000	4487999	0.237	chr2R	3476000	3515999	0.654
chr2R	4488000	4503999	0.126	chr2R	3516000	3539999	0.545
chr2R	4504000	4519999	0.642	chr2R	3540000	3563999	0.526
chr2R	4520000	4551999	0.189	chr2R	3564000	3587999	0.65
chr2R	4552000	4567999	0.256	chr2R	3588000	3619999	0.542
chr2R	4568000	4607999	0.421	chr2R	3620000	3627999	0.994
chr2R	4620000	4647999	0.296	chr2R	3628000	3663999	0.405
chr2R	4648000	4719999	0.35	chr2R	3664000	3671999	0.074
chr2R	4720000	4779999	0.195	chr2R	3672000	3699999	0.336
chr2R	4780000	4799999	0.27	chr2R	3700000	3719999	0.682
chr2R	4800000	4827999	0.508	chr2R	3720000	3803999	0.755
chr2R	4828000	4839999	-0.111	chr2R	3804000	3827999	0.511
chr2R	4840000	4875999	0.224	chr2R	3828000	3843999	0.61
chr2R	4876000	4883999	-0.255	chr2R	3844000	3875999	0.363
chr2R	4884000	4927999	0.241	chr2R	3876000	3903999	0.471
chr2R	4928000	4975999	0.267	chr2R	3904000	3951999	0.686
chr2R	4976000	4983999	0.402	chr2R	3952000	3967999	0.498
chr2R	4984000	5007999	0.478	chr2R	3968000	3987999	0.526
chr2R	5008000	5019999	0.549	chr2R	3988000	4019999	0.453
chr2R	5020000	5031999	0.431	chr2R	4020000	4043999	0.594
chr2R	5032000	5063999	0.827	chr2R	4044000	4059999	0.766
chr2R	5064000	5079999	0.515	chr2R	4060000	4127999	0.35
chr2R	5080000	5095999	0.909	chr2R	4128000	4139999	0.492
chr2R	5096000	5139999	0.622	chr2R	4140000	4283999	0.651
chr2R	5140000	5171999	0.445	chr2R	4284000	4307999	0.406
chr2R	5172000	5179999	0.901	chr2R	4308000	4323999	0.422
chr2R	5180000	5195999	0.559	chr2R	4324000	4331999	0.431
chr2R	5196000	5287999	1.146	chr2R	4332000	4459999	0.425
chr2R	5288000	5311999	0.634	chr2R	4460000	4487999	0.223
chr2R	5312000	5319999	-0.026	chr2R	4488000	4503999	0.21
chr2R	5320000	5331999	0.083	chr2R	4504000	4519999	0.652
chr2R	5332000	5427999	0.789	chr2R	4520000	4551999	0.201
chr2R	5428000	5455999	0.35	chr2R	4552000	4567999	0.251
chr2R	5456000	5483999	0.296	chr2R	4568000	4611999	0.406
chr2R	5484000	5495999	0.106	chr2R	4612000	4619999	0.785
chr2R	5496000	5551999	0.547	chr2R	4620000	4647999	0.209
chr2R	5552000	5571999	-0.006	chr2R	4648000	4779999	0.579
chr2R	5572000	5579999	0.167	chr2R	4780000	4799999	0.338
chr2R	5580000	5599999	0.064	chr2R	4800000	4827999	0.503
chr2R	5600000	5707999	0.727	chr2R	4828000	4839999	-0.098
chr2R	5708000	5727999	0.884	chr2R	4840000	4875999	0.156
chr2R	5728000	5735999	0.637	chr2R	4876000	4883999	-0.15
chr2R	5736000	5751999	0.11	chr2R	4884000	4927999	0.232
chr2R	5752000	5767999	-0.096	chr2R	4936000	4975999	0.251
chr2R	5768000	5799999	0.407	chr2R	4976000	4983999	0.437
chr2R	5800000	5835999	0.709	chr2R	4984000	5015999	0.483
chr2R	5836000	5847999	0.398	chr2R	5016000	5027999	0.527
chr2R	5848000	5859999	0.494	chr2R	5028000	5063999	0.779
chr2R	5860000	5875999	1.08	chr2R	5064000	5079999	0.563
chr2R	5876000	5915999	0.56	chr2R	5080000	5095999	0.95
chr2R	5916000	5935999	0.562	chr2R	5096000	5139999	0.557
chr2R	5936000	5955999	0.355	chr2R	5140000	5171999	0.383
chr2R	5956000	5987999	0.6	chr2R	5172000	5179999	0.993
chr2R	5988000	6007999	1.205	chr2R	5180000	5195999	0.431
chr2R	6008000	6035999	0.485	chr2R	5196000	5287999	1.035
chr2R	6036000	6047999	0.057	chr2R	5288000	5315999	0.574
chr2R	6048000	6091999	0.789	chr2R	5316000	5331999	0.115
chr2R	6092000	6139999	0.456	chr2R	5332000	5427999	0.765
chr2R	6140000	6155999	0.36	chr2R	5428000	5455999	0.451
chr2R	6156000	6163999	0.421	chr2R	5456000	5487999	0.347
chr2R	6164000	6191999	0.124	chr2R	5488000	5495999	-0.018
chr2R	6192000	6199999	-0.098	chr2R	5496000	5551999	0.471
chr2R	6200000	6307999	0.623	chr2R	5552000	5571999	-0.044
chr2R	6308000	6315999	0.494	chr2R	5572000	5579999	0.315
chr2R	6316000	6323999	1.095	chr2R	5580000	5599999	0.086
chr2R	6324000	6355999	0.625	chr2R	5600000	5707999	0.664
chr2R	6356000	6367999	0.408	chr2R	5708000	5727999	0.877
chr2R	6368000	6399999	0.798	chr2R	5728000	5735999	0.616
chr2R	6400000	6447999	0.173	chr2R	5736000	5751999	0.203
chr2R	6448000	6487999	0.885	chr2R	5752000	5767999	-0.023
chr2R	6488000	6495999	0.51	chr2R	5768000	5799999	0.37
chr2R	6496000	6535999	1.026	chr2R	5800000	5835999	0.63
chr2R	6536000	6615999	0.517	chr2R	5836000	5847999	0.431
chr2R	6616000	6623999	-0.396	chr2R	5848000	5859999	0.733
chr2R	6624000	6631999	-0.188	chr2R	5860000	5875999	1.042
chr2R	6632000	6671999	0.154	chr2R	5876000	5915999	0.549
chr2R	6672000	6695999	0.235	chr2R	5916000	5935999	0.665
chr2R	6696000	6707999	0.417	chr2R	5936000	5955999	0.473
chr2R	6708000	6727999	0.395	chr2R	5956000	5987999	0.713
chr2R	6728000	6759999	0.389	chr2R	5988000	6011999	1.048
chr2R	6760000	6771999	0.197	chr2R	6012000	6035999	0.637
chr2R	6772000	6787999	0.3	chr2R	6036000	6047999	0.219
chr2R	6788000	6859999	0.467	chr2R	6048000	6095999	0.794
chr2R	6860000	6875999	-0.251	chr2R	6096000	6139999	0.442
chr2R	6876000	6931999	0.553	chr2R	6140000	6151999	0.778
chr2R	6932000	6955999	0.157	chr2R	6152000	6163999	0.281
chr2R	6956000	6963999	-0.067	chr2R	6164000	6191999	0.138
chr2R	6964000	6991999	0.111	chr2R	6192000	6199999	-0.072
chr2R	6992000	7019999	1.101	chr2R	6200000	6307999	0.561
chr2R	7020000	7059999	0.591	chr2R	6308000	6315999	0.555
chr2R	7060000	7083999	0.33	chr2R	6316000	6323999	1.275
chr2R	7084000	7091999	-0.338	chr2R	6324000	6359999	0.604
chr2R	7092000	7111999	0.323	chr2R	6360000	6367999	0.447
chr2R	7112000	7151999	0.427	chr2R	6368000	6399999	0.795
chr2R	7152000	7167999	0.263	chr2R	6400000	6447999	0.213
chr2R	7168000	7191999	0.607	chr2R	6448000	6487999	0.857
chr2R	7192000	7247999	0.686	chr2R	6488000	6495999	0.427
chr2R	7248000	7255999	0.873	chr2R	6496000	6535999	1.028
chr2R	7256000	7275999	0.669	chr2R	6536000	6615999	0.417
chr2R	7276000	7295999	0.582	chr2R	6616000	6627999	-0.135
chr2R	7296000	7323999	0.642	chr2R	6628000	6671999	0.119
chr2R	7324000	7339999	0.616	chr2R	6672000	6695999	0.24
chr2R	7340000	7359999	0.067	chr2R	6696000	6707999	0.513
chr2R	7360000	7415999	0.239	chr2R	6708000	6727999	0.39
chr2R	7416000	7467999	0.158	chr2R	6728000	6755999	0.246
chr2R	7468000	7475999	0.601	chr2R	6756000	6763999	0.951
chr2R	7476000	7507999	0.504	chr2R	6764000	6787999	0.303
chr2R	7508000	7539999	0.367	chr2R	6788000	6859999	0.402
chr2R	7540000	7567999	0.09	chr2R	6860000	6875999	-0.202
chr2R	7568000	7583999	-0.225	chr2R	6876000	6931999	0.386
chr2R	7584000	7679999	0.757	chr2R	6932000	6955999	0.208
chr2R	7680000	7711999	0.174	chr2R	6956000	6963999	-0.375
chr2R	7712000	7739999	-0.013	chr2R	6964000	6991999	0.028
chr2R	7740000	7775999	0.639	chr2R	6992000	7019999	0.912
chr2R	7776000	7783999	-0.043	chr2R	7020000	7059999	0.594
chr2R	7784000	7791999	0.053	chr2R	7060000	7091999	0.239
chr2R	7792000	7855999	0.595	chr2R	7092000	7111999	0.423
chr2R	7856000	7875999	-0.101	chr2R	7112000	7151999	0.418
chr2R	7876000	7915999	0.309	chr2R	7152000	7167999	0.317
chr2R	7916000	7931999	0.562	chr2R	7168000	7191999	0.59
chr2R	7932000	7971999	0.377	chr2R	7192000	7247999	0.653
chr2R	7972000	8027999	0.579	chr2R	7248000	7255999	0.872
chr2R	8028000	8055999	0.57	chr2R	7256000	7275999	0.662
chr2R	8056000	8067999	0.473	chr2R	7276000	7295999	0.574
chr2R	8068000	8087999	0.78	chr2R	7296000	7323999	0.606
chr2R	8088000	8127999	0.528	chr2R	7324000	7339999	0.458
chr2R	8128000	8147999	0.424	chr2R	7340000	7359999	0.079
chr2R	8148000	8163999	0.091	chr2R	7360000	7467999	0.462
chr2R	8164000	8207999	0.611	chr2R	7468000	7475999	0.484
chr2R	8208000	8223999	0.693	chr2R	7476000	7507999	0.457
chr2R	8224000	8231999	1.162	chr2R	7508000	7539999	0.388
chr2R	8232000	8291999	0.384	chr2R	7540000	7567999	0.132
chr2R	8292000	8311999	0.482	chr2R	7568000	7575999	0.215
chr2R	8312000	8323999	0.538	chr2R	7576000	7595999	0.013
chr2R	8324000	8339999	0.991	chr2R	7596000	7679999	0.575
chr2R	8340000	8355999	0.323	chr2R	7680000	7711999	0.154
chr2R	8356000	8395999	0.541	chr2R	7712000	7739999	-0.008
chr2R	8396000	8407999	0.567	chr2R	7740000	7775999	0.612
chr2R	8408000	8455999	0.612	chr2R	7776000	7783999	-0.243
chr2R	8456000	8479999	0.691	chr2R	7784000	7791999	0.065
chr2R	8480000	8499999	1.007	chr2R	7792000	7855999	0.529
chr2R	8500000	8523999	0.917	chr2R	7856000	7875999	-0.167
chr2R	8524000	8543999	0.62	chr2R	7876000	7915999	0.219
chr2R	8544000	8555999	0.453	chr2R	7916000	7931999	0.398
chr2R	8556000	8571999	0.727	chr2R	7932000	8027999	0.69
chr2R	8572000	8579999	0.76	chr2R	8028000	8055999	0.61
chr2R	8580000	8619999	0.757	chr2R	8056000	8063999	0.66
chr2R	8620000	8643999	0.6	chr2R	8064000	8087999	0.633
chr2R	8644000	8751999	0.845	chr2R	8088000	8127999	0.451
chr2R	8752000	8759999	1.619	chr2R	8128000	8147999	0.373
chr2R	8760000	8771999	0.509	chr2R	8148000	8163999	0.11
chr2R	8772000	8803999	0.498	chr2R	8164000	8207999	0.42
chr2R	8804000	8823999	0.343	chr2R	8208000	8223999	0.725
chr2R	8824000	8843999	0.331	chr2R	8224000	8231999	1.189
chr2R	8844000	8931999	0.478	chr2R	8232000	8263999	0.28
chr2R	8932000	9019999	0.836	chr2R	8264000	8291999	0.126
chr2R	9020000	9055999	0.436	chr2R	8292000	8311999	0.42
chr2R	9056000	9091999	0.416	chr2R	8312000	8323999	0.594
chr2R	9092000	9111999	0.587	chr2R	8324000	8339999	0.859
chr2R	9112000	9127999	0.675	chr2R	8340000	8355999	0.246
chr2R	9128000	9195999	0.37	chr2R	8356000	8395999	0.415
chr2R	9196000	9219999	0.234	chr2R	8396000	8407999	0.738
chr2R	9220000	9231999	-0.027	chr2R	8408000	8455999	0.583
chr2R	9232000	9291999	0.513	chr2R	8456000	8479999	0.665
chr2R	9292000	9299999	0.282	chr2R	8480000	8499999	0.987
chr2R	9300000	9319999	0.627	chr2R	8500000	8523999	0.925
chr2R	9320000	9339999	0.536	chr2R	8524000	8543999	0.705
chr2R	9340000	9371999	0.837	chr2R	8544000	8555999	0.385
chr2R	9372000	9383999	1.041	chr2R	8556000	8575999	0.679
chr2R	9384000	9395999	0.914	chr2R	8576000	8619999	0.595
chr2R	9396000	9427999	0.605	chr2R	8620000	8643999	0.475
chr2R	9428000	9443999	0.565	chr2R	8644000	8651999	0.118
chr2R	9444000	9471999	0.362	chr2R	8652000	8739999	0.781
chr2R	9472000	9479999	0.262	chr2R	8740000	8755999	0.507
chr2R	9480000	9511999	0.091	chr2R	8756000	8767999	0.612
chr2R	9512000	9691999	0.787	chr2R	8768000	8803999	0.406
chr2R	9692000	9711999	-0.048	chr2R	8804000	8823999	0.398
chr2R	9712000	9739999	0.221	chr2R	8824000	8843999	0.386
chr2R	9740000	9747999	0.273	chr2R	8844000	8931999	0.446
chr2R	9748000	9783999	0.305	chr2R	8932000	9019999	0.811
chr2R	9784000	9819999	0.196	chr2R	9020000	9055999	0.455
chr2R	9820000	9839999	0.895	chr2R	9056000	9091999	0.391
chr2R	9840000	9847999	0.842	chr2R	9092000	9111999	0.558
chr2R	9848000	9855999	0.266	chr2R	9112000	9127999	0.696
chr2R	9856000	9879999	0.48	chr2R	9128000	9195999	0.346
chr2R	9880000	9923999	0.134	chr2R	9196000	9219999	0.141
chr2R	9924000	9955999	-0.023	chr2R	9220000	9231999	0.014
chr2R	9956000	10035999	1.261	chr2R	9232000	9295999	0.387
chr2R	10036000	10063999	0.647	chr2R	9296000	9315999	0.463
chr2R	10064000	10103999	0.436	chr2R	9316000	9323999	0.571
chr2R	10104000	10123999	0.532	chr2R	9324000	9339999	0.611
chr2R	10124000	10147999	0.322	chr2R	9340000	9371999	0.787
chr2R	10148000	10155999	0.749	chr2R	9372000	9387999	0.654
chr2R	10156000	10191999	0.64	chr2R	9388000	9395999	1.305
chr2R	10192000	10219999	0.704	chr2R	9396000	9427999	0.572
chr2R	10220000	10239999	0.661	chr2R	9428000	9443999	0.676
chr2R	10240000	10247999	1.138	chr2R	9444000	9471999	0.32
chr2R	10248000	10311999	0.594	chr2R	9472000	9483999	-0.099
chr2R	10312000	10319999	0.405	chr2R	9484000	9507999	-0.033
chr2R	10320000	10367999	0.769	chr2R	9508000	9691999	0.709
chr2R	10368000	10391999	0.425	chr2R	9692000	9711999	-0.034
chr2R	10392000	10411999	0.33	chr2R	9712000	9739999	0.22
chr2R	10412000	10463999	0.489	chr2R	9740000	9747999	0.21
chr2R	10464000	10491999	0.273	chr2R	9748000	9783999	0.311
chr2R	10492000	10503999	0.923	chr2R	9784000	9819999	0.237
chr2R	10504000	10511999	0.303	chr2R	9820000	9843999	0.89
chr2R	10512000	10531999	0.514	chr2R	9844000	9851999	0.8
chr2R	10532000	10639999	0.751	chr2R	9852000	9879999	0.57
chr2R	10640000	10651999	0.37	chr2R	9880000	9923999	0.245
chr2R	10652000	10659999	-0.054	chr2R	9924000	9959999	0.018
chr2R	10660000	10735999	0.607	chr2R	9960000	10035999	1.24
chr2R	10736000	10755999	0.484	chr2R	10036000	10063999	0.727
chr2R	10756000	10763999	-0.02	chr2R	10064000	10103999	0.44
chr2R	10764000	10795999	0.516	chr2R	10104000	10123999	0.612
chr2R	10796000	10819999	0.404	chr2R	10124000	10147999	0.31
chr2R	10820000	10851999	0.533	chr2R	10148000	10155999	0.744
chr2R	10852000	10871999	0.685	chr2R	10156000	10191999	0.652
chr2R	10872000	10883999	0.339	chr2R	10192000	10219999	0.678
chr2R	10884000	10999999	1.187	chr2R	10220000	10239999	0.563
chr2R	11000000	11027999	0.325	chr2R	10240000	10247999	1.261
chr2R	11028000	11035999	0.109	chr2R	10248000	10315999	0.522
chr2R	11036000	11087999	0.51	chr2R	10316000	10367999	0.607
chr2R	11088000	11103999	0.224	chr2R	10368000	10391999	0.478
chr2R	11104000	11131999	0.32	chr2R	10392000	10407999	0.402
chr2R	11132000	11139999	0.325	chr2R	10408000	10463999	0.448
chr2R	11140000	11175999	0.277	chr2R	10464000	10491999	0.269
chr2R	11176000	11195999	0.544	chr2R	10492000	10503999	1.003
chr2R	11196000	11211999	0.872	chr2R	10504000	10511999	0.514
chr2R	11212000	11235999	0.915	chr2R	10512000	10531999	0.532
chr2R	11236000	11267999	0.505	chr2R	10532000	10639999	0.687
chr2R	11268000	11371999	0.619	chr2R	10640000	10651999	0.418
chr2R	11372000	11399999	0.436	chr2R	10652000	10659999	-0.076
chr2R	11400000	11419999	0.677	chr2R	10660000	10735999	0.543
chr2R	11420000	11427999	0.662	chr2R	10736000	10759999	0.502
chr2R	11428000	11455999	0.474	chr2R	10760000	10767999	0.61
chr2R	11456000	11463999	0.221	chr2R	10768000	10795999	0.578
chr2R	11464000	11543999	0.545	chr2R	10796000	10823999	0.299
chr2R	11544000	11567999	0.037	chr2R	10824000	10851999	0.488
chr2R	11568000	11583999	0.327	chr2R	10852000	10871999	0.651
chr2R	11584000	11631999	0.449	chr2R	10872000	10883999	0.377
chr2R	11632000	11643999	-0.341	chr2R	10884000	11003999	1.082
chr2R	11644000	11671999	0.123	chr2R	11004000	11027999	0.348
chr2R	11672000	11707999	0.24	chr2R	11028000	11035999	0.039
chr2R	11708000	11735999	0.871	chr2R	11036000	11087999	0.473
chr2R	11736000	11755999	-0.005	chr2R	11088000	11103999	0.335
chr2R	11756000	11807999	0.313	chr2R	11104000	11131999	0.256
chr2R	11808000	11815999	0.599	chr2R	11132000	11139999	0.328
chr2R	11816000	11823999	0.487	chr2R	11140000	11175999	0.192
chr2R	11824000	11839999	0.042	chr2R	11176000	11195999	0.577
chr2R	11840000	11879999	0.685	chr2R	11196000	11207999	1.051
chr2R	11880000	11887999	0.353	chr2R	11208000	11235999	0.65
chr2R	11888000	11903999	0.635	chr2R	11236000	11267999	0.46
chr2R	11904000	11935999	0.354	chr2R	11268000	11371999	0.564
chr2R	11936000	11983999	0.722	chr2R	11372000	11399999	0.409
chr2R	11984000	11995999	0.487	chr2R	11400000	11419999	0.693
chr2R	11996000	12011999	0.73	chr2R	11420000	11455999	0.402
chr2R	12012000	12019999	0.091	chr2R	11456000	11463999	0.215
chr2R	12020000	12031999	0.775	chr2R	11464000	11559999	0.537
chr2R	12032000	12059999	0.38	chr2R	11560000	11567999	-0.06
chr2R	12060000	12067999	1.1	chr2R	11568000	11583999	0.306
chr2R	12068000	12091999	0.765	chr2R	11584000	11631999	0.39
chr2R	12092000	12111999	0.615	chr2R	11632000	11643999	-0.336
chr2R	12112000	12159999	0.247	chr2R	11644000	11671999	0.276
chr2R	12160000	12179999	0.394	chr2R	11672000	11707999	0.271
chr2R	12180000	12207999	0.262	chr2R	11708000	11735999	0.897
chr2R	12208000	12223999	0.488	chr2R	11736000	11751999	0.153
chr2R	12224000	12235999	0.519	chr2R	11752000	11815999	0.335
chr2R	12236000	12319999	0.497	chr2R	11816000	11823999	0.387
chr2R	12320000	12403999	0.384	chr2R	11824000	11839999	0.068
chr2R	12404000	12439999	0.496	chr2R	11840000	11879999	0.687
chr2R	12440000	12459999	0.457	chr2R	11880000	11903999	0.414
chr2R	12460000	12471999	0.83	chr2R	11904000	11935999	0.355
chr2R	12472000	12479999	0.908	chr2R	11936000	11983999	0.671
chr2R	12480000	12503999	0.691	chr2R	11984000	11995999	0.658
chr2R	12504000	12523999	0.242	chr2R	11996000	12011999	0.722
chr2R	12524000	12547999	0.213	chr2R	12012000	12019999	0.442
chr2R	12548000	12575999	0.391	chr2R	12020000	12031999	0.912
chr2R	12576000	12659999	0.58	chr2R	12032000	12059999	0.435
chr2R	12660000	12671999	0.851	chr2R	12060000	12067999	1.223
chr2R	12672000	12687999	0.612	chr2R	12068000	12091999	0.804
chr2R	12688000	12735999	0.473	chr2R	12092000	12107999	0.938
chr2R	12736000	12751999	0.629	chr2R	12108000	12127999	0.183
chr2R	12752000	12759999	0.535	chr2R	12128000	12151999	0.381
chr2R	12760000	12835999	0.676	chr2R	12152000	12159999	0.467
chr2R	12836000	12843999	-0.123	chr2R	12160000	12179999	0.427
chr2R	12844000	12887999	0.486	chr2R	12180000	12207999	0.233
chr2R	12888000	12895999	-0.642	chr2R	12208000	12223999	0.498
chr2R	12896000	12907999	0.211	chr2R	12224000	12235999	0.491
chr2R	12908000	12943999	0.339	chr2R	12236000	12275999	0.222
chr2R	12944000	12987999	0.494	chr2R	12276000	12403999	0.466
chr2R	12988000	13031999	0.42	chr2R	12404000	12439999	0.443
chr2R	13032000	13147999	0.658	chr2R	12440000	12459999	0.365
chr2R	13148000	13159999	0.081	chr2R	12460000	12471999	1.006
chr2R	13160000	13207999	0.158	chr2R	12472000	12479999	1.001
chr2R	13208000	13279999	0.34	chr2R	12480000	12503999	0.713
chr2R	13280000	13299999	0.678	chr2R	12504000	12523999	0.169
chr2R	13300000	13315999	0.512	chr2R	12524000	12547999	0.08
chr2R	13316000	13335999	0.579	chr2R	12548000	12571999	0.386
chr2R	13336000	13343999	0.7	chr2R	12572000	12579999	0.374
chr2R	13344000	13359999	0.722	chr2R	12580000	12659999	0.483
chr2R	13360000	13399999	0.543	chr2R	12660000	12671999	0.895
chr2R	13400000	13419999	0.501	chr2R	12672000	12687999	0.661
chr2R	13420000	13435999	0.622	chr2R	12688000	12739999	0.504
chr2R	13436000	13471999	0.39	chr2R	12740000	12755999	0.832
chr2R	13472000	13491999	-0.041	chr2R	12756000	12835999	0.597
chr2R	13492000	13551999	0.693	chr2R	12836000	12843999	0.029
chr2R	13552000	13559999	0.7	chr2R	12844000	12883999	0.446
chr2R	13560000	13579999	0.395	chr2R	12884000	12891999	-0.423
chr2R	13580000	13611999	0.183	chr2R	12892000	12907999	0.161
chr2R	13612000	13627999	0.479	chr2R	12908000	12947999	0.377
chr2R	13628000	13651999	0.301	chr2R	12948000	12987999	0.504
chr2R	13652000	13679999	0.391	chr2R	12988000	13031999	0.355
chr2R	13680000	13735999	0.653	chr2R	13032000	13039999	-0.258
chr2R	13736000	13755999	0.407	chr2R	13040000	13091999	0.233
chr2R	13756000	13763999	-0.306	chr2R	13092000	13143999	0.211
chr2R	13764000	13815999	0.454	chr2R	13144000	13151999	-0.341
chr2R	13816000	13935999	0.669	chr2R	13152000	13163999	-0.139
chr2R	13936000	13979999	0.299	chr2R	13164000	13207999	0.058
chr2R	13980000	14015999	0.296	chr2R	13208000	13223999	0.218
chr2R	14016000	14027999	0.719	chr2R	13224000	13279999	0.104
chr2R	14028000	14043999	0.871	chr2R	13280000	13299999	0.663
chr2R	14044000	14051999	0.825	chr2R	13300000	13315999	0.538
chr2R	14052000	14071999	0.33	chr2R	13316000	13339999	0.632
chr2R	14072000	14163999	0.773	chr2R	13340000	13347999	0.918
chr2R	14164000	14175999	0.345	chr2R	13348000	13359999	0.738
chr2R	14176000	14247999	0.511	chr2R	13360000	13399999	0.534
chr2R	14248000	14279999	0.458	chr2R	13400000	13419999	0.522
chr2R	14280000	14299999	0.168	chr2R	13420000	13435999	0.591
chr2R	14300000	14307999	0.026	chr2R	13436000	13471999	0.414
chr2R	14308000	14327999	0.339	chr2R	13472000	13491999	0.028
chr2R	14328000	14339999	0.16	chr2R	13492000	13551999	0.689
chr2R	14340000	14411999	0.727	chr2R	13552000	13563999	0.428
chr2R	14412000	14439999	0.457	chr2R	13564000	13583999	0.376
chr2R	14440000	14499999	1.194	chr2R	13584000	13611999	0.266
chr2R	14500000	14515999	0.382	chr2R	13612000	13627999	0.528
chr2R	14524000	14547999	0.497	chr2R	13628000	13679999	0.306
chr2R	14548000	14575999	0.496	chr2R	13680000	13735999	0.633
chr2R	14576000	14599999	0.478	chr2R	13736000	13759999	0.311
chr2R	14600000	14655999	0.817	chr2R	13760000	13815999	0.351
chr2R	14656000	14663999	0.859	chr2R	13816000	13935999	0.581
chr2R	14664000	14687999	0.514	chr2R	13936000	13979999	0.186
chr2R	14688000	14695999	0.275	chr2R	13980000	14015999	0.291
chr2R	14696000	14719999	0.584	chr2R	14016000	14023999	0.678
chr2R	14720000	14739999	0.722	chr2R	14024000	14043999	0.616
chr2R	14740000	14747999	0.405	chr2R	14044000	14059999	0.888
chr2R	14748000	14859999	0.721	chr2R	14060000	14071999	0.623
chr2R	14860000	14871999	-0.178	chr2R	14072000	14163999	0.701
chr2R	14872000	15011999	0.712	chr2R	14164000	14171999	0.094
chr2R	15012000	15019999	-0.036	chr2R	14172000	14251999	0.5
chr2R	15020000	15051999	0.319	chr2R	14252000	14283999	0.441
chr2R	15052000	15067999	0.504	chr2R	14284000	14299999	0.358
chr2R	15068000	15115999	0.59	chr2R	14300000	14327999	0.284
chr2R	15116000	15139999	0.484	chr2R	14328000	14339999	0.192
chr2R	15140000	15175999	0.528	chr2R	14340000	14411999	0.678
chr2R	15176000	15183999	0.223	chr2R	14412000	14439999	0.336
chr2R	15184000	15199999	0.286	chr2R	14440000	14499999	1.157
chr2R	15200000	15243999	0.799	chr2R	14500000	14527999	0.387
chr2R	15244000	15283999	0.446	chr2R	14528000	14547999	0.664
chr2R	15284000	15311999	0.472	chr2R	14548000	14575999	0.601
chr2R	15312000	15331999	0.664	chr2R	14576000	14583999	0.185
chr2R	15332000	15343999	0.773	chr2R	14584000	14599999	0.977
chr2R	15344000	15351999	0.651	chr2R	14600000	14655999	0.838
chr2R	15352000	15383999	0.495	chr2R	14656000	14663999	0.978
chr2R	15384000	15391999	0.347	chr2R	14664000	14687999	0.511
chr2R	15392000	15451999	0.372	chr2R	14688000	14695999	0.444
chr2R	15452000	15519999	0.385	chr2R	14696000	14719999	0.613
chr2R	15520000	15555999	0.23	chr2R	14720000	14739999	0.764
chr2R	15556000	15587999	0.198	chr2R	14740000	14747999	0.476
chr2R	15588000	15655999	0.742	chr2R	14748000	14859999	0.652
chr2R	15656000	15711999	0.559	chr2R	14860000	14871999	-0.181
chr2R	15712000	15883999	0.576	chr2R	14872000	15011999	0.629
chr2R	15884000	15891999	0.056	chr2R	15012000	15019999	0.156
chr2R	15892000	15939999	-0.113	chr2R	15020000	15051999	0.407
chr2R	15940000	15947999	-0.601	chr2R	15052000	15059999	0.949
chr2R	15948000	15959999	-0.678	chr2R	15060000	15115999	0.504
chr2R	15968000	15975999	-1.142	chr2R	15116000	15139999	0.401
chr2R	15976000	15983999	-0.882	chr2R	15140000	15175999	0.563
chr2R	15996000	16007999	-0.45	chr2R	15176000	15183999	0.159
chr2R	16008000	16019999	-0.536	chr2R	15184000	15199999	0.291
chr2R	16028000	16043999	-0.621	chr2R	15200000	15243999	0.709
chr2R	16044000	16051999	-0.682	chr2R	15244000	15283999	0.445
chr2R	16052000	16071999	-0.184	chr2R	15284000	15311999	0.354
chr2R	16072000	16131999	0.35	chr2R	15312000	15331999	0.78
chr2R	16132000	16147999	0.665	chr2R	15332000	15343999	0.784
chr2R	16148000	16167999	0.521	chr2R	15344000	15351999	0.799
chr2R	16168000	16195999	0.632	chr2R	15352000	15383999	0.55
chr2R	16196000	16203999	0.914	chr2R	15384000	15391999	0.446
chr2R	16204000	16215999	0.318	chr2R	15392000	15451999	0.322
chr2R	16216000	16439999	1.04	chr2R	15452000	15519999	0.325
chr2R	16440000	16451999	0.317	chr2R	15520000	15555999	0.277
chr2R	16452000	16475999	0.264	chr2R	15556000	15575999	0.171
chr2R	16476000	16503999	0.611	chr2R	15588000	15651999	0.782
chr2R	16504000	16531999	0.373	chr2R	15652000	15711999	0.51
chr2R	16532000	16555999	0.455	chr2R	15712000	15887999	0.551
chr2R	16556000	16719999	0.875	chr2R	15888000	15915999	-0.255
chr2R	16720000	16759999	0.307	chr2R	15924000	15935999	-0.55
chr2R	16760000	16771999	0.474	chr2R	15944000	15951999	-0.869
chr2R	16772000	16827999	0.461	chr2R	15952000	15959999	-0.54
chr2R	16828000	16863999	0.408	chr2R	15984000	15995999	-0.647
chr2R	16864000	16883999	0.722	chr2R	15996000	16011999	-0.392
chr2R	16884000	16903999	1.011	chr2R	16012000	16019999	-0.75
chr2R	16904000	16943999	0.632	chr2R	16028000	16039999	-0.734
chr2R	16944000	16963999	0.546	chr2R	16040000	16047999	-0.971
chr2R	16964000	16979999	0.687	chr2R	16048000	16055999	-0.482
chr2R	16980000	17015999	0.688	chr2R	16056000	16071999	-0.317
chr2R	17016000	17031999	0.429	chr2R	16072000	16115999	0.294
chr2R	17032000	17047999	1.022	chr2R	16116000	16131999	0.442
chr2R	17048000	17067999	0.64	chr2R	16132000	16143999	0.803
chr2R	17068000	17087999	0.7	chr2R	16144000	16167999	0.541
chr2R	17088000	17139999	0.752	chr2R	16168000	16195999	0.636
chr2R	17140000	17151999	1.426	chr2R	16196000	16215999	0.446
chr2R	17152000	17179999	0.619	chr2R	16216000	16439999	0.997
chr2R	17180000	17187999	0.134	chr2R	16440000	16447999	0.599
chr2R	17188000	17199999	0.975	chr2R	16448000	16475999	0.251
chr2R	17200000	17235999	0.38	chr2R	16476000	16503999	0.444
chr2R	17236000	17267999	0.183	chr2R	16504000	16531999	0.378
chr2R	17268000	17275999	0.024	chr2R	16532000	16555999	0.521
chr2R	17276000	17367999	0.712	chr2R	16556000	16719999	0.816
chr2R	17368000	17387999	0.835	chr2R	16720000	16759999	0.19
chr2R	17388000	17407999	0.701	chr2R	16760000	16771999	0.574
chr2R	17408000	17423999	0.66	chr2R	16772000	16827999	0.424
chr2R	17424000	17491999	0.603	chr2R	16828000	16863999	0.373
chr2R	17492000	17503999	0.478	chr2R	16864000	16883999	0.784
chr2R	17504000	17523999	0.699	chr2R	16884000	16903999	0.982
chr2R	17524000	17543999	0.642	chr2R	16904000	16943999	0.642
chr2R	17544000	17551999	0.049	chr2R	16944000	16963999	0.605
chr2R	17552000	17575999	0.81	chr2R	16964000	16983999	0.579
chr2R	17576000	17583999	0.747	chr2R	16984000	17015999	0.716
chr2R	17584000	17607999	0.444	chr2R	17016000	17031999	0.437
chr2R	17608000	17723999	0.59	chr2R	17032000	17047999	1.15
chr2R	17724000	17735999	-0.475	chr2R	17048000	17071999	0.66
chr2R	17736000	17771999	-0.07	chr2R	17072000	17087999	0.791
chr2R	17772000	17859999	0.242	chr2R	17088000	17139999	0.666
chr2R	17860000	17947999	0.575	chr2R	17140000	17151999	1.383
chr2R	17948000	17967999	0.428	chr2R	17152000	17175999	0.573
chr2R	17968000	17991999	0.508	chr2R	17176000	17183999	0.309
chr2R	17992000	18015999	0.58	chr2R	17184000	17199999	0.798
chr2R	18016000	18023999	1.107	chr2R	17200000	17231999	0.391
chr2R	18024000	18067999	0.696	chr2R	17232000	17239999	-0.16
chr2R	18068000	18075999	0.754	chr2R	17240000	17267999	0.202
chr2R	18076000	18103999	0.356	chr2R	17268000	17275999	0.164
chr2R	18104000	18127999	0.534	chr2R	17276000	17367999	0.623
chr2R	18128000	18183999	0.404	chr2R	17368000	17387999	0.807
chr2R	18184000	18203999	-0.017	chr2R	17388000	17403999	0.705
chr2R	18204000	18259999	0.467	chr2R	17404000	17423999	0.499
chr2R	18260000	18299999	0.244	chr2R	17424000	17455999	0.61
chr2R	18300000	18311999	0.554	chr2R	17456000	17491999	0.4
chr2R	18312000	18371999	0.491	chr2R	17492000	17503999	0.453
chr2R	18372000	18403999	-0.057	chr2R	17504000	17523999	0.788
chr2R	18404000	18447999	0.199	chr2R	17524000	17547999	0.672
chr2R	18448000	18483999	1.126	chr2R	17548000	17575999	0.686
chr2R	18484000	18491999	0.512	chr2R	17576000	17607999	0.54
chr2R	18492000	18523999	0.548	chr2R	17608000	17735999	0.573
chr2R	18524000	18531999	0.234	chr2R	17736000	17759999	-0.171
chr2R	18532000	18563999	0.648	chr2R	17760000	17771999	-0.262
chr2R	18564000	18579999	0.244	chr2R	17772000	17779999	-0.829
chr2R	18580000	18587999	0.659	chr2R	17780000	17795999	-0.333
chr2R	18588000	18683999	0.709	chr2R	17796000	17807999	-0.364
chr2R	18684000	18695999	0.657	chr2R	17808000	17819999	-0.583
chr2R	18696000	18739999	0.331	chr2R	17820000	17831999	-0.557
chr2R	18740000	18775999	0.195	chr2R	17840000	17859999	-0.231
chr2R	18776000	18811999	0.427	chr2R	17860000	17947999	0.464
chr2R	18812000	18819999	0.405	chr2R	17948000	17967999	0.391
chr2R	18820000	18827999	-0.871	chr2R	17968000	17991999	0.46
chr2R	18828000	18887999	0.48	chr2R	17992000	18015999	0.638
chr2R	18888000	18931999	0.307	chr2R	18016000	18023999	0.963
chr2R	18932000	18951999	0.259	chr2R	18024000	18063999	0.697
chr2R	18952000	18963999	0.182	chr2R	18064000	18079999	0.636
chr2R	18964000	19243999	1.076	chr2R	18080000	18103999	0.403
chr2R	19244000	19271999	0.58	chr2R	18104000	18127999	0.557
chr2R	19272000	19287999	0.421	chr2R	18128000	18183999	0.326
chr2R	19288000	19307999	0.521	chr2R	18184000	18203999	0.056
chr2R	19308000	19407999	0.584	chr2R	18204000	18259999	0.4
chr2R	19408000	19435999	0.536	chr2R	18260000	18299999	0.187
chr2R	19436000	19443999	0.533	chr2R	18300000	18315999	0.367
chr2R	19444000	19451999	0.686	chr2R	18316000	18371999	0.401
chr2R	19452000	19503999	0.38	chr2R	18372000	18399999	-0.017
chr2R	19504000	19543999	0.577	chr2R	18400000	18447999	0.235
chr2R	19544000	19579999	0.414	chr2R	18448000	18487999	1.01
chr2R	19580000	19595999	0.579	chr2R	18488000	18523999	0.538
chr2R	19596000	19603999	0.436	chr2R	18524000	18531999	0.444
chr2R	19604000	19631999	0.557	chr2R	18532000	18559999	0.697
chr2R	19632000	19639999	1.199	chr2R	18560000	18579999	0.397
chr2R	19640000	19695999	0.866	chr2R	18580000	18587999	0.677
chr2R	19696000	19703999	0.32	chr2R	18588000	18683999	0.662
chr2R	19704000	19731999	0.739	chr2R	18684000	18695999	0.651
chr2R	19732000	19747999	1.055	chr2R	18696000	18739999	0.308
chr2R	19748000	19767999	0.872	chr2R	18740000	18775999	0.144
chr2R	19768000	19787999	0.883	chr2R	18776000	18811999	0.426
chr2R	19788000	19823999	0.819	chr2R	18812000	18819999	0.391
chr2R	19824000	19835999	0.879	chr2R	18820000	18827999	-0.443
chr2R	19836000	19859999	0.449	chr2R	18828000	18887999	0.446
chr2R	19860000	19875999	0.283	chr2R	18888000	18931999	0.302
chr2R	19876000	19911999	0.529	chr2R	18932000	18951999	0.213
chr2R	19912000	19919999	0.337	chr2R	18952000	18963999	0.474
chr2R	19920000	19947999	0.656	chr2R	18964000	19243999	1.085
chr2R	19948000	19955999	0.606	chr2R	19244000	19287999	0.448
chr2R	19956000	19971999	0.544	chr2R	19288000	19311999	0.384
chr2R	19972000	20003999	0.541	chr2R	19312000	19407999	0.512
chr2R	20004000	20019999	0.903	chr2R	19408000	19435999	0.584
chr2R	20020000	20083999	0.642	chr2R	19436000	19443999	0.641
chr2R	20084000	20143999	0.713	chr2R	19444000	19451999	0.854
chr2R	20144000	20151999	0.247	chr2R	19452000	19503999	0.345
chr2R	20152000	20183999	0.655	chr2R	19504000	19543999	0.554
chr2R	20184000	20199999	0.412	chr2R	19544000	19579999	0.439
chr2R	20200000	20223999	0.749	chr2R	19580000	19599999	0.632
chr2R	20224000	20283999	0.744	chr2R	19600000	19607999	0.248
chr2R	20284000	20299999	0.229	chr2R	19608000	19635999	0.641
chr2R	20300000	20403999	0.813	chr2R	19636000	19699999	0.778
chr2R	20404000	20419999	0.703	chr2R	19700000	19731999	0.591
chr2R	20420000	20427999	0.906	chr2R	19732000	19751999	0.956
chr2R	20428000	20447999	0.703	chr2R	19752000	19767999	0.959
chr2R	20448000	20455999	0.544	chr2R	19768000	19783999	0.968
chr2R	20456000	20491999	0.561	chr2R	19784000	19827999	0.724
chr2R	20492000	20499999	0.496	chr2R	19828000	19851999	0.668
chr2R	20500000	20551999	0.754	chr2R	19852000	19859999	0.188
chr2R	20552000	20575999	0.342	chr2R	19860000	19875999	0.309
chr2R	20576000	20631999	1.004	chr2R	19876000	19911999	0.524
chr2R	20632000	20651999	0.667	chr2R	19912000	19947999	0.534
chr2R	20652000	20667999	0.787	chr2R	19948000	19955999	0.643
chr2R	20668000	20683999	0.47	chr2R	19956000	19975999	0.413
chr2R	20684000	20755999	0.808	chr2R	19976000	20003999	0.602
chr2R	20756000	20763999	0.691	chr2R	20004000	20019999	0.752
chr2R	20764000	20791999	0.588	chr2R	20020000	20059999	0.642
chr2R	20792000	20823999	0.763	chr2R	20060000	20083999	0.905
chr2R	20824000	20831999	0.851	chr2R	20084000	20143999	0.655
chr2R	20832000	20855999	0.646	chr2R	20144000	20151999	0.169
chr2R	20856000	20887999	0.665	chr2R	20152000	20187999	0.592
chr2R	20888000	20923999	0.456	chr2R	20188000	20199999	0.781
chr2R	20924000	20963999	0.514	chr2R	20200000	20223999	0.702
chr2R	20964000	20971999	1.402	chr2R	20224000	20279999	0.741
chr2R	20972000	21067999	1.209	chr2R	20280000	20287999	0.06
chr2R	21068000	21075999	0.598	chr2R	20288000	20299999	0.438
chr2R	21076000	21147999	0.821	chr2R	20300000	20403999	0.721
chr3L	0	47999	3.496	chr2R	20404000	20423999	0.578
chr3L	48000	103999	0.974	chr2R	20424000	20447999	0.559
chr3L	104000	131999	1.022	chr2R	20448000	20491999	0.534
chr3L	132000	147999	0.566	chr2R	20492000	20499999	0.552
chr3L	148000	175999	0.828	chr2R	20500000	20551999	0.749
chr3L	176000	199999	1.062	chr2R	20552000	20575999	0.271
chr3L	200000	223999	0.897	chr2R	20576000	20631999	0.957
chr3L	224000	271999	0.672	chr2R	20632000	20655999	0.607
chr3L	272000	291999	1.401	chr2R	20656000	20675999	0.599
chr3L	292000	323999	0.91	chr2R	20676000	20683999	0.201
chr3L	324000	343999	0.976	chr2R	20684000	20755999	0.728
chr3L	344000	363999	0.688	chr2R	20756000	20763999	0.58
chr3L	364000	439999	1.167	chr2R	20764000	20791999	0.4
chr3L	440000	491999	0.816	chr2R	20792000	20823999	0.707
chr3L	492000	507999	0.795	chr2R	20824000	20831999	0.722
chr3L	508000	539999	0.463	chr2R	20832000	20855999	0.746
chr3L	540000	591999	0.237	chr2R	20856000	20887999	0.678
chr3L	592000	599999	1.051	chr2R	20888000	20899999	0.45
chr3L	608000	627999	-0.315	chr2R	20900000	20927999	0.587
chr3L	628000	635999	-0.863	chr2R	20928000	20963999	0.48
chr3L	648000	659999	-0.306	chr2R	20964000	20971999	1.475
chr3L	660000	683999	0.389	chr2R	20972000	21067999	1.103
chr3L	684000	711999	0.593	chr2R	21068000	21075999	0.789
chr3L	712000	747999	0.258	chr2R	21076000	21147999	0.865
chr3L	748000	775999	0.048	chr3L	4000	51999	3.661
chr3L	776000	787999	-0.282	chr3L	52000	103999	0.923
chr3L	788000	819999	0.106	chr3L	104000	139999	0.784
chr3L	820000	831999	0.235	chr3L	140000	175999	0.805
chr3L	832000	839999	0.089	chr3L	176000	203999	0.926
chr3L	840000	871999	0.682	chr3L	204000	223999	0.994
chr3L	872000	895999	-0.104	chr3L	224000	267999	0.639
chr3L	896000	959999	0.37	chr3L	268000	291999	1.188
chr3L	960000	999999	0.218	chr3L	292000	323999	0.864
chr3L	1000000	1007999	0.212	chr3L	324000	347999	0.825
chr3L	1008000	1031999	0.491	chr3L	348000	363999	0.848
chr3L	1032000	1095999	0.588	chr3L	364000	439999	1.106
chr3L	1096000	1195999	0.847	chr3L	440000	491999	0.773
chr3L	1196000	1203999	0.685	chr3L	492000	507999	0.735
chr3L	1204000	1247999	0.884	chr3L	508000	539999	0.489
chr3L	1248000	1295999	0.832	chr3L	540000	591999	0.363
chr3L	1296000	1303999	0.641	chr3L	592000	599999	1.209
chr3L	1304000	1331999	0.572	chr3L	608000	627999	-0.07
chr3L	1332000	1339999	0.846	chr3L	628000	639999	-0.557
chr3L	1340000	1351999	0.798	chr3L	640000	647999	-0.602
chr3L	1352000	1487999	1.047	chr3L	648000	659999	-0.199
chr3L	1488000	1495999	0.709	chr3L	660000	683999	0.449
chr3L	1496000	1543999	0.701	chr3L	684000	711999	0.561
chr3L	1544000	1575999	0.599	chr3L	712000	747999	0.303
chr3L	1576000	1603999	0.573	chr3L	748000	767999	0.177
chr3L	1604000	1639999	0.479	chr3L	768000	779999	-0.335
chr3L	1640000	1647999	0.895	chr3L	780000	787999	-0.052
chr3L	1648000	1667999	0.815	chr3L	788000	819999	0.135
chr3L	1668000	1687999	0.776	chr3L	820000	831999	0.395
chr3L	1688000	1727999	0.482	chr3L	832000	839999	0.176
chr3L	1728000	1739999	0.622	chr3L	840000	875999	0.602
chr3L	1740000	1771999	0.298	chr3L	876000	895999	-0.065
chr3L	1772000	1795999	0.417	chr3L	896000	959999	0.36
chr3L	1796000	1803999	0.281	chr3L	960000	999999	0.201
chr3L	1804000	1855999	0.532	chr3L	1000000	1007999	0.399
chr3L	1856000	1875999	0.571	chr3L	1008000	1031999	0.462
chr3L	1876000	1883999	1.196	chr3L	1032000	1095999	0.495
chr3L	1884000	1915999	0.544	chr3L	1096000	1195999	0.798
chr3L	1916000	1939999	0.456	chr3L	1196000	1203999	0.907
chr3L	1940000	1967999	0.641	chr3L	1204000	1247999	0.78
chr3L	1968000	2123999	0.658	chr3L	1248000	1295999	0.741
chr3L	2124000	2151999	0.341	chr3L	1296000	1303999	0.883
chr3L	2152000	2171999	0.38	chr3L	1304000	1331999	0.665
chr3L	2172000	2191999	0.34	chr3L	1332000	1339999	0.973
chr3L	2192000	2235999	0.475	chr3L	1340000	1351999	0.831
chr3L	2236000	2243999	0.727	chr3L	1352000	1487999	1.004
chr3L	2244000	2259999	0.514	chr3L	1488000	1495999	0.759
chr3L	2260000	2267999	0.763	chr3L	1496000	1543999	0.701
chr3L	2268000	2371999	0.813	chr3L	1544000	1567999	0.698
chr3L	2372000	2379999	0.431	chr3L	1568000	1575999	1.231
chr3L	2380000	2407999	0.455	chr3L	1576000	1603999	0.643
chr3L	2408000	2419999	0.791	chr3L	1604000	1639999	0.509
chr3L	2420000	2467999	0.658	chr3L	1640000	1647999	1.099
chr3L	2468000	2487999	0.229	chr3L	1648000	1667999	0.846
chr3L	2488000	2503999	-0.064	chr3L	1668000	1687999	0.673
chr3L	2504000	2531999	0.535	chr3L	1688000	1727999	0.422
chr3L	2532000	2555999	0.433	chr3L	1728000	1739999	0.598
chr3L	2556000	2587999	0.522	chr3L	1740000	1771999	0.19
chr3L	2588000	2599999	0.366	chr3L	1772000	1795999	0.433
chr3L	2600000	2631999	0.599	chr3L	1796000	1803999	0.251
chr3L	2632000	2639999	-0.277	chr3L	1804000	1855999	0.494
chr3L	2640000	2655999	-0.048	chr3L	1856000	1879999	0.51
chr3L	2656000	2715999	0.23	chr3L	1880000	1887999	0.219
chr3L	2732000	2763999	0.156	chr3L	1888000	1915999	0.51
chr3L	2764000	2775999	-0.245	chr3L	1916000	1939999	0.412
chr3L	2776000	2799999	-0.117	chr3L	1940000	1967999	0.645
chr3L	2800000	2815999	-0.49	chr3L	1968000	2123999	0.614
chr3L	2816000	2823999	-0.27	chr3L	2124000	2151999	0.253
chr3L	2824000	2851999	0.619	chr3L	2152000	2171999	0.294
chr3L	2852000	2867999	0.661	chr3L	2172000	2191999	0.209
chr3L	2868000	2887999	0.251	chr3L	2192000	2235999	0.452
chr3L	2888000	2979999	0.791	chr3L	2236000	2243999	0.72
chr3L	2980000	3035999	0.579	chr3L	2244000	2259999	0.51
chr3L	3036000	3055999	0.692	chr3L	2260000	2267999	0.9
chr3L	3056000	3083999	1.119	chr3L	2268000	2371999	0.713
chr3L	3084000	3091999	1.275	chr3L	2372000	2379999	0.526
chr3L	3092000	3123999	0.881	chr3L	2380000	2411999	0.456
chr3L	3124000	3147999	0.733	chr3L	2412000	2419999	0.321
chr3L	3148000	3159999	0.942	chr3L	2420000	2467999	0.645
chr3L	3160000	3179999	0.271	chr3L	2468000	2487999	0.325
chr3L	3180000	3195999	0.282	chr3L	2488000	2503999	0.102
chr3L	3196000	3223999	0.534	chr3L	2504000	2531999	0.497
chr3L	3224000	3239999	0.972	chr3L	2532000	2555999	0.459
chr3L	3240000	3251999	0.237	chr3L	2556000	2587999	0.6
chr3L	3252000	3275999	0.511	chr3L	2588000	2599999	0.472
chr3L	3276000	3303999	0.791	chr3L	2600000	2631999	0.643
chr3L	3304000	3319999	0.645	chr3L	2632000	2639999	-0.101
chr3L	3320000	3335999	0.746	chr3L	2640000	2655999	-0.065
chr3L	3336000	3347999	0.503	chr3L	2656000	2683999	-0.032
chr3L	3348000	3375999	0.589	chr3L	2684000	2715999	0.017
chr3L	3376000	3387999	0.076	chr3L	2732000	2763999	0.168
chr3L	3388000	3399999	-0.336	chr3L	2764000	2775999	-0.071
chr3L	3400000	3411999	-0.346	chr3L	2776000	2795999	-0.028
chr3L	3412000	3455999	0.108	chr3L	2796000	2823999	-0.295
chr3L	3456000	3471999	0.506	chr3L	2824000	2851999	0.441
chr3L	3472000	3483999	1.164	chr3L	2852000	2867999	0.751
chr3L	3484000	3515999	0.451	chr3L	2868000	2887999	0.249
chr3L	3516000	3563999	0.463	chr3L	2888000	2983999	0.682
chr3L	3564000	3571999	2.12	chr3L	2984000	3035999	0.514
chr3L	3572000	3579999	2.292	chr3L	3036000	3059999	0.673
chr3L	3580000	3591999	0.491	chr3L	3060000	3091999	1.06
chr3L	3592000	3615999	0.26	chr3L	3092000	3123999	0.891
chr3L	3616000	3763999	0.592	chr3L	3124000	3147999	0.779
chr3L	3764000	3787999	0.502	chr3L	3148000	3179999	0.333
chr3L	3788000	3811999	0.747	chr3L	3180000	3195999	0.408
chr3L	3812000	3819999	0.67	chr3L	3196000	3223999	0.592
chr3L	3820000	3847999	0.36	chr3L	3224000	3239999	0.912
chr3L	3848000	3895999	0.507	chr3L	3240000	3251999	0.337
chr3L	3896000	3903999	0.593	chr3L	3252000	3275999	0.462
chr3L	3904000	3939999	0.665	chr3L	3276000	3303999	0.786
chr3L	3940000	3947999	0.532	chr3L	3304000	3323999	0.541
chr3L	3948000	3999999	0.656	chr3L	3324000	3335999	0.872
chr3L	4000000	4019999	0.197	chr3L	3336000	3347999	0.575
chr3L	4020000	4039999	0.229	chr3L	3348000	3375999	0.565
chr3L	4040000	4091999	0.469	chr3L	3376000	3383999	0.44
chr3L	4092000	4103999	0.763	chr3L	3384000	3391999	-0.333
chr3L	4104000	4119999	0.382	chr3L	3392000	3411999	-0.17
chr3L	4120000	4135999	0.799	chr3L	3412000	3443999	0.166
chr3L	4136000	4171999	0.686	chr3L	3444000	3455999	-0.082
chr3L	4172000	4191999	0.506	chr3L	3456000	3471999	0.576
chr3L	4192000	4219999	0.767	chr3L	3472000	3483999	0.71
chr3L	4220000	4227999	0.239	chr3L	3484000	3515999	0.41
chr3L	4228000	4239999	0.339	chr3L	3516000	3563999	0.427
chr3L	4240000	4259999	0.809	chr3L	3564000	3571999	1.759
chr3L	4260000	4283999	0.719	chr3L	3572000	3591999	0.39
chr3L	4284000	4291999	0.922	chr3L	3592000	3615999	0.272
chr3L	4292000	4315999	0.65	chr3L	3616000	3763999	0.517
chr3L	4316000	4363999	0.587	chr3L	3764000	3787999	0.451
chr3L	4364000	4403999	0.669	chr3L	3788000	3811999	0.7
chr3L	4404000	4427999	0.085	chr3L	3812000	3819999	0.687
chr3L	4428000	4467999	0.421	chr3L	3820000	3847999	0.202
chr3L	4468000	4507999	0.158	chr3L	3848000	3895999	0.439
chr3L	4508000	4539999	0.333	chr3L	3896000	3907999	0.498
chr3L	4540000	4547999	-0.295	chr3L	3908000	3939999	0.612
chr3L	4548000	4555999	0.277	chr3L	3940000	3947999	0.606
chr3L	4556000	4623999	0.427	chr3L	3948000	3999999	0.572
chr3L	4624000	4683999	0.317	chr3L	4000000	4019999	0.189
chr3L	4684000	4691999	-0.105	chr3L	4020000	4039999	0.195
chr3L	4692000	4803999	0.474	chr3L	4040000	4091999	0.416
chr3L	4804000	4823999	0.253	chr3L	4092000	4103999	0.703
chr3L	4824000	4839999	0.069	chr3L	4104000	4119999	0.515
chr3L	4840000	4855999	0.028	chr3L	4120000	4135999	0.885
chr3L	4856000	5087999	0.683	chr3L	4136000	4171999	0.659
chr3L	5088000	5127999	0.8	chr3L	4172000	4219999	0.548
chr3L	5128000	5147999	0.396	chr3L	4220000	4231999	0.623
chr3L	5148000	5171999	0.324	chr3L	4232000	4239999	0.727
chr3L	5172000	5179999	0.181	chr3L	4240000	4259999	0.856
chr3L	5180000	5195999	0.798	chr3L	4260000	4287999	0.591
chr3L	5196000	5239999	0.215	chr3L	4288000	4315999	0.486
chr3L	5240000	5247999	-0.514	chr3L	4316000	4363999	0.554
chr3L	5248000	5271999	-0.068	chr3L	4364000	4403999	0.64
chr3L	5272000	5335999	0.484	chr3L	4404000	4427999	0.062
chr3L	5336000	5351999	0.034	chr3L	4428000	4467999	0.443
chr3L	5352000	5359999	0.786	chr3L	4468000	4507999	0.218
chr3L	5360000	5491999	0.982	chr3L	4508000	4539999	0.355
chr3L	5492000	5503999	0.295	chr3L	4540000	4551999	-0.072
chr3L	5504000	5531999	0.418	chr3L	4552000	4623999	0.393
chr3L	5532000	5555999	0.182	chr3L	4624000	4683999	0.209
chr3L	5556000	5575999	0.424	chr3L	4684000	4691999	-0.035
chr3L	5576000	5599999	0.376	chr3L	4692000	4803999	0.392
chr3L	5600000	5647999	0.429	chr3L	4804000	4823999	0.369
chr3L	5648000	5655999	-0.403	chr3L	4824000	4839999	0.082
chr3L	5656000	5743999	0.757	chr3L	4840000	4855999	0.027
chr3L	5744000	5763999	0.629	chr3L	4856000	5083999	0.622
chr3L	5764000	5787999	0.533	chr3L	5084000	5127999	0.665
chr3L	5788000	5803999	0.872	chr3L	5128000	5143999	0.686
chr3L	5804000	5863999	0.598	chr3L	5144000	5171999	0.303
chr3L	5864000	5891999	0.336	chr3L	5172000	5179999	0.309
chr3L	5892000	5919999	0.578	chr3L	5180000	5239999	0.338
chr3L	5920000	5927999	0.353	chr3L	5240000	5271999	-0.07
chr3L	5928000	5959999	0.227	chr3L	5272000	5335999	0.487
chr3L	5960000	6047999	0.49	chr3L	5336000	5351999	0.138
chr3L	6048000	6067999	0.259	chr3L	5352000	5359999	0.911
chr3L	6068000	6087999	0.114	chr3L	5360000	5491999	0.921
chr3L	6088000	6119999	0.093	chr3L	5492000	5503999	0.303
chr3L	6120000	6163999	0.266	chr3L	5504000	5531999	0.288
chr3L	6164000	6179999	0.37	chr3L	5532000	5555999	0.169
chr3L	6180000	6211999	0.492	chr3L	5556000	5575999	0.331
chr3L	6212000	6251999	0.483	chr3L	5576000	5599999	0.378
chr3L	6252000	6259999	-0.239	chr3L	5600000	5647999	0.303
chr3L	6260000	6299999	0.036	chr3L	5648000	5655999	-0.26
chr3L	6300000	6307999	-0.427	chr3L	5656000	5743999	0.616
chr3L	6308000	6319999	-0.568	chr3L	5744000	5763999	0.717
chr3L	6320000	6479999	0.903	chr3L	5764000	5787999	0.611
chr3L	6480000	6487999	0.475	chr3L	5788000	5803999	0.866
chr3L	6488000	6543999	0.391	chr3L	5804000	5863999	0.594
chr3L	6544000	6599999	0.369	chr3L	5864000	5891999	0.275
chr3L	6600000	6699999	0.501	chr3L	5892000	5919999	0.418
chr3L	6700000	6731999	0.184	chr3L	5920000	5927999	0.259
chr3L	6732000	6751999	0.255	chr3L	5928000	5959999	0.192
chr3L	6752000	6899999	0.935	chr3L	5960000	6047999	0.367
chr3L	6900000	6935999	0.136	chr3L	6048000	6067999	0.225
chr3L	6936000	6947999	-0.107	chr3L	6068000	6087999	0.097
chr3L	6948000	6955999	0.178	chr3L	6088000	6119999	0.065
chr3L	6956000	6971999	0.067	chr3L	6120000	6159999	0.208
chr3L	6972000	6987999	-0.086	chr3L	6160000	6179999	0.366
chr3L	6988000	7007999	0.594	chr3L	6180000	6211999	0.532
chr3L	7008000	7071999	0.45	chr3L	6212000	6251999	0.381
chr3L	7072000	7087999	0.111	chr3L	6252000	6259999	-0.161
chr3L	7088000	7119999	0.187	chr3L	6260000	6303999	-0.006
chr3L	7120000	7147999	-0.002	chr3L	6304000	6319999	-0.393
chr3L	7148000	7231999	0.526	chr3L	6320000	6479999	0.855
chr3L	7232000	7243999	0.3	chr3L	6480000	6487999	0.467
chr3L	7244000	7315999	0.733	chr3L	6488000	6543999	0.38
chr3L	7316000	7323999	0.321	chr3L	6544000	6595999	0.345
chr3L	7324000	7335999	0.352	chr3L	6596000	6607999	0.046
chr3L	7336000	7351999	0.8	chr3L	6608000	6699999	0.465
chr3L	7352000	7371999	0.63	chr3L	6700000	6735999	0.233
chr3L	7372000	7427999	0.327	chr3L	6736000	6751999	0.449
chr3L	7428000	7503999	0.653	chr3L	6752000	6935999	1.085
chr3L	7504000	7523999	0.251	chr3L	6936000	6947999	-0.114
chr3L	7524000	7599999	0.393	chr3L	6948000	6971999	0.1
chr3L	7600000	7631999	0.033	chr3L	6972000	6987999	-0.007
chr3L	7632000	7647999	0.273	chr3L	6988000	7087999	0.537
chr3L	7648000	7711999	1	chr3L	7088000	7119999	0.128
chr3L	7712000	7731999	0.37	chr3L	7120000	7147999	-0.072
chr3L	7732000	7771999	0.194	chr3L	7148000	7231999	0.447
chr3L	7772000	7803999	0.87	chr3L	7232000	7243999	0.293
chr3L	7804000	7835999	0.292	chr3L	7244000	7311999	0.654
chr3L	7836000	7863999	0.122	chr3L	7312000	7331999	0.406
chr3L	7864000	7903999	0.355	chr3L	7332000	7339999	0.664
chr3L	7904000	7931999	0.64	chr3L	7340000	7363999	0.63
chr3L	7932000	7947999	0.291	chr3L	7364000	7375999	0.499
chr3L	7948000	7963999	0.536	chr3L	7376000	7427999	0.301
chr3L	7964000	7971999	0.443	chr3L	7428000	7503999	0.56
chr3L	7972000	8051999	0.762	chr3L	7504000	7523999	0.281
chr3L	8052000	8063999	0.98	chr3L	7524000	7599999	0.353
chr3L	8064000	8083999	0.422	chr3L	7600000	7631999	-0.002
chr3L	8084000	8103999	0.432	chr3L	7632000	7647999	0.221
chr3L	8104000	8127999	0.261	chr3L	7648000	7711999	0.899
chr3L	8128000	8151999	0.152	chr3L	7712000	7731999	0.348
chr3L	8152000	8171999	0.898	chr3L	7732000	7771999	0.187
chr3L	8172000	8191999	0.419	chr3L	7772000	7807999	0.689
chr3L	8192000	8235999	0.627	chr3L	7808000	7835999	0.443
chr3L	8236000	8279999	0.448	chr3L	7836000	7863999	0.195
chr3L	8280000	8291999	0.784	chr3L	7864000	7903999	0.395
chr3L	8292000	8307999	0.809	chr3L	7904000	7931999	0.632
chr3L	8308000	8331999	0.706	chr3L	7932000	7947999	0.281
chr3L	8332000	8351999	0.715	chr3L	7948000	7967999	0.43
chr3L	8352000	8391999	0.676	chr3L	7968000	7975999	0.567
chr3L	8392000	8399999	0.703	chr3L	7976000	8055999	0.715
chr3L	8400000	8431999	0.426	chr3L	8056000	8063999	1.001
chr3L	8432000	8443999	1.376	chr3L	8064000	8083999	0.418
chr3L	8444000	8507999	1.007	chr3L	8084000	8103999	0.47
chr3L	8508000	8519999	0.505	chr3L	8104000	8127999	0.29
chr3L	8520000	8543999	0.593	chr3L	8128000	8151999	0.079
chr3L	8544000	8567999	0.84	chr3L	8152000	8171999	0.848
chr3L	8568000	8595999	0.666	chr3L	8172000	8191999	0.477
chr3L	8596000	8623999	0.632	chr3L	8192000	8235999	0.493
chr3L	8624000	8643999	0.724	chr3L	8236000	8279999	0.485
chr3L	8644000	8671999	0.381	chr3L	8280000	8291999	0.71
chr3L	8672000	8703999	0.214	chr3L	8292000	8307999	0.792
chr3L	8704000	8711999	0.918	chr3L	8308000	8331999	0.629
chr3L	8712000	8743999	0.7	chr3L	8332000	8351999	0.698
chr3L	8744000	8791999	0.355	chr3L	8352000	8391999	0.638
chr3L	8792000	8819999	0.188	chr3L	8392000	8399999	0.74
chr3L	8820000	8883999	0.582	chr3L	8400000	8431999	0.429
chr3L	8884000	8907999	0.757	chr3L	8432000	8443999	1.104
chr3L	8908000	8939999	0.62	chr3L	8444000	8507999	1.058
chr3L	8940000	8947999	1.416	chr3L	8508000	8515999	0.686
chr3L	8948000	8987999	0.492	chr3L	8516000	8535999	0.599
chr3L	8988000	8995999	0.205	chr3L	8536000	8543999	0.154
chr3L	8996000	9039999	0.708	chr3L	8544000	8567999	0.826
chr3L	9040000	9059999	0.871	chr3L	8568000	8595999	0.641
chr3L	9060000	9087999	0.996	chr3L	8596000	8619999	0.785
chr3L	9088000	9131999	0.956	chr3L	8620000	8643999	0.572
chr3L	9132000	9195999	0.948	chr3L	8644000	8671999	0.478
chr3L	9196000	9203999	0.479	chr3L	8672000	8707999	0.313
chr3L	9204000	9303999	1.288	chr3L	8708000	8715999	0.699
chr3L	9304000	9327999	0.481	chr3L	8716000	8743999	0.713
chr3L	9328000	9355999	0.443	chr3L	8744000	8791999	0.378
chr3L	9356000	9367999	0.968	chr3L	8792000	8819999	0.22
chr3L	9368000	9395999	0.696	chr3L	8820000	8883999	0.559
chr3L	9396000	9419999	0.986	chr3L	8884000	8907999	0.78
chr3L	9420000	9427999	1.161	chr3L	8908000	8939999	0.578
chr3L	9428000	9447999	1.021	chr3L	8940000	8951999	1.022
chr3L	9448000	9479999	0.721	chr3L	8952000	8979999	0.703
chr3L	9480000	9503999	0.784	chr3L	8980000	8999999	0.54
chr3L	9504000	9607999	0.837	chr3L	9000000	9039999	0.752
chr3L	9608000	9619999	0.69	chr3L	9040000	9059999	0.906
chr3L	9620000	9655999	0.648	chr3L	9060000	9087999	1.052
chr3L	9656000	9687999	0.492	chr3L	9088000	9127999	1.046
chr3L	9688000	9707999	0.708	chr3L	9128000	9195999	0.924
chr3L	9708000	9723999	0.741	chr3L	9196000	9203999	0.561
chr3L	9724000	9755999	0.644	chr3L	9204000	9303999	1.173
chr3L	9756000	9783999	0.59	chr3L	9304000	9327999	0.402
chr3L	9784000	9815999	0.3	chr3L	9328000	9351999	0.617
chr3L	9816000	9827999	-0.104	chr3L	9352000	9363999	1.27
chr3L	9828000	9839999	-0.068	chr3L	9364000	9395999	0.715
chr3L	9840000	9847999	0.205	chr3L	9396000	9415999	1.318
chr3L	9848000	9855999	0.356	chr3L	9416000	9423999	0.411
chr3L	9856000	9883999	0.229	chr3L	9424000	9447999	0.998
chr3L	9884000	9891999	-0.022	chr3L	9448000	9479999	0.78
chr3L	9892000	9959999	1.19	chr3L	9480000	9503999	0.87
chr3L	9960000	9967999	0.493	chr3L	9504000	9607999	0.812
chr3L	9968000	10031999	0.524	chr3L	9608000	9623999	0.427
chr3L	10032000	10039999	-0.637	chr3L	9624000	9655999	0.694
chr3L	10040000	10047999	-0.755	chr3L	9656000	9683999	0.543
chr3L	10048000	10067999	0.075	chr3L	9684000	9691999	0.514
chr3L	10068000	10219999	0.514	chr3L	9692000	9719999	0.616
chr3L	10220000	10315999	0.561	chr3L	9720000	9755999	0.622
chr3L	10316000	10339999	-0.026	chr3L	9756000	9783999	0.546
chr3L	10340000	10355999	0.008	chr3L	9784000	9815999	0.258
chr3L	10356000	10363999	0.087	chr3L	9816000	9831999	-0.066
chr3L	10364000	10379999	-0.243	chr3L	9832000	9847999	0.038
chr3L	10380000	10395999	-0.311	chr3L	9848000	9855999	0.538
chr3L	10396000	10403999	-0.903	chr3L	9856000	9883999	0.292
chr3L	10404000	10415999	-0.092	chr3L	9884000	9891999	0.325
chr3L	10432000	10455999	-0.225	chr3L	9892000	9963999	1.033
chr3L	10456000	10503999	0.286	chr3L	9964000	10035999	0.395
chr3L	10504000	10511999	0.462	chr3L	10036000	10043999	-0.4
chr3L	10512000	10623999	0.572	chr3L	10044000	10059999	-0.107
chr3L	10624000	10655999	0.28	chr3L	10060000	10067999	0.215
chr3L	10656000	10679999	0.8	chr3L	10068000	10075999	-0.204
chr3L	10680000	10691999	0.452	chr3L	10076000	10219999	0.444
chr3L	10692000	10727999	0.325	chr3L	10220000	10315999	0.504
chr3L	10728000	10851999	0.641	chr3L	10316000	10339999	0.061
chr3L	10852000	10867999	-0.309	chr3L	10340000	10355999	-0.035
chr3L	10868000	10875999	0.119	chr3L	10356000	10363999	0.133
chr3L	10876000	10895999	0.294	chr3L	10364000	10379999	-0.224
chr3L	10896000	11035999	0.812	chr3L	10388000	10399999	-0.521
chr3L	11036000	11055999	0.62	chr3L	10408000	10415999	-0.073
chr3L	11056000	11063999	0.996	chr3L	10432000	10455999	-0.298
chr3L	11064000	11091999	0.763	chr3L	10456000	10507999	0.136
chr3L	11092000	11115999	0.647	chr3L	10508000	10623999	0.524
chr3L	11116000	11159999	0.646	chr3L	10624000	10655999	0.291
chr3L	11160000	11195999	0.537	chr3L	10656000	10683999	0.695
chr3L	11196000	11203999	0.785	chr3L	10684000	10691999	0.544
chr3L	11204000	11211999	0.676	chr3L	10692000	10727999	0.21
chr3L	11212000	11239999	0.217	chr3L	10728000	10851999	0.615
chr3L	11240000	11247999	-0.433	chr3L	10852000	10871999	-0.269
chr3L	11248000	11279999	0.032	chr3L	10872000	10891999	0.411
chr3L	11280000	11287999	-0.683	chr3L	10892000	11035999	0.77
chr3L	11288000	11339999	0.35	chr3L	11036000	11063999	0.448
chr3L	11340000	11347999	-0.759	chr3L	11064000	11091999	0.775
chr3L	11348000	11359999	0.743	chr3L	11092000	11115999	0.626
chr3L	11360000	11367999	0.741	chr3L	11116000	11159999	0.582
chr3L	11368000	11383999	-0.14	chr3L	11160000	11195999	0.532
chr3L	11384000	11411999	0.258	chr3L	11196000	11203999	0.89
chr3L	11412000	11419999	-0.599	chr3L	11204000	11211999	0.718
chr3L	11420000	11483999	0.697	chr3L	11212000	11239999	0.228
chr3L	11484000	11515999	0.688	chr3L	11240000	11247999	-0.127
chr3L	11516000	11523999	1.175	chr3L	11248000	11279999	0.045
chr3L	11524000	11543999	0.362	chr3L	11280000	11287999	-0.526
chr3L	11544000	11555999	1.144	chr3L	11288000	11339999	0.245
chr3L	11556000	11603999	0.774	chr3L	11340000	11347999	-0.753
chr3L	11604000	11619999	0.674	chr3L	11348000	11359999	0.496
chr3L	11620000	11643999	0.644	chr3L	11360000	11367999	0.477
chr3L	11644000	11675999	0.583	chr3L	11368000	11383999	-0.231
chr3L	11676000	11683999	0.967	chr3L	11384000	11407999	0.159
chr3L	11684000	11703999	0.563	chr3L	11408000	11415999	-0.112
chr3L	11704000	11711999	1.235	chr3L	11416000	11423999	-0.593
chr3L	11712000	11755999	0.394	chr3L	11424000	11479999	0.566
chr3L	11756000	11783999	0.238	chr3L	11480000	11515999	0.541
chr3L	11784000	11811999	0.335	chr3L	11516000	11523999	1.244
chr3L	11812000	11827999	0.286	chr3L	11524000	11543999	0.498
chr3L	11828000	11911999	0.553	chr3L	11544000	11555999	1.078
chr3L	11912000	11987999	0.214	chr3L	11556000	11603999	0.748
chr3L	11988000	11995999	0.859	chr3L	11604000	11619999	0.852
chr3L	11996000	12051999	0.597	chr3L	11620000	11643999	0.68
chr3L	12052000	12059999	0.439	chr3L	11644000	11675999	0.635
chr3L	12060000	12107999	0.49	chr3L	11676000	11683999	0.859
chr3L	12108000	12115999	0.608	chr3L	11684000	11703999	0.581
chr3L	12116000	12131999	0.7	chr3L	11704000	11783999	0.418
chr3L	12132000	12139999	0.742	chr3L	11784000	11811999	0.281
chr3L	12140000	12187999	0.483	chr3L	11812000	11819999	0.248
chr3L	12188000	12199999	0.363	chr3L	11820000	11827999	0.419
chr3L	12200000	12259999	0.62	chr3L	11828000	11911999	0.477
chr3L	12260000	12267999	0.175	chr3L	11912000	11983999	0.141
chr3L	12268000	12331999	0.468	chr3L	11984000	11995999	0.704
chr3L	12332000	12383999	0.542	chr3L	11996000	12059999	0.507
chr3L	12384000	12391999	0.148	chr3L	12060000	12107999	0.49
chr3L	12392000	12407999	0.333	chr3L	12108000	12115999	0.616
chr3L	12408000	12463999	0.781	chr3L	12116000	12123999	0.98
chr3L	12464000	12483999	0.132	chr3L	12124000	12139999	0.42
chr3L	12484000	12491999	0.04	chr3L	12140000	12187999	0.432
chr3L	12492000	12519999	0.361	chr3L	12188000	12199999	0.363
chr3L	12520000	12527999	0.973	chr3L	12200000	12259999	0.513
chr3L	12528000	12535999	-0.049	chr3L	12260000	12267999	0.161
chr3L	12536000	12567999	0.162	chr3L	12268000	12331999	0.405
chr3L	12568000	12603999	0.093	chr3L	12332000	12383999	0.401
chr3L	12604000	12727999	0.557	chr3L	12384000	12403999	0.294
chr3L	12728000	12747999	0.788	chr3L	12404000	12411999	0.423
chr3L	12748000	12783999	0.525	chr3L	12412000	12463999	0.819
chr3L	12784000	12799999	0.845	chr3L	12464000	12491999	0.054
chr3L	12800000	12807999	1.378	chr3L	12492000	12519999	0.424
chr3L	12808000	12835999	0.496	chr3L	12520000	12531999	0.567
chr3L	12836000	12851999	0.845	chr3L	12532000	12567999	0.166
chr3L	12852000	12895999	0.342	chr3L	12568000	12603999	0.061
chr3L	12896000	12903999	-0.178	chr3L	12604000	12727999	0.565
chr3L	12904000	12999999	0.698	chr3L	12728000	12747999	0.862
chr3L	13000000	13015999	0.422	chr3L	12748000	12783999	0.548
chr3L	13016000	13031999	0.689	chr3L	12784000	12799999	0.807
chr3L	13032000	13039999	0.415	chr3L	12800000	12807999	1.305
chr3L	13040000	13219999	0.725	chr3L	12808000	12835999	0.495
chr3L	13220000	13295999	0.173	chr3L	12836000	12843999	0.706
chr3L	13296000	13327999	-0.217	chr3L	12844000	12855999	0.85
chr3L	13328000	13379999	0.095	chr3L	12856000	12895999	0.323
chr3L	13380000	13403999	0.273	chr3L	12896000	12999999	0.644
chr3L	13404000	13435999	0.436	chr3L	13000000	13015999	0.45
chr3L	13436000	13443999	0.593	chr3L	13016000	13031999	0.825
chr3L	13444000	13479999	0.522	chr3L	13032000	13039999	0.342
chr3L	13480000	13495999	0.423	chr3L	13040000	13295999	0.743
chr3L	13496000	13511999	0.323	chr3L	13296000	13383999	0.145
chr3L	13512000	13779999	0.881	chr3L	13384000	13403999	0.522
chr3L	13780000	13827999	0.468	chr3L	13404000	13435999	0.375
chr3L	13828000	13835999	-0.02	chr3L	13436000	13443999	0.851
chr3L	13836000	13855999	0.307	chr3L	13444000	13479999	0.532
chr3L	13856000	13871999	0.465	chr3L	13480000	13495999	0.511
chr3L	13872000	13903999	0.433	chr3L	13496000	13507999	0.647
chr3L	13904000	13915999	-0.141	chr3L	13508000	13531999	0.003
chr3L	13916000	13959999	0.553	chr3L	13532000	13787999	0.84
chr3L	13960000	13987999	0.702	chr3L	13788000	13827999	0.477
chr3L	13988000	13999999	0.36	chr3L	13828000	13835999	-0.021
chr3L	14000000	14023999	0.881	chr3L	13836000	13855999	0.387
chr3L	14024000	14043999	0.702	chr3L	13856000	13871999	0.439
chr3L	14056000	14067999	-0.183	chr3L	13872000	13903999	0.405
chr3L	14068000	14103999	0.323	chr3L	13904000	13915999	-0.042
chr3L	14104000	14183999	0.679	chr3L	13916000	13959999	0.502
chr3L	14184000	14203999	0.795	chr3L	13960000	13987999	0.663
chr3L	14204000	14239999	0.202	chr3L	13988000	13995999	0.649
chr3L	14240000	14267999	0.164	chr3L	13996000	14023999	0.81
chr3L	14268000	14347999	0.441	chr3L	14024000	14043999	0.811
chr3L	14348000	14355999	1.075	chr3L	14044000	14051999	-0.311
chr3L	14356000	14403999	0.14	chr3L	14052000	14067999	0.044
chr3L	14404000	14419999	0.063	chr3L	14068000	14103999	0.322
chr3L	14420000	14507999	0.575	chr3L	14104000	14183999	0.657
chr3L	14508000	14531999	0.354	chr3L	14184000	14203999	0.746
chr3L	14532000	14539999	0.574	chr3L	14204000	14219999	0.525
chr3L	14540000	14551999	0.522	chr3L	14220000	14239999	0.051
chr3L	14552000	14599999	0.763	chr3L	14240000	14267999	0.058
chr3L	14600000	14623999	0.391	chr3L	14268000	14339999	0.335
chr3L	14624000	14667999	0.618	chr3L	14340000	14355999	-0.196
chr3L	14668000	14703999	0.466	chr3L	14356000	14399999	0.152
chr3L	14704000	14747999	0.479	chr3L	14400000	14407999	-0.609
chr3L	14748000	14755999	0.745	chr3L	14408000	14419999	-0.021
chr3L	14756000	14771999	1.025	chr3L	14420000	14507999	0.531
chr3L	14772000	14779999	0.5	chr3L	14508000	14531999	0.364
chr3L	14780000	14795999	0.876	chr3L	14532000	14547999	0.259
chr3L	14796000	14935999	0.751	chr3L	14548000	14555999	0.581
chr3L	14936000	14975999	0.213	chr3L	14556000	14599999	0.756
chr3L	14976000	14987999	0.49	chr3L	14600000	14623999	0.42
chr3L	14988000	15007999	0.569	chr3L	14624000	14667999	0.542
chr3L	15008000	15063999	0.751	chr3L	14668000	14699999	0.509
chr3L	15064000	15091999	0.829	chr3L	14700000	14743999	0.395
chr3L	15092000	15099999	1.635	chr3L	14744000	14751999	0.366
chr3L	15100000	15135999	0.599	chr3L	14752000	14775999	0.745
chr3L	15136000	15155999	1.092	chr3L	14776000	14783999	0.434
chr3L	15156000	15223999	0.347	chr3L	14784000	14795999	1.127
chr3L	15224000	15231999	-1.068	chr3L	14796000	14935999	0.709
chr3L	15232000	15263999	0.156	chr3L	14936000	14975999	0.156
chr3L	15264000	15295999	-0.137	chr3L	14976000	14983999	0.368
chr3L	15304000	15491999	0.914	chr3L	14984000	14991999	0.402
chr3L	15492000	15503999	0.648	chr3L	14992000	15007999	0.611
chr3L	15504000	15515999	0.639	chr3L	15008000	15063999	0.704
chr3L	15516000	15547999	0.617	chr3L	15064000	15091999	0.795
chr3L	15548000	15555999	1.496	chr3L	15092000	15099999	1.548
chr3L	15556000	15575999	0.836	chr3L	15100000	15135999	0.646
chr3L	15576000	15603999	0.632	chr3L	15136000	15155999	1.098
chr3L	15604000	15611999	1.401	chr3L	15156000	15223999	0.322
chr3L	15612000	15627999	0.486	chr3L	15224000	15231999	-0.756
chr3L	15628000	15679999	0.195	chr3L	15232000	15263999	0.115
chr3L	15680000	15695999	-0.479	chr3L	15264000	15287999	-0.225
chr3L	15696000	15803999	0.585	chr3L	15300000	15491999	0.828
chr3L	15804000	15819999	0.708	chr3L	15492000	15499999	1.114
chr3L	15820000	15831999	0.548	chr3L	15500000	15515999	0.552
chr3L	15832000	15891999	0.542	chr3L	15516000	15547999	0.614
chr3L	15892000	15947999	0.8	chr3L	15548000	15575999	0.746
chr3L	15948000	15979999	0.649	chr3L	15576000	15603999	0.673
chr3L	15980000	16003999	0.446	chr3L	15604000	15623999	0.565
chr3L	16004000	16031999	0.451	chr3L	15624000	15803999	0.782
chr3L	16032000	16043999	0.386	chr3L	15804000	15819999	0.59
chr3L	16044000	16079999	0.297	chr3L	15820000	15831999	0.627
chr3L	16080000	16103999	0.724	chr3L	15832000	15891999	0.521
chr3L	16104000	16123999	0.87	chr3L	15892000	15947999	0.726
chr3L	16124000	16131999	0.696	chr3L	15948000	15983999	0.644
chr3L	16132000	16155999	0.394	chr3L	15984000	16003999	0.456
chr3L	16156000	16219999	0.726	chr3L	16004000	16031999	0.446
chr3L	16220000	16227999	-0.221	chr3L	16032000	16055999	0.184
chr3L	16228000	16267999	0.284	chr3L	16056000	16083999	0.524
chr3L	16268000	16287999	-0.514	chr3L	16084000	16119999	0.632
chr3L	16288000	16311999	-0.141	chr3L	16120000	16131999	0.296
chr3L	16312000	16343999	0.176	chr3L	16132000	16155999	0.405
chr3L	16344000	16371999	0.402	chr3L	16156000	16219999	0.628
chr3L	16372000	16379999	0.581	chr3L	16220000	16227999	-0.141
chr3L	16380000	16403999	0.516	chr3L	16228000	16263999	0.218
chr3L	16404000	16411999	0.767	chr3L	16264000	16283999	-0.46
chr3L	16412000	16463999	0.596	chr3L	16284000	16311999	-0.158
chr3L	16464000	16487999	0.615	chr3L	16312000	16343999	0.108
chr3L	16488000	16559999	0.786	chr3L	16344000	16371999	0.382
chr3L	16560000	16567999	-0.174	chr3L	16372000	16379999	0.643
chr3L	16568000	16579999	0.257	chr3L	16380000	16403999	0.457
chr3L	16580000	16603999	0.55	chr3L	16404000	16411999	0.829
chr3L	16604000	16639999	0.444	chr3L	16412000	16463999	0.557
chr3L	16640000	16647999	0.408	chr3L	16464000	16487999	0.548
chr3L	16648000	16655999	-0.337	chr3L	16488000	16563999	0.709
chr3L	16656000	16703999	0.414	chr3L	16572000	16579999	0.14
chr3L	16704000	16723999	0.519	chr3L	16580000	16603999	0.638
chr3L	16724000	16759999	0.435	chr3L	16604000	16643999	0.355
chr3L	16760000	16775999	0.918	chr3L	16644000	16655999	-0.036
chr3L	16776000	16791999	0.345	chr3L	16656000	16703999	0.47
chr3L	16792000	16799999	-0.626	chr3L	16704000	16723999	0.51
chr3L	16800000	16835999	0.568	chr3L	16724000	16763999	0.422
chr3L	16836000	16855999	0.532	chr3L	16764000	16779999	0.551
chr3L	16856000	16867999	0.167	chr3L	16780000	16799999	0.12
chr3L	16868000	16919999	0.382	chr3L	16800000	16835999	0.606
chr3L	16920000	16951999	0.52	chr3L	16836000	16843999	0.808
chr3L	16952000	16979999	0.569	chr3L	16844000	16855999	0.529
chr3L	16980000	17007999	0.237	chr3L	16856000	16867999	0.16
chr3L	17008000	17035999	0.461	chr3L	16868000	16923999	0.425
chr3L	17036000	17043999	0.645	chr3L	16924000	16951999	0.652
chr3L	17044000	17235999	0.737	chr3L	16952000	16979999	0.622
chr3L	17236000	17331999	0.406	chr3L	16980000	17007999	0.361
chr3L	17332000	17347999	0.244	chr3L	17008000	17035999	0.594
chr3L	17348000	17399999	0.368	chr3L	17036000	17043999	0.603
chr3L	17400000	17419999	0.18	chr3L	17044000	17235999	0.704
chr3L	17420000	17427999	0.199	chr3L	17236000	17331999	0.304
chr3L	17428000	17467999	0.587	chr3L	17332000	17347999	0.165
chr3L	17468000	17503999	0.495	chr3L	17348000	17399999	0.238
chr3L	17504000	17527999	0.729	chr3L	17400000	17415999	0.213
chr3L	17528000	17551999	0.79	chr3L	17416000	17423999	0.434
chr3L	17552000	17587999	0.7	chr3L	17424000	17467999	0.528
chr3L	17588000	17615999	0.711	chr3L	17468000	17503999	0.536
chr3L	17616000	17647999	0.538	chr3L	17504000	17527999	0.76
chr3L	17648000	17659999	0.296	chr3L	17528000	17551999	0.868
chr3L	17660000	17731999	0.746	chr3L	17552000	17587999	0.774
chr3L	17732000	17759999	0.045	chr3L	17588000	17615999	0.753
chr3L	17760000	17795999	0.446	chr3L	17616000	17647999	0.588
chr3L	17796000	17839999	0.418	chr3L	17648000	17663999	0.742
chr3L	17840000	17871999	0.828	chr3L	17664000	17731999	0.665
chr3L	17872000	17899999	0.502	chr3L	17732000	17759999	0.102
chr3L	17900000	17907999	1.888	chr3L	17760000	17795999	0.333
chr3L	17908000	17955999	0.657	chr3L	17796000	17839999	0.454
chr3L	17956000	17979999	0.666	chr3L	17840000	17871999	0.797
chr3L	17980000	18015999	0.485	chr3L	17872000	17899999	0.439
chr3L	18016000	18099999	0.614	chr3L	17900000	17907999	1.933
chr3L	18100000	18107999	0.814	chr3L	17908000	17955999	0.641
chr3L	18108000	18151999	0.303	chr3L	17956000	17979999	0.739
chr3L	18152000	18163999	-0.341	chr3L	17980000	18015999	0.5
chr3L	18164000	18227999	0.128	chr3L	18016000	18095999	0.634
chr3L	18228000	18235999	-0.776	chr3L	18096000	18107999	0.496
chr3L	18236000	18243999	-0.707	chr3L	18108000	18155999	0.279
chr3L	18244000	18391999	0.408	chr3L	18156000	18163999	-0.152
chr3L	18392000	18399999	-0.98	chr3L	18164000	18231999	0.114
chr3L	18400000	18411999	-0.805	chr3L	18264000	18271999	-0.319
chr3L	18412000	18423999	-0.867	chr3L	18280000	18287999	-0.861
chr3L	18424000	18451999	-0.26	chr3L	18300000	18307999	0.254
chr3L	18452000	18615999	0.794	chr3L	18324000	18335999	-0.335
chr3L	18616000	18659999	0.512	chr3L	18368000	18375999	-0.794
chr3L	18660000	18675999	0.648	chr3L	18376000	18391999	-0.441
chr3L	18676000	18735999	1.262	chr3L	18392000	18399999	-0.726
chr3L	18736000	18743999	0.753	chr3L	18400000	18407999	-0.556
chr3L	18744000	18791999	0.849	chr3L	18408000	18415999	-0.879
chr3L	18792000	18811999	0.792	chr3L	18424000	18435999	-0.524
chr3L	18812000	18839999	0.821	chr3L	18436000	18451999	-0.361
chr3L	18840000	18859999	1.053	chr3L	18452000	18615999	0.747
chr3L	18860000	18887999	0.535	chr3L	18616000	18659999	0.468
chr3L	18888000	18895999	-0.016	chr3L	18660000	18675999	0.733
chr3L	18896000	18939999	0.395	chr3L	18676000	18735999	1.228
chr3L	18940000	18987999	0.28	chr3L	18736000	18743999	0.839
chr3L	18988000	18995999	0.369	chr3L	18744000	18795999	0.841
chr3L	18996000	19055999	0.685	chr3L	18796000	18815999	0.859
chr3L	19056000	19083999	0.905	chr3L	18816000	18839999	0.911
chr3L	19084000	19091999	0.665	chr3L	18840000	18859999	1.056
chr3L	19092000	19135999	0.855	chr3L	18860000	18887999	0.572
chr3L	19136000	19187999	0.254	chr3L	18888000	18895999	0.049
chr3L	19188000	19227999	0.351	chr3L	18896000	18943999	0.365
chr3L	19228000	19247999	0.224	chr3L	18944000	18987999	0.258
chr3L	19248000	19255999	0.428	chr3L	18988000	18995999	0.591
chr3L	19256000	19287999	0.415	chr3L	18996000	19055999	0.716
chr3L	19288000	19335999	0.059	chr3L	19056000	19083999	0.843
chr3L	19336000	19439999	0.491	chr3L	19084000	19091999	0.792
chr3L	19440000	19455999	-0.243	chr3L	19092000	19131999	0.822
chr3L	19456000	19483999	-0.039	chr3L	19132000	19183999	0.202
chr3L	19484000	19507999	0.231	chr3L	19184000	19227999	0.273
chr3L	19508000	19547999	0.371	chr3L	19228000	19247999	0.294
chr3L	19548000	19575999	0.29	chr3L	19248000	19255999	0.693
chr3L	19576000	19583999	-0.09	chr3L	19256000	19287999	0.373
chr3L	19584000	19611999	0.551	chr3L	19288000	19335999	0.031
chr3L	19612000	19635999	0.324	chr3L	19336000	19431999	0.403
chr3L	19636000	19679999	0.631	chr3L	19432000	19439999	-0.325
chr3L	19680000	19787999	0.952	chr3L	19440000	19455999	-0.212
chr3L	19788000	19799999	0.69	chr3L	19456000	19479999	-0.118
chr3L	19800000	19827999	0.666	chr3L	19480000	19507999	0.152
chr3L	19828000	19855999	0.95	chr3L	19508000	19543999	0.344
chr3L	19856000	19863999	0.365	chr3L	19544000	19579999	0.225
chr3L	19864000	19891999	0.616	chr3L	19580000	19611999	0.488
chr3L	19892000	19907999	0.497	chr3L	19612000	19635999	0.336
[truncated: 1,584 more rows]
