# Supplementary material for: Nucleoporin Elys attaches peripheral chromatin to the nuclear pores in interphase nuclei
Source: Commun Biol. 2024 Jun 29;7:783. doi: 10.1038/s42003-024-06495-w (PMC11217421; doi:10.1038/s42003-024-06495-w)
Supplement: Supplementary file 11 — Supplementary Data 9 [file 42003_2024_6495_MOESM11_ESM.xlsx]

## Sheet: Supplementary Data 9
RNA-seq analysis
FlyBase ID	Chr	Gene start	Gene end	Strand	Gene	TSS position	Expression in control, TPM	Expression in Elys-KD, TPM	Expression FC (Elys-KD/control)	Padj	Differentially expressed genes (Padj < 0.05, FC > 1.5)	Gene overlaps with Elys_NPC	Gene overlaps with Elys_nucl	Gene overlaps with Elys_NPC/nucl
FBgn0031208	2L	7529	9484	+	CG11023	7529	0.0668905	0.0752125	1.12441
FBgn0002121	2L	9839	21376	-	l(2)gl	21376	70.2928	64.0831	0.91166	0.0460477
FBgn0031209	2L	21823	25155	-	Ir21a	25155	0.0172695	0.0275085	1.59289
FBgn0051973	2L	25402	65404	-	Cda5	65404	0.294768	0.293381	0.995293				1
FBgn0067779	2L	66584	71390	+	dbr	66584	28.7964	27.2357	0.945804	0.516684			1
FBgn0031213	2L	71757	76211	+	galectin	71757	39.4856	41.9866	1.06334	0.810036			1
FBgn0031214	2L	76348	77783	+	CG11374	76348	0.217514	0.257624	1.1844
FBgn0002931	2L	82421	87387	-	net	87387	6.22936	5.00346	0.803206	0.246613
FBgn0031216	2L	94739	102086	+	CG11376	94739	27.4189	24.3266	0.887219	0.137499			1
FBgn0031217	2L	102380	104142	+	CG11377	102380	126.87	126.718	0.998798	0.821707
FBgn0026787	2L	103962	106732	-	Nhe1	106732	23.1274	24.3765	1.05401	0.9193			1
FBgn0005278	2L	106903	114432	+	Sam-S	106903	181.752	168.429	0.926694	0.00767479			1
FBgn0031228	2L	114726	156030	+	CG11455	114726	262.126	272.327	1.03892	0.911382			1	1
FBgn0031219	2L	115365	116488	-	CG13694	116488	1.78877	1.72811	0.966086	0.960663
FBgn0031220	2L	117079	121974	-	CG4822	121974	308.002	265.546	0.862158	2.47757e-11			1
FBgn0025683	2L	122624	130791	-	CG3164	130791	165.167	162.855	0.985999	0.634523			1	1
FBgn0001142	2L	132060	134472	+	Gs1	132060	101.99	92.9374	0.911243	0.0528627			1
FBgn0051976	2L	138384	140992	-	CG31976	140992	0.255244	0.632225	2.47694	0.911382			1
FBgn0051975	2L	138384	140992	-	CG31975	140992	37.3629	36.0088	0.963758	0.734664			1
FBgn0051974	2L	141077	143091	-	CG31974	143091	5.1197	5.05213	0.986801	0.956056			1
FBgn0031224	2L	143309	144227	+	CG11454	143309	70.3999	74.2288	1.05439	0.82148
FBgn0259818	2L	144231	153288	-	CG42399	153288	1.51195	1.42176	0.940355	0.942873
FBgn0031227	2L	153539	155305	-	CG3709	155305	15.9963	13.8849	0.868007	0.181919			1
FBgn0031229	2L	156029	157666	+	CG3436	156029	91.4301	88.3036	0.965804	0.38806			1
FBgn0053635	2L	157836	158664	-	CG33635	158664	22.5662	22.2497	0.985979	0.909293			1
FBgn0016977	2L	159032	203250	+	spen	159032	21.6416	20.2808	0.937119	0.637514			1	1
FBgn0031231	2L	203779	204782	+	mRpL10	203779	88.9267	83.0514	0.933931	0.0901665
FBgn0031232	2L	204743	207297	-	CG11617	207297	1.40639	1.80522	1.28358	0.75154			1	1
FBgn0031233	2L	207179	210725	+	CG11490	207179	16.8194	18.6224	1.10719	0.659635				1
FBgn0086902	2L	210735	250823	-	kis	250823	52.8712	49.0275	0.927301	0.280008		1	1	1
FBgn0031235	2L	232487	234208	+	CG13693	232487	0.448394	0.559384	1.24753	0.920597
FBgn0022246	2L	251163	252366	-	Rpp30	252366	40.7901	37.8163	0.927096	0.353071		1
FBgn0031238	2L	252589	271762	-	CG3645	271762	20.482	21.1327	1.03177	0.98387		1
FBgn0031239	2L	260379	267505	-	CG17075	267505	0.169981	0.225198	1.32485			1
FBgn0031240	2L	269088	271626	+	CG3345	269088	0.173092	0.189775	1.09639
FBgn0086912	2L	271912	273710	-	mbm	273710	58.5628	53.5995	0.915248	0.063211
FBgn0086856	2L	273918	274766	+	CG11555	273918	74.0057	71.0429	0.959965	0.430112
FBgn0086855	2L	274740	277371	-	CG17078	277371	57.6363	56.5428	0.981028	0.713233
FBgn0003444	2L	277587	282167	+	smo	277587	14.0031	14.3046	1.02153	0.997826
FBgn0031244	2L	281971	283281	-	CG11601	283281	23.8019	22.1112	0.928972	0.481773
FBgn0031245	2L	283384	291751	-	CG3625	291751	1.8823	2.18166	1.15903	0.903821			1
FBgn0025686	2L	287252	289144	-	CG11592	289144	0.050616	0.0386645	0.763879				1
FBgn0031247	2L	292419	293222	+	CG11562	292419	60.9851	61.4978	1.00841	0.939226
FBgn0017457	2L	292959	294681	-	U2af38	294681	107.659	98.4448	0.914409	0.00918374
FBgn0024352	2L	295122	297449	+	Hop	295122	466.69	460.522	0.986784	0.413732			1
FBgn0020622	2L	297880	305233	+	Pi3K21B	297880	31.2517	32.9761	1.05518	0.904183			1
FBgn0004611	2L	305935	347927	+	Plc21C	305935	9.63016	9.01906	0.936543	0.753834		1	1	1
FBgn0031248	2L	318362	319259	-	CG11912	319259	0.011466	0.0402365	3.5092
FBgn0031249	2L	320279	321248	-	CG11911	321248	0	0
FBgn0053127	2L	322101	323091	+	CG33127	322101	0.04177	0	0
FBgn0264086	2L	325522	329761	-	CG43755	329761	0.0418575	0.073319	1.75163
FBgn0051921	2L	329910	332335	-	CG31921	332335	0.0772325	0.07268	0.941055
FBgn0031250	2L	355565	357874	-	Ent1	357874	32.4425	33.6995	1.03875	0.953655
FBgn0000061	2L	378112	387439	+	al	378112	0.057252	0.0531255	0.927924
FBgn0031251	2L	396595	402198	-	CG4213	402198	0.289463	0.311806	1.07719
FBgn0003278	2L	404305	407969	+	RpI135	404305	52.8262	48.7067	0.922017	0.118064
FBgn0263350	2L	408030	414777	-	alpha-Adaptin	414777	145.029	138.626	0.95585	0.205373			1
FBgn0263933	2L	415067	418536	+	ebi	415067	76.6505	74.7001	0.974554	0.594045			1
FBgn0031252	2L	418434	419652	-	CG13690	419652	111.962	104.778	0.93584	0.0875351			1
FBgn0002593	2L	419952	420864	+	RpLP1	419952	14258	14045.8	0.985114	0.39297			1
FBgn0031253	2L	420895	421450	-	CG11885	421450	211.412	214.944	1.0167	0.965388
FBgn0031254	2L	421771	422489	+	CG13692	421771	93.7502	80.2876	0.856399	0.000264981
FBgn0031255	2L	423417	425321	+	BBS8	423417	22.2731	20.8156	0.934562	0.539797				1
FBgn0004583	2L	431227	448701	+	ex	431227	65.5392	66.474	1.01426	0.965388
FBgn0015924	2L	448254	453024	-	crq	453024	94.2541	105.073	1.11478	0.0768881			1
FBgn0031256	2L	453108	454654	+	CG4164	453108	574.51	618.808	1.07711	0.130182
FBgn0031257	2L	455531	458745	+	CG4133	455531	9.08034	11.2323	1.23699	0.209455
FBgn0031258	2L	458876	475016	-	CG4297	475016	18.0506	16.7884	0.930077	0.567449			1
FBgn0027592	2L	473013	476170	+	MED15	473013	370.616	379.39	1.02368	0.999751			1
FBgn0003963	2L	476220	540560	+	ush	476220	61.622	72.7191	1.18008	0.00574403		1	1	1
FBgn0043364	2L	476446	479688	-	cbt	479688	152.727	140.012	0.916744	0.00720424			1	1
FBgn0010602	2L	540599	542580	-	lwr	542580	762.352	739.479	0.969996	0.0935005
FBgn0031260	2L	542786	544653	-	Spp	544653	459.069	465.002	1.01293	0.920597
FBgn0031261	2L	545129	547096	+	nAcRbeta-21C	545129	89.2361	89.2853	1.00055	0.898078				1
FBgn0005660	2L	547016	552454	-	Ets21C	552454	24.0267	26.7315	1.11257	0.740475			1	1
FBgn0260933	2L	553742	560310	-	rempA	560310	30.8766	39.0765	1.26557	0.000998587			1
FBgn0031263	2L	559612	560523	+	CG2789	559612	751.684	760.151	1.01126	0.898078
FBgn0031264	2L	560568	563347	-	CG11835	563347	1.71758	1.49842	0.872402	0.859236
FBgn0031265	2L	564163	566472	+	CG2794	564163	62.023	59.2283	0.95494	0.366263
FBgn0021874	2L	566366	568121	-	Nle	568121	174.186	163.515	0.938738	0.0799807			1
FBgn0031266	2L	568340	572907	+	CG2807	568340	56.2907	58.4447	1.03827	0.951356
FBgn0031267	2L	573033	574264	-	Ipk2	574264	101.074	105.368	1.04249	0.904003
FBgn0031268	2L	574291	575734	+	cold	574291	35.0802	36.0575	1.02786	0.989173
FBgn0013323	2L	575711	576896	-	Ptth	576896	1.31824	1.36703	1.03702	0.991406
FBgn0023489	2L	577486	579549	+	Pph13	577486	1.49593	1.6135	1.07859	0.965388
FBgn0010323	2L	583540	594810	-	Gsc	594810	0.009499	0.0050555	0.532214			1
FBgn0031270	2L	602813	604430	+	CG13689	602813	40.3554	35.5372	0.880607	0.0701289		1
FBgn0040106	2L	620298	621258	-	lectin-21Cb	621258	0	0
FBgn0040107	2L	624617	625556	+	lectin-21Ca	624617	0.0122215	0.0127925	1.04672
FBgn0031273	2L	625663	628200	+	CG2839	625663	0.028182	0.0570825	2.02549
FBgn0000497	2L	640021	714968	-	ds	714968	0.026241	0.029076	1.10804
FBgn0011244	2L	728412	730564	+	Hsp60B	728412	0.004613	0	0
FBgn0026438	2L	737212	744395	-	Eaat2	744395	0.008411	0.019304	2.29509			1
FBgn0031275	2L	750609	762142	+	GABA-B-R3	750609	0.0325805	0.0143705	0.441077			1
FBgn0031276	2L	773547	774017	+	CG12506	773547	0	0
FBgn0040725	2L	776536	776892	+	CG13946	776536	0	0
FBgn0031277	2L	779173	779655	+	CG13947	779173	0	0
FBgn0041250	2L	780482	782885	+	Gr21a	780482	0	0
FBgn0031279	2L	784336	788776	+	CG3544	784336	0.199651	0.320896	1.60728
FBgn0000442	2L	786153	790798	-	Pkg21D	790798	7.14504	7.51606	1.05193	0.959439		1
FBgn0051658	2L	810577	811531	+	Nnf1b	810577	12.3245	13.9422	1.13126	0.601968
FBgn0086130	2L	811584	813380	+	KH1	811584	28.7538	29.4062	1.02269	0.998044
FBgn0031281	2L	813314	815950	-	Saf6	815950	10.3777	10.5967	1.0211	0.996134
FBgn0031282	2L	815993	818096	+	Pex12	815993	20.4032	19.1175	0.936983	0.620582
FBgn0031283	2L	816994	817950	-	CG15880	817950	0	0.029552
FBgn0031284	2L	818079	819508	-	CG3876	819508	25.9166	25.0554	0.96677	0.741727
FBgn0015621	2L	819964	821209	+	Clp	819964	39.446	41.3513	1.0483	0.914136			1	1
FBgn0031285	2L	821422	824337	+	CG3662	821422	145.244	171.077	1.17786	3.59574e-05
FBgn0031286	2L	824329	825861	-	CG3862	825861	26.8093	28.2718	1.05455	0.911382
FBgn0010583	2L	825969	833241	+	dock	825969	28.6036	30.9167	1.08087	0.726548
FBgn0020304	2L	833584	851096	-	drongo	851096	82.2044	100.689	1.22487	8.59657e-05			1	1
FBgn0031287	2L	851316	852709	-	CG4291	852709	32.2524	32.4937	1.00748	0.954085				1
FBgn0020545	2L	852767	854539	+	kraken	852767	79.3117	92.4749	1.16597	0.0145497
FBgn0031288	2L	855337	856236	+	CG13949	855337	0.058845	0.0964045	1.63828
FBgn0031289	2L	860309	861806	+	CG13950	860309	0.079233	0.161896	2.04329
FBgn0029095	2L	861849	868352	-	aru	868352	43.7366	77.8096	1.77905	8.55924e-37	1		1	1
FBgn0020305	2L	868673	869857	-	dbe	869857	107.196	106.254	0.991217	0.74816
FBgn0053526	2L	870465	877038	+	PNUTS	870465	82.3714	75.415	0.915548	0.0372902			1	1
FBgn0002936	2L	877302	878270	+	ninaA	877302	0.563809	0.334954	0.594091	0.59873
FBgn0031292	2L	878181	885141	-	CG15824	885141	0.056664	0.0898735	1.58608
FBgn0002563	2L	898644	901316	+	Lsp1beta	898644	0.071901	0.170142	2.36633
FBgn0046113	2L	914086	917805	+	GluRIIC	914086	0.018533	0.0068585	0.37007
FBgn0028481	2L	922793	958098	+	CG4341	922793	0.031592	0.0317205	1.00407			1
FBgn0031294	2L	1008378	1048053	-	IA-2	1048053	0.304952	0.354411	1.16219			1
FBgn0031295	2L	1026105	1026897	-	CG4375	1026897	0.089104	0.16836	1.88948			1
FBgn0031296	2L	1037246	1038685	+	CG4415	1037246	211.732	206.791	0.976664	0.424168
FBgn0003310	2L	1049800	1077815	-	S	1077815	25.7534	27.5898	1.07131	0.821707		1		1
FBgn0015905	2L	1077948	1080803	+	ast	1077948	34.6664	36.0415	1.03967	0.949462
FBgn0031298	2L	1080911	1083378	+	Atg4	1080911	65.0611	71.8325	1.10408	0.249907
FBgn0031299	2L	1083091	1102504	-	CG4629	1102504	3.94211	4.10855	1.04222	0.982668		1
FBgn0261938	2L	1103254	1108373	-	mtRNApol	1108373	22.2606	22.9621	1.03151	0.983757
FBgn0031301	2L	1108540	1112694	+	CG14339	1108540	0.111088	0.130699	1.17654
FBgn0031302	2L	1112941	1114138	+	CG14340	1112941	0.191868	0.159371	0.830629
FBgn0016926	2L	1114654	1128953	-	Pino	1128953	61.6662	57.5744	0.933645	0.175938			1	1
FBgn0031304	2L	1129316	1132411	+	CG4552	1129316	61.5498	66.7588	1.08463	0.485717
FBgn0031305	2L	1132332	1134098	-	Iris	1134098	0.0491455	0.078871	1.60485
FBgn0031306	2L	1134693	1141156	+	CG4577	1134693	0.0813	0.0651685	0.801581
FBgn0031307	2L	1143201	1147395	+	MFS3	1143201	14.2835	18.7941	1.3158	0.012876
FBgn0031308	2L	1147822	1149449	+	CG4749	1147822	20.271	20.3335	1.00309	0.951421
FBgn0031309	2L	1149445	1150677	-	Tfb4	1150677	90.3728	94.8003	1.04899	0.87063
FBgn0031310	2L	1150766	1151764	+	CG4764	1150766	206.119	213.482	1.03572	0.927015
FBgn0261458	2L	1151678	1158262	-	capt	1158262	394.244	416.116	1.05548	0.538672		1	1
FBgn0031312	2L	1158661	1160220	+	Tango14	1158661	138.845	145.351	1.04686	0.84248			1
FBgn0031313	2L	1160290	1163886	-	CG5080	1163886	9.66918	9.64745	0.997753	0.957076
FBgn0031314	2L	1164443	1166425	+	CG4785	1164443	28.7606	30.9704	1.07684	0.757434
FBgn0031315	2L	1166506	1167211	+	CG14341	1166506	59.9383	77.8385	1.29864	9.40716e-06
FBgn0024314	2L	1167172	1170079	-	Plap	1170079	86.2391	97.1137	1.1261	0.0574908			1
FBgn0051922	2L	1170181	1170789	+	CG31922	1170181	12.484	13.9584	1.11811	0.745223			1
FBgn0031317	2L	1170753	1172805	-	CG5118	1172805	48.1564	52.9214	1.09895	0.495629			1
FBgn0031318	2L	1173009	1177589	+	CG4887	1173009	39.0384	41.8224	1.07131	0.744509
FBgn0031319	2L	1177706	1182454	+	CG4896	1177706	15.4105	16.1729	1.04947	0.946738
FBgn0031320	2L	1182297	1184021	-	CG5126	1184021	16.8472	16.6154	0.986241	0.911382			1
FBgn0031321	2L	1184088	1185698	+	Tgt	1184088	19.8656	19.2202	0.967509	0.811535			1
FBgn0031322	2L	1185757	1196807	+	CG5001	1185757	0.3576	0.362553	1.01385
FBgn0031323	2L	1198465	1199204	-	CG5139	1199204	0	0.0690565
FBgn0263080	2L	1199412	1199709	+	CG43348	1199412	5.85894	9.57061	1.63351	0.000390286	1
FBgn0263081	2L	1200205	1200580	+	CG43349	1200205	1.18099	2.2972	1.94515	0.0712834
FBgn0040723	2L	1200778	1201220	+	CG5011	1200778	1.25278	2.63812	2.10581	0.0518315
FBgn0031324	2L	1204241	1205250	+	CG14342	1204241	0.013903	0	0
FBgn0259229	2L	1219318	1229802	+	CG42329	1219318	0.0035435	0.004264	1.20333
FBgn0031327	2L	1240038	1242205	+	CG5397	1240038	0.226633	0.48872	2.15643
FBgn0041097	2L	1256426	1294687	+	robo3	1256426	0.001506	0.00538	3.57238			1
FBgn0011294	2L	1329161	1329904	+	a5	1329161	0	0
FBgn0031331	2L	1334245	1334932	+	CG5440	1334245	0	0
FBgn0053923	2L	1341365	1342095	-	CG33923	1342095	0	0
FBgn0053922	2L	1343443	1344171	-	CG33922	1344171	0	0
FBgn0026141	2L	1344480	1345144	+	Cdlc2	1344480	0.042027	0	0
FBgn0031332	2L	1351805	1352869	-	CG5556	1352869	0	0
FBgn0031333	2L	1352970	1354109	-	CG5561	1354109	0	0.010505
FBgn0051924	2L	1354101	1354919	-	CG31924	1354919	0.016204	0.0168175	1.03786
FBgn0031335	2L	1354911	1355924	-	CG5565	1355924	0.0473485	0.0255175	0.538929
FBgn0051659	2L	1358925	1359790	-	CG31659	1359790	0.041903	0	0
FBgn0053126	2L	1359983	1361732	-	NLaz	1361732	2.64988	1.6293	0.614857	0.09628
FBgn0031337	2L	1368089	1369050	+	CG14346	1368089	19.8945	26.0328	1.30854	0.00149346
FBgn0002543	2L	1380086	1420449	-	lea	1420449	68.2561	75.7397	1.10964	0.23916		1
FBgn0263320	2L	1428510	1428981	+	CG43401	1428510	0.158617	0.29539	1.86228
FBgn0263321	2L	1442726	1443316	+	CG43402	1442726	0.046204	0.093764	2.02935
FBgn0051928	2L	1492295	1493645	+	CG31928	1492295	0.0304625	0.041066	1.34808
FBgn0053128	2L	1494090	1495456	+	CG33128	1494090	0.0993965	0.0895605	0.901043
FBgn0051926	2L	1495747	1496979	+	CG31926	1495747	0.04843	0.054769	1.13089
FBgn0051661	2L	1497254	1498435	+	CG31661	1497254	0.016281	0.057856	3.55359
FBgn0031343	2L	1498455	1500760	-	CG18131	1500760	0.676235	0.601771	0.889884	0.942803
FBgn0031344	2L	1500835	1502903	-	CG7420	1502903	23.1134	23.8102	1.03015	0.985637
FBgn0031345	2L	1516790	1517478	-	CG18132	1517478	0.051269	0.0760085	1.48254
FBgn0001174	2L	1517532	1518184	-	halo	1518184	0.228669	0.184218	0.805608
FBgn0026398	2L	1520613	1522151	+	Or22a	1520613	0.139998	0.19832	1.41659
FBgn0026397	2L	1522691	1524259	+	Or22b	1522691	0.014451	0.0428415	2.9646
FBgn0261509	2L	1555130	1608404	+	haf	1555130	0.439138	0.520743	1.18583	0.938726		1
FBgn0031347	2L	1584866	1587155	-	CG10869	1587155	0.256401	0.342995	1.33773
FBgn0051935	2L	1594822	1611125	-	CG31935	1611125	12.2218	12.9752	1.06165	0.923638		1
FBgn0031351	2L	1611421	1612576	+	CG14352	1611421	20.3513	20.4054	1.00266	0.952489
FBgn0021906	2L	1612692	1614182	-	RFeSP	1614182	821.328	810.927	0.987336	0.362428
FBgn0086758	2L	1651258	1704682	+	chinmo	1651258	28.5141	28.9136	1.01401	0.980318		1	1	1
FBgn0011570	2L	1704902	1706962	+	cpb	1704902	226.786	235.528	1.03854	0.898557
FBgn0031356	2L	1707132	1710421	-	CG17660	1710421	53.3109	53.9261	1.01154	0.953655
FBgn0031357	2L	1710462	1711465	+	mRpL48	1710462	74.1595	75.5359	1.01856	0.984392
FBgn0086698	2L	1711302	1715851	-	frtz	1715851	21.179	22.6608	1.06997	0.85592
FBgn0031359	2L	1716244	1724388	-	CG18317	1724388	38.1656	41.5052	1.0875	0.592036			1
FBgn0000579	2L	1724768	1729636	-	Eno	1729636	725.408	767.752	1.05837	0.392973			1
FBgn0260648	2L	1728732	1729575	+	Rrp40	1728732	116.032	116.225	1.00166	0.86959			1
FBgn0031360	2L	1729887	1731070	+	CG31937	1729887	101.26	105.818	1.04501	0.877876
FBgn0031361	2L	1731144	1732356	-	CG17652	1732356	40.5543	39.1578	0.965562	0.65756
FBgn0264494	2L	1732526	1750613	+	CG17646	1732526	10.9564	11.7488	1.07232	0.904223			1
FBgn0027597	2L	1750687	1752116	-	CG17712	1752116	24.0661	24.9415	1.03638	0.9671
FBgn0031364	2L	1752349	1752851	+	CG17648	1752349	0.805288	0.835999	1.03814	0.992594
FBgn0041249	2L	1755253	1756451	-	Gr22f	1756451	0.0470925	0.090582	1.92349
FBgn0031365	2L	1758286	1759078	-	CG17650	1759078	2.94033	1.87749	0.638532	0.165254
FBgn0045497	2L	1784062	1785286	+	Gr22e	1784062	0.0093105	0	0
FBgn0045498	2L	1789141	1790361	-	Gr22d	1790361	0	0
FBgn0045499	2L	1790617	1791823	-	Gr22c	1791823	0	0
FBgn0045500	2L	1792057	1793268	-	Gr22b	1793268	0	0
FBgn0045501	2L	1793668	1794917	-	Gr22a	1794917	0	0
FBgn0051933	2L	1821256	1823331	-	CG31933	1823331	0	0
FBgn0051664	2L	1824273	1826378	-	CG31664	1826378	0.044824	0.051753	1.15458
FBgn0031367	2L	1831627	1832557	-	c-cup	1832557	0	0
FBgn0051665	2L	1836630	1858550	+	wry	1836630	0.0063295	0.003542	0.559602			1
FBgn0051663	2L	1858609	1880644	-	CG31663	1880644	0.013159	0.028712	2.18193			1
FBgn0031372	2L	1869867	1870956	+	CG7295	1869867	0	0
FBgn0031373	2L	1882201	1884059	-	CG15358	1884059	0.007206	0.0084685	1.1752
FBgn0031374	2L	1884622	1944289	+	CG7337	1884622	16.218	14.871	0.916944	0.495629		1	1	1
FBgn0040719	2L	1945150	1945709	-	CG15357	1945709	0.0549375	0.062932	1.14552
FBgn0053673	2L	1945815	1946728	-	CG33673	1946728	0	0
FBgn0031375	2L	1950239	1970514	-	erm	1970514	0.0064155	0.014472	2.25579
FBgn0031376	2L	1974126	1975413	+	Der-1	1974126	227.53	247.281	1.08681	0.19342
FBgn0031377	2L	1976236	1980755	-	CG15356	1980755	25.1527	24.0551	0.956363	0.676618			1
FBgn0031378	2L	1981176	1982099	+	CG15362	1981176	51.2853	47.8927	0.933848	0.246329			1
FBgn0031379	2L	1982220	1984514	+	CG7289	1982220	37.3311	40.4124	1.08254	0.645925			1
FBgn0001125	2L	1984512	1987788	-	Got2	1987788	237.2	222.343	0.937365	0.00697929			1
FBgn0031381	2L	1988264	1988940	+	Npc2a	1988264	99.0311	128.887	1.30147	1.24944e-08			1
FBgn0043539	2L	1991705	1992152	-	Obp22a	1992152	0.043077	0	0
FBgn0053543	2L	1997102	2006307	-	CG33543	2006307	0.003502	0.003738	1.06739			1
FBgn0040718	2L	2006763	2007193	-	CG15353	2007193	0.05239	0.105629	2.0162
FBgn0040717	2L	2008460	2008966	+	Nplp4	2008460	0.046631	0.328356	7.04159				1
FBgn0031384	2L	2009859	2030536	+	CG4238	2009859	2.14029	2.40306	1.12277	0.916525		1	1
FBgn0259192	2L	2032635	2035936	-	CG42296	2035936	0.006097	0.027413	4.49615
FBgn0259230	2L	2036456	2037247	-	lectin-22C	2037247	0.0135265	0	0
FBgn0003557	2L	2037802	2044373	+	Su(dx)	2037802	41.7303	46.788	1.1212	0.362815			1
FBgn0028952	2L	2045525	2048054	+	Kebab	2045525	8.44387	8.11258	0.960766	0.874578		1
FBgn0026396	2L	2054589	2057967	+	Or22c	2054589	0.058535	0.093653	1.59995			1
FBgn0053516	2L	2058859	2109878	-	dpr3	2109878	0.261982	0.460682	1.75845			1
FBgn0031388	2L	2079977	2081286	+	CG12674	2079977	0.008319	0.0195045	2.34457
FBgn0031389	2L	2128215	2129211	-	CG4259	2129211	4.49402	11.0784	2.46514	3.47152e-13	1
FBgn0004507	2L	2130815	2137296	+	GlyP	2130815	6.00671	8.578	1.42807	0.0313088			1
FBgn0031390	2L	2137350	2145175	-	tho2	2145175	33.1443	33.8051	1.01994	0.990785
FBgn0031391	2L	2145497	2147287	-	CG11723	2147287	33.0328	32.7105	0.990243	0.878107
FBgn0027509	2L	2147519	2151664	+	CG7261	2147519	52.0658	52.0392	0.999488	0.911382			1
FBgn0031392	2L	2151741	2155389	+	AIF	2151741	47.5548	45.6846	0.960673	0.507749			1
FBgn0031393	2L	2155760	2156790	+	CG15382	2155760	5.1226	5.96761	1.16496	0.704944
FBgn0000097	2L	2156484	2178749	-	aop	2178749	50.132	52.0495	1.03825	0.953058		1	1	1
FBgn0264082	2L	2183889	2185495	+	CG43751	2183889	0.0062505	0.0073625	1.17791
FBgn0031395	2L	2189913	2192371	-	CG10874	2192371	19.6701	20.9801	1.0666	0.883659		1	1	1
FBgn0085201	2L	2192525	2197912	-	CG34172	2197912	0	0.01418					1	1
FBgn0051668	2L	2203721	2206166	-	CG31668	2206166	0.004528	0.005436	1.20053
FBgn0053124	2L	2206525	2209102	-	CG33124	2209102	0.0042145	0.015114	3.58619
FBgn0031397	2L	2209574	2212571	-	CG15385	2212571	0.479675	0.67413	1.40539	0.816462
FBgn0010288	2L	2212738	2214211	-	Uch	2214211	130.415	133.309	1.02219	0.993858
FBgn0085203	2L	2214266	2215167	+	CG34174	2214266	11.7161	11.1494	0.951631	0.797607
FBgn0031398	2L	2214972	2216311	-	CG10880	2216311	11.1566	11.1037	0.995258	0.946738
FBgn0040715	2L	2216503	2217246	-	CG15386	2217246	19.095	9.15885	0.479647	0.949462
FBgn0259717	2L	2216503	2217246	-	CG42371	2217246	19.7748	27.7586	1.40374	0.665722
FBgn0031399	2L	2217290	2220625	+	mio	2217290	10.2363	10.9723	1.07189	0.911067			1
FBgn0031401	2L	2220750	2225544	+	papi	2220750	43.1025	48.0761	1.11539	0.288537			1
FBgn0031403	2L	2225545	2226840	-	CG15387	2226840	25.855	22.136	0.856156	0.0416891			1	1
FBgn0010704	2L	2226523	2231099	+	l(2)s5379	2226523	77.2285	78.1666	1.01215	0.951421				1
FBgn0262126	2L	2231344	2236840	-	gho	2236840	58.0245	57.5313	0.991499	0.854867
FBgn0051679	2L	2237076	2238251	-	Tengl3	2238251	0.0285155	0	0
FBgn0052463	2L	2238304	2239384	-	Tengl2	2239384	0.020829	0	0
FBgn0051682	2L	2239414	2240593	-	Tengl1	2240593	0.0539805	0.051714	0.958013
FBgn0031405	2L	2242379	2244415	+	CG4267	2242379	11.9265	15.0175	1.25918	0.0774465
FBgn0051686	2L	2244637	2245352	+	CG31686	2244637	1.67134	2.038	1.21938	0.804906
FBgn0011832	2L	2250431	2251275	-	Ser12	2251275	0	0
FBgn0042186	2L	2251572	2252341	-	CG17239	2252341	0.394068	0.213322	0.541334
FBgn0042187	2L	2253079	2253834	+	CG17234	2253079	0.323248	0.302321	0.935262
FBgn0031406	2L	2254176	2255050	-	Send1	2255050	0.011858	0.01379	1.16293
FBgn0031407	2L	2263464	2264241	+	CG4270	2263464	0.079961	0	0
FBgn0054049	2L	2264231	2265321	-	CG34049	2265321	0.010431	0	0
FBgn0250841	2L	2268299	2269119	-	CG17242	2269119	0.025786	0.060504	2.34639
FBgn0031409	2L	2285163	2285926	+	CG4271	2285163	0	0
FBgn0051681	2L	2285925	2286873	-	CG31681	2286873	0	0
FBgn0261523	2L	2287025	2287933	-	CG42658	2287933	0	0
FBgn0031410	2L	2288503	2289370	-	CG17237	2289370	0	0.0141385
FBgn0028570	2L	2290224	2290738	-	robl22E	2290738	0	0
FBgn0051949	2L	2300103	2300888	+	CG31949	2300103	0	0
FBgn0031412	2L	2307948	2308872	+	CG16995	2307948	0	0
FBgn0031413	2L	2308761	2357356	-	CG9967	2357356	6.18105	5.85725	0.947615	0.868915		1
FBgn0031414	2L	2311680	2358944	+	eys	2311680	0.027349	0.0411425	1.50435			1
FBgn0014010	2L	2359196	2365273	-	Rab5	2365273	153.855	160.036	1.04017	0.898078			1
FBgn0261647	2L	2365345	2370137	+	Axud1	2365345	9.47526	9.56917	1.00991	0.982668			1
FBgn0031417	2L	2370152	2371524	-	CG3597	2371524	0.0342905	0.0923905	2.69435				1
FBgn0031418	2L	2372455	2374627	-	CG3609	2374627	41.7685	45.4789	1.08883	0.562006			1
FBgn0031419	2L	2374713	2375697	+	CG15390	2374713	8.25343	7.83892	0.949776	0.850542			1
FBgn0031420	2L	2375841	2380506	+	CG9866	2375841	9.55209	9.53848	0.998574	0.956056		1	1
FBgn0264672	2L	2381097	2383073	+	Eogt	2381097	10.4323	11.2073	1.07429	0.901858
FBgn0031422	2L	2383202	2384747	+	CG9870	2383202	3.05851	2.8763	0.940424	0.909226
FBgn0031423	2L	2384761	2385792	-	CG3557	2385792	0	0.0127755
FBgn0264081	2L	2389856	2390689	-	CG43750	2390689	0	0.014878
FBgn0031424	2L	2391660	2410662	+	VGlut	2391660	0.0058915	0.0017915	0.304082
FBgn0031426	2L	2410624	2415294	-	CG18641	2415294	0.015995	0	0			1		1
FBgn0051948	2L	2415434	2416720	-	CG31948	2416720	0.0093395	0	0
FBgn0085477	2L	2416809	2417965	-	CG34448	2417965	0	0
FBgn0085476	2L	2418422	2420010	-	CG34447	2420010	0.023529	0.0358525	1.52376
FBgn0031428	2L	2420808	2422915	+	CG9886	2420808	6.36231	7.30237	1.14775	0.704815
FBgn0000490	2L	2428372	2459823	+	dpp	2428372	0.999545	1.303	1.3036	0.764047			1
FBgn0031429	2L	2489754	2490119	-	CG15393	2490119	2.79066	2.65419	0.951099	0.944368
FBgn0015816	2L	2490205	2492666	-	Slh	2492666	24.7329	26.9964	1.09152	0.678134			1
FBgn0011818	2L	2492955	2498846	+	oaf	2492955	14.8727	16.3865	1.10178	0.732264			1
FBgn0031430	2L	2517102	2518037	-	CG3528	2518037	0	0
FBgn0031431	2L	2551144	2552844	-	CG3515	2552844	0	0
FBgn0031432	2L	2562885	2564848	-	Cyp309a1	2564848	0.017686	0.0269695	1.52491				1
FBgn0041337	2L	2564882	2573047	-	Cyp309a2	2573047	0.0319955	0.0172445	0.538966
FBgn0085343	2L	2573424	2575080	-	CG34314	2575080	2.56435	4.98114	1.94245	0.0141345	1
FBgn0026778	2L	2573424	2575080	-	Rad1	2575080	3.59548	1.00653	0.279943	0.87701
FBgn0031434	2L	2575276	2577006	-	insv	2577006	3.50783	3.51586	1.00229	0.980194
FBgn0031435	2L	2577671	2579180	+	CG9883	2577671	2.19784	1.83129	0.833225	0.710002
FBgn0031436	2L	2579217	2580056	-	CG3214	2580056	129.07	127.147	0.985105	0.6219
FBgn0031437	2L	2580291	2581114	+	p16-ARC	2580291	118.569	132.407	1.11672	0.134222
FBgn0026479	2L	2581437	2585448	-	Drp1	2585448	38.4354	40.1272	1.04402	0.930843		1
FBgn0250835	2L	2588854	2592775	+	CG15394	2588854	0.075949	0.126943	1.67142
FBgn0031440	2L	2610146	2611283	+	CG15395	2610146	0	0
FBgn0263322	2L	2620187	2620782	+	CG43403	2620187	0	0
FBgn0031441	2L	2646577	2647720	-	CG9962	2647720	0	0
FBgn0264433	2L	2647886	2648361	+	CG43851	2647886	0	0
FBgn0053125	2L	2648360	2652369	-	CG33125	2652369	0	0
FBgn0031442	2L	2653046	2653926	+	Prosbeta4R1	2653046	0	0
FBgn0026395	2L	2654049	2655462	+	Or23a	2654049	0	0
FBgn0031443	2L	2655394	2657102	+	Prosbeta4R2	2655394	0	0
FBgn0031444	2L	2665062	2666265	+	CG9879	2665062	0	0
FBgn0041248	2L	2669823	2672159	+	Gr23a	2669823	0	0.0205125
FBgn0051690	2L	2674825	2719431	+	CG31690	2674825	0.002952	0.003155	1.06877			1
FBgn0031446	2L	2695375	2696437	-	CG15398	2696437	0.0334385	0.0375535	1.12306
FBgn0031449	2L	2730106	2739833	+	CG31689	2730106	9.85689	9.99494	1.01401	0.985637			1
FBgn0031450	2L	2739986	2743377	+	Hrs	2739986	42.9464	46.2489	1.0769	0.68551			1
FBgn0031451	2L	2743375	2744934	-	CG9961	2744934	2.72829	2.99351	1.09721	0.930696		1
FBgn0031452	2L	2745102	2746944	+	Cwc25	2745102	16.7448	17.1147	1.02208	0.998727
FBgn0250906	2L	2746880	2753068	-	Pgk	2753068	151.129	158.611	1.0495	0.787777			1
FBgn0031453	2L	2752799	2757703	+	CG9894	2752799	848.653	704.987	0.830714	8.1686e-22			1
FBgn0031455	2L	2758427	2759710	-	snapin	2759710	10.9058	16.1675	1.48247	0.0119458
FBgn0031454	2L	2758427	2759710	-	CG9960	2759710	11.2381	7.83197	0.696912	0.0177261
FBgn0031456	2L	2759915	2763610	+	Trn-SR	2759915	8.85202	10.02	1.13194	0.698483			1
FBgn0031457	2L	2764067	2765686	-	CG3077	2765686	21.1464	23.3822	1.10573	0.629946			1
FBgn0031458	2L	2766235	2767154	+	aph-1	2766235	60.4353	62.4943	1.03407	0.958091			1
FBgn0026324	2L	2767281	2768166	-	Taf10b	2768166	42.2593	45.6967	1.08134	0.683776
FBgn0028398	2L	2767902	2768612	+	Taf10	2767902	73.7026	76.4296	1.037	0.949112
FBgn0019830	2L	2768590	2770066	-	colt	2770066	72.5254	69.8284	0.962813	0.409102
FBgn0031459	2L	2770136	2770904	+	CG2862	2770136	469.602	454.803	0.968486	0.189111
FBgn0031460	2L	2770884	2771776	-	CG15399	2771776	2.84774	3.45085	1.21179	0.705836
FBgn0004242	2L	2779267	2799979	-	Syt1	2799979	0.02919	0.0362505	1.24188			1	1
FBgn0031461	2L	2805518	2812147	+	daw	2805518	1.23286	1.41342	1.14646	0.919735
FBgn0031462	2L	2812437	2814429	+	CG2964	2812437	0	0
FBgn0031463	2L	2814336	2815760	-	CG15400	2815760	0	0
FBgn0031464	2L	2815970	2830236	-	Duox	2830236	1.33798	1.10888	0.828772	0.798808
FBgn0031465	2L	2823546	2825506	-	CG3123	2825506	0.0096505	0	0
FBgn0031466	2L	2834887	2837831	-	CG3119	2837831	0.019688	0	0
FBgn0031467	2L	2838414	2839547	+	Cpr23B	2838414	0	0
FBgn0031468	2L	2840124	2842638	+	CG2975	2840124	0.024316	0.045169	1.85758
FBgn0031469	2L	2842589	2844513	-	CG18558	2844513	0.01485	0.0177215	1.19337
FBgn0031470	2L	2844601	2845711	-	CG18557	2845711	4.48275	11.2623	2.51238	1.63941e-15	1
FBgn0031471	2L	2846084	2847197	-	CG3117	2847197	0.203075	0.468501	2.30703
FBgn0031472	2L	2847632	2848997	+	CG2983	2847632	0	0.017096
FBgn0031473	2L	2849732	2855749	-	CG3104	2855749	0.386296	0.415905	1.07665	0.989438
FBgn0015521	2L	2856070	2857041	+	RpS21	2856070	2335.58	2559.25	1.09577	0.0971945
FBgn0031474	2L	2857159	2868553	+	CG2991	2857159	73.1025	66.0717	0.903823	0.0510822			1
FBgn0051694	2L	2868627	2874518	-	CG31694	2874518	64.0353	67.9111	1.06053	0.774754			1	1
FBgn0031476	2L	2869652	2870649	+	CG8813	2869652	1.34092	1.68709	1.25816	0.783966
FBgn0031478	2L	2874872	2877168	+	CG8814	2874872	27.3554	26.4235	0.965935	0.723043			1
FBgn0031479	2L	2877091	2878232	-	Prx6005	2878232	61.9966	61.1339	0.986086	0.779514			1
FBgn0051950	2L	2878344	2879001	+	CG31950	2878344	37.8779	43.8307	1.15716	0.262266			1
FBgn0028970	2L	2879112	2880708	+	betaggt-II	2879112	34.7351	38.6876	1.11379	0.407045
FBgn0024947	2L	2880704	2885850	-	NTPase	2885850	63.3704	69.3379	1.09417	0.362428			1
FBgn0041111	2L	2885929	2954406	+	lilli	2885929	11.5472	11.7873	1.02079	0.995397		1	1	1
FBgn0010263	2L	2954762	2968434	+	Rbp9	2954762	0.293747	0.307988	1.04848			1
FBgn0024920	2L	2968293	2969620	-	Ts	2969620	186.482	175.721	0.942295	0.0682094
FBgn0004584	2L	2969773	2972676	-	Rrp1	2972676	91.1295	90.3993	0.991987	0.761594			1
FBgn0260639	2L	2972892	2974862	+	gammaTub23C	2972892	54.6601	55.4235	1.01397	0.965388			1
FBgn0031483	2L	2974859	2976859	-	CG9641	2976859	34.9034	41.3319	1.18418	0.0403175
FBgn0031484	2L	2977132	2978500	+	CG3165	2977132	40.079	41.6972	1.04037	0.94874				1
FBgn0031485	2L	2978526	2979288	-	CG9643	2979288	43.6665	41.7263	0.955568	0.603714
FBgn0250786	2L	2979562	2987723	-	Chd1	2987723	37.4901	37.2341	0.993172	0.887742
FBgn0025109	2L	2988116	2990075	+	Bem46	2988116	20.4266	20.3563	0.996558	0.931523
FBgn0002989	2L	2989594	2992759	-	okr	2992759	11.4746	12.3716	1.07817	0.878107
FBgn0025681	2L	2992870	2998726	+	CG3558	2992870	16.4444	18.682	1.13607	0.480433
FBgn0031488	2L	2999286	3016069	+	CG17265	2999286	8.4743	7.29652	0.861016	0.399758			1
FBgn0031489	2L	3016591	3018308	-	CG17224	3018308	0.877324	1.09367	1.2466	0.864475			1
FBgn0031490	2L	3018508	3021506	+	CG17264	3018508	0.613001	0.764165	1.2466	0.893746
FBgn0031491	2L	3021309	3023141	-	alpha4GT1	3023141	28.6743	28.9091	1.00819	0.956056
FBgn0031492	2L	3023235	3026439	+	CG3542	3023235	28.4232	26.0967	0.918144	0.278342
FBgn0031493	2L	3026533	3029189	-	CG3605	3029189	48.1537	49.2366	1.02249	0.997826
FBgn0031494	2L	3029251	3030616	+	CG17219	3029251	10.734	8.85554	0.824995	0.134266
FBgn0031495	2L	3030562	3032300	+	GABPI	3030562	52.3054	54.0471	1.0333	0.969795
FBgn0031496	2L	3032210	3035348	-	CG17258	3035348	0.178053	0.21888	1.2293
FBgn0031497	2L	3035493	3037403	-	CG17259	3037403	149.195	149.989	1.00532	0.88971			1
FBgn0031498	2L	3037411	3038793	+	CG17260	3037411	6.14708	6.91155	1.12436	0.809689			1
FBgn0243513	2L	3038826	3039812	-	cnir	3039812	3.94767	4.69576	1.1895	0.681914
FBgn0031500	2L	3039976	3041626	+	CG17221	3039976	11.1038	10.1394	0.913138	0.585004
FBgn0031501	2L	3042919	3043593	+	CG17261	3042919	4.10999	5.11412	1.24431	0.510356
FBgn0042627	2L	3043973	3055601	+	v(2)k05816	3043973	1.74632	1.94999	1.11663	0.930131			1
FBgn0027571	2L	3056615	3068184	+	CG3523	3056615	106.962	126.244	1.18027	0.620582			1
FBgn0015600	2L	3068345	3144613	-	toc	3144613	0.381277	0.461899	1.21145	0.935995		1	1	1
FBgn0005779	2L	3109672	3110998	+	PpD6	3109672	0	0
FBgn0031504	2L	3128720	3129489	+	CG15403	3128720	0	0
FBgn0031505	2L	3144953	3145848	-	CG12400	3145848	390.471	391.671	1.00308	0.848901			1
FBgn0011648	2L	3146056	3159643	-	Mad	3159643	20.9767	21.8742	1.04279	0.953058		1	1	1
FBgn0260817	2L	3159950	3162399	+	gkt	3159950	14.2928	14.8387	1.0382	0.972191
FBgn0014906	2L	3163645	3169462	+	Hydr2	3163645	74.1217	78.8239	1.06344	0.705836			1
FBgn0085435	2L	3169813	3172751	-	CG34406	3172751	2.80561	2.9518	1.05211	0.97624
FBgn0051698	2L	3173283	3173826	-	CG31698	3173826	0	0.0645455
FBgn0031512	2L	3173989	3174442	+	CG15404	3173989	0.160778	0.0441295	0.274474
FBgn0085422	2L	3175112	3199620	-	CG34393	3199620	0	0.007136
FBgn0031513	2L	3269437	3271806	+	CG3347	3269437	0.004007	0	0
FBgn0031514	2L	3275794	3280533	-	CG3332	3280533	0	0
FBgn0031515	2L	3291245	3294706	-	CG9664	3294706	0.0196405	0.027503	1.40032				1
FBgn0031516	2L	3294926	3303129	-	CG9663	3303129	8.55946	12.3634	1.44441	0.00325951			1	1
FBgn0031518	2L	3304100	3317418	+	CG3277	3304100	0.03037	0.041209	1.3569				1
FBgn0031517	2L	3309222	3311682	+	CG15406	3309222	0.011046	0.0328765	2.97633
FBgn0031519	2L	3316794	3319872	-	CG3326	3319872	0.554249	0.507638	0.915902	0.945848
FBgn0031520	2L	3320255	3323141	+	CG8837	3320255	0.0049135	0	0
FBgn0053281	2L	3324234	3326637	+	CG33281	3324234	0.0350405	0.0472965	1.34977
FBgn0053282	2L	3327903	3329792	+	CG33282	3327903	0	0.013619
FBgn0031522	2L	3330930	3332876	+	CG3285	3330930	0.0174875	0.013285	0.759685
FBgn0031523	2L	3332814	3334790	+	CG15408	3332814	0	0.0074955
FBgn0020445	2L	3334871	3355000	-	E23	3355000	2.49682	2.37295	0.950387	0.939692			1
FBgn0031526	2L	3357646	3358618	+	CG8838	3357646	0.064793	0.060565	0.934746
FBgn0085423	2L	3358640	3373372	-	CG34394	3373372	15.7416	18.9384	1.20308	0.150092			1	1
FBgn0031528	2L	3373567	3375711	-	CG15412	3375711	0.110838	0.164776	1.48665
FBgn0031529	2L	3375832	3376737	-	CG9662	3376737	72.7786	73.0299	1.00345	0.910273
FBgn0016698	2L	3377002	3378590	+	Ptpa	3377002	38.8462	38.5628	0.992705	0.876721
FBgn0259949	2L	3387354	3387743	-	Sfp23F	3387743	0	0
FBgn0259950	2L	3387898	3388496	-	CG42460	3388496	0.026651	0.054056	2.02829
FBgn0085204	2L	3398023	3398684	+	CG34175	3398023	0	0.019923
FBgn0031530	2L	3404460	3426642	-	pgant2	3426642	1.75598	2.37833	1.35442	0.531262		1
FBgn0031531	2L	3410610	3411199	+	CG8840	3410610	0	0.117059
FBgn0051952	2L	3416693	3417869	+	CG31952	3416693	0.0451555	0.105833	2.34376
FBgn0031533	2L	3445997	3447591	+	CG2772	3445997	0.809542	1.16758	1.44227	0.637514
FBgn0031534	2L	3449686	3452106	+	Snx1	3449686	64.755	67.3534	1.04013	0.930274
FBgn0031535	2L	3452451	3453596	+	CG12795	3452451	53.0455	53.4177	1.00702	0.935661
FBgn0031536	2L	3453697	3457058	-	Cog3	3457058	18.1105	18.2836	1.00956	0.971648
FBgn0031537	2L	3457329	3460371	+	sec5	3457329	15.5238	16.7555	1.07934	0.848901
FBgn0031538	2L	3460315	3461975	-	CG3246	3461975	202.216	152.385	0.753574	8.22293e-26			1
FBgn0005616	2L	3462213	3466111	-	msl-2	3466111	9.81229	10.3735	1.0572	0.945089			1
FBgn0021967	2L	3466162	3467326	+	Pdsw	3466162	212.194	213.196	1.00472	0.865609
FBgn0031540	2L	3467416	3470007	-	CG3238	3470007	11.3856	10.5755	0.928852	0.682656
FBgn0051776	2L	3470182	3472365	+	CG31776	3470182	0.095121	0.075613	0.794914
FBgn0051956	2L	3472603	3475338	+	pgant4	3472603	0.244079	0.192443	0.788446				1
FBgn0261560	2L	3478434	3479612	+	Thor	3478434	96.3304	130.768	1.3575	2.96134e-09			1
FBgn0031542	2L	3480755	3491071	-	CG15414	3491071	0.104	0.0630475	0.606223
FBgn0014396	2L	3493986	3508119	-	tim	3508119	0.0285225	0.0360355	1.26341			1
FBgn0051954	2L	3509058	3510102	-	CG31954	3510102	0.0321875	0.0721845	2.24263
FBgn0053123	2L	3510478	3514656	-	CG33123	3514656	40.2235	41.144	1.02288	0.998727
FBgn0031544	2L	3514872	3517264	+	CG17593	3514872	64.6606	64.4996	0.99751	0.871585
FBgn0031545	2L	3517273	3519651	-	CG3213	3519651	0.147181	0.126776	0.861358
FBgn0031546	2L	3519677	3522555	+	CG8851	3519677	0.118366	0.0923535	0.780233
FBgn0031547	2L	3522521	3524056	-	Sr-CIV	3524056	0.542393	1.36938	2.52469	0.0247161	1
FBgn0031548	2L	3525131	3527588	+	CG8852	3525131	0.325285	0.341932	1.05118
FBgn0031549	2L	3527387	3530317	-	Spindly	3530317	22.9453	22.0496	0.960966	0.713306
FBgn0031550	2L	3530789	3532678	+	Che-13	3530789	0	0.0074395
FBgn0024244	2L	3539251	3548086	+	drm	3539251	0.0602865	0.072615	1.2045
FBgn0264363	2L	3576210	3576623	+	CG43815	3576210	0	0
FBgn0004892	2L	3578013	3580769	-	sob	3580769	0	0
FBgn0002985	2L	3604222	3606748	-	odd	3606748	0.008414	0.0311145	3.69794
FBgn0015663	2L	3619191	3621573	+	Dot	3619191	8.92502	8.8712	0.993969	0.951662
FBgn0031554	2L	3621090	3621681	-	CG15418	3621681	0.614582	0.758783	1.23463	0.930953
FBgn0000721	2L	3622071	3656951	-	for	3656951	19.1653	18.7723	0.979497	0.868915			1
FBgn0085369	2L	3662745	3691737	+	CG34340	3662745	0.0169665	0.0236585	1.39442			1
FBgn0259951	2L	3667977	3668551	-	Sfp24Ba	3668551	0	0
FBgn0259953	2L	3668691	3669134	-	CG42463	3669134	0	0
FBgn0259952	2L	3669261	3669775	-	Sfp24Bb	3669775	0	0
FBgn0261054	2L	3670131	3670581	-	Sfp24Bc	3670581	0	0
FBgn0031558	2L	3692138	3692588	-	CG16704	3692588	0	0
FBgn0031559	2L	3692699	3693182	-	CG3513	3693182	0	0
FBgn0051779	2L	3693184	3693889	-	Acp24A4	3693889	0.0544295	0	0
FBgn0262721	2L	3694463	3694938	-	CG43165	3694938	0	0
FBgn0031560	2L	3695032	3695406	-	CG16713	3695406	0	0
FBgn0031561	2L	3696240	3696661	-	CG16712	3696661	0.23015	1.00045	4.34695	0.00560372	1
FBgn0031562	2L	3697242	3697872	-	CG3604	3697872	0	0.0212925
FBgn0031563	2L	3698451	3699091	-	CG10031	3699091	0	0
FBgn0259954	2L	3699464	3699826	+	CG42464	3699464	0	0
FBgn0259955	2L	3700195	3700658	+	CG42465	3700195	0	0
FBgn0259956	2L	3700674	3701092	+	Sfp24C1	3700674	0	0
FBgn0259957	2L	3701307	3701699	+	CG42467	3701307	0	0
FBgn0262621	2L	3701848	3702131	+	CG43145	3701848	0	0
FBgn0031564	2L	3703659	3704253	+	CG2816	3703659	0	0.0264715
FBgn0051778	2L	3704106	3705462	-	CG31778	3705462	0.206431	0.196526	0.952018				1
FBgn0051777	2L	3706551	3707063	-	CG31777	3707063	7.49737	11.4371	1.52548	0.000557556	1		1
FBgn0015376	2L	3707230	3711748	-	cutlet	3711748	9.28588	8.55129	0.920893	0.678596			1
FBgn0051955	2L	3712154	3712866	-	CG31955	3712866	102.828	85.823	0.834627	1.06151e-07			1
FBgn0031566	2L	3713360	3716810	+	CG2818	3713360	20.8013	20.4551	0.983357	0.87818			1
FBgn0040104	2L	3716800	3717773	-	lectin-24A	3717773	0.0206725	0.048246	2.33383
FBgn0003386	2L	3718185	3729145	+	Shaw	3718185	0.0328325	0.062572	1.90579			1
FBgn0031568	2L	3730466	3754360	+	CG10019	3730466	0.045012	0.032686	0.726162			1
FBgn0263846	2L	3757256	3769235	+	CG43707	3757256	0.005015	0.0170675	3.40329
FBgn0263842	2L	3765519	3765825	+	CG43703	3765519	0	0
FBgn0004893	2L	3771198	3784121	+	bowl	3771198	27.7327	31.5748	1.13854	0.275131
FBgn0051960	2L	3784947	3785622	+	CG31960	3784947	0.01903	0.039004	2.04961
FBgn0051958	2L	3785819	3786292	+	CG31958	3785819	0.028459	0.032811	1.15292
FBgn0031571	2L	3787168	3802509	+	CG3921	3787168	0.10592	0.0997325	0.941583			1
FBgn0021800	2L	3803581	3809064	+	l(2)k16918	3803581	5.03639	3.99589	0.793404	0.290053			1
FBgn0031573	2L	3810799	3813407	-	CG3407	3813407	5.33066	5.37897	1.00906	0.984392
FBgn0003430	2L	3825680	3827137	+	slp1	3825680	0.053264	0.007478	0.140395
FBgn0004567	2L	3836842	3839201	+	slp2	3836842	0.0073895	0.0043775	0.592395
FBgn0031574	2L	3862681	3867507	+	CG3964	3862681	7.29267	6.44243	0.883412	0.550599
FBgn0031575	2L	3867714	3871425	+	Cep97	3867714	13.8599	14.5028	1.04639	0.953655
FBgn0051957	2L	3871480	3872458	-	CG31957	3872458	13.3805	12.9297	0.966305	0.86325
FBgn0000256	2L	3872658	3902860	-	capu	3902860	21.5776	24.1474	1.1191	0.49896		1	1
FBgn0051774	2L	3903275	3991713	-	fred	3991713	0.0146025	0.026103	1.78757			1	1	1
FBgn0051773	2L	3911796	3914288	-	CG31773	3914288	0.0148155	0.0083765	0.565388
FBgn0264341	2L	4000018	4000806	+	CG43797	4000018	0	0.095205
FBgn0085205	2L	4004080	4004480	+	CG34176	4004080	0.079089	0.085238	1.07775
FBgn0031579	2L	4004984	4005670	+	CG15422	4004984	0.135833	0.133122	0.980038
FBgn0031580	2L	4006041	4006606	+	CG15423	4006041	1.47802	2.57963	1.74532	0.0797072
FBgn0264295	2L	4007690	4007984	+	CG43773	4007690	0.314725	1.48066	4.70464	0.00298261	1
FBgn0264296	2L	4008653	4009090	+	CG43774	4008653	1.45616	1.91308	1.31379	0.703447
FBgn0000547	2L	4031379	4115059	+	ed	4031379	0.93231	1.0477	1.12377	0.946738		1
FBgn0020376	2L	4120363	4121442	+	Sr-CIII	4120363	0.010486	0.0491105	4.68344
FBgn0014033	2L	4121721	4124002	+	Sr-CI	4121721	0.0562155	0.103878	1.84785
FBgn0031585	2L	4149279	4151203	+	CG2955	4149279	0	0
FBgn0026394	2L	4164689	4166134	-	Or24a	4166134	0	0
FBgn0051961	2L	4186245	4187789	-	CG31961	4187789	20.3594	22.6381	1.11193	0.578862
FBgn0040102	2L	4188123	4189285	+	lectin-24Db	4188123	0.13821	0.127838	0.924955
FBgn0031589	2L	4189497	4198058	-	CG3714	4198058	18.8659	20.062	1.0634	0.898078
FBgn0001075	2L	4198404	4221796	-	ft	4221796	0.170333	0.128939	0.756982
FBgn0031590	2L	4224650	4227097	-	CG3702	4227097	94.1695	96.7347	1.02724	0.985637			1
FBgn0003941	2L	4227642	4228563	+	RpL40	4227642	3661.59	3725.66	1.0175	0.96078			1
FBgn0031591	2L	4257572	4258425	+	CG15425	4257572	0	0
FBgn0031592	2L	4277696	4279315	-	Art2	4279315	0	0.0076095
FBgn0010473	2L	4283148	4323781	+	tutl	4283148	0.036398	0.04384	1.20446			1
FBgn0028482	2L	4324573	4331837	+	CG16857	4324573	0.482366	0.694147	1.43905	0.776478				1
FBgn0020762	2L	4333926	4345776	+	Atet	4333926	6.74376	7.77417	1.15279	0.665722			1	1
FBgn0031596	2L	4352975	4354030	+	CG15429	4352975	0	0
FBgn0026319	2L	4362549	4380725	+	Traf4	4362549	87.3588	66.4824	0.761027	2.22592e-13
FBgn0031597	2L	4380722	4382735	-	CG17612	4382735	9.96082	8.75562	0.879005	0.409719
FBgn0031598	2L	4382925	4386062	-	CG3338	4386062	15.5572	16.0341	1.03065	0.986839
FBgn0261976	2L	4386182	4387356	-	Psf2	4387356	35.4905	34.672	0.976936	0.772861
FBgn0027560	2L	4388327	4392778	+	Tps1	4388327	0.151262	0.217442	1.43752
FBgn0031600	2L	4392770	4393876	-	CG3652	4393876	75.6375	77.9965	1.03119	0.971913
FBgn0022153	2L	4394196	4400487	+	l(2)k05819	4394196	22.0333	22.6089	1.02612	0.99423			1
FBgn0053003	2L	4400953	4403142	+	CG33003	4400953	0.010252	0.0162725	1.58725
FBgn0031601	2L	4403251	4403955	+	Dim1	4403251	51.6825	53.1788	1.02895	0.982837
FBgn0031602	2L	4403992	4441282	-	CG15431	4441282	0.0244685	0.022437	0.916975			1
FBgn0262357	2L	4411155	4411824	+	CG43055	4411155	0.019808	0	0
FBgn0085206	2L	4433908	4435057	+	CG34177	4433908	0	0
FBgn0085207	2L	4433908	4435057	+	CG34178	4433908	0	0
FBgn0262358	2L	4437787	4438201	+	CG43056	4437787	0	0
FBgn0259958	2L	4441429	4442060	-	Sfp24F	4442060	0	0.049957
FBgn0031603	2L	4442320	4442985	+	CG15432	4442320	73.8411	75.8994	1.02787	0.986695
FBgn0027609	2L	4442870	4444680	-	morgue	4444680	23.1653	25.5897	1.10466	0.592036
FBgn0031604	2L	4444732	4446765	+	Elp3	4444732	37.1182	39.3916	1.06125	0.84281
FBgn0025684	2L	4446662	4448637	-	MFS18	4448637	26.444	27.5106	1.04034	0.952607
FBgn0031606	2L	4449289	4453004	-	CG15439	4453004	12.5151	12.8514	1.02688	0.994177
FBgn0031607	2L	4453167	4454457	-	CG15440	4454457	42.6926	46.7285	1.09453	0.526453
FBgn0040705	2L	4454664	4455207	+	CG15434	4454664	0.034138	0.194319	5.69215
FBgn0019982	2L	4455193	4456822	-	Gs1l	4456822	52.3083	52.5162	1.00397	0.920597
FBgn0261606	2L	4457186	4458373	-	RpL27A	4458373	5441.85	5588.82	1.02701	0.980318
FBgn0053002	2L	4458980	4459602	-	mRpL27	4459602	151.812	144.707	0.953192	0.207061
FBgn0031608	2L	4459835	4461746	+	CG15435	4459835	6.70535	6.99716	1.04352	0.97624
FBgn0031609	2L	4461657	4462994	-	CG15443	4462994	31.6627	32.2548	1.0187	0.987958
FBgn0031610	2L	4463642	4465075	+	CG15436	4463642	7.99015	7.22386	0.904096	0.647888
FBgn0031611	2L	4465200	4468022	+	CG17840	4465200	8.9797	8.85208	0.985787	0.93448
FBgn0011603	2L	4468000	4477024	-	ine	4477024	0.11287	0.085594	0.758341
FBgn0053196	2L	4477462	4595054	-	dp	4595054	0.006673	0.0110785	1.6602
FBgn0031613	2L	4577719	4578201	-	HP6	4578201	0.967868	1.04249	1.07709	0.97624
FBgn0083938	2L	4641296	4642747	+	BG642163	4641296	0.0066915	0	0
FBgn0031617	2L	4642972	4646562	+	CG15635	4642972	0.002701	0.0028885	1.06942
FBgn0264342	2L	4647051	4647920	+	CG43798	4647051	0	0.0169245
FBgn0031619	2L	4651403	4652892	+	CG3355	4651403	0	0
FBgn0031620	2L	4682677	4687235	+	CG11929	4682677	0.0144215	0.0303025	2.1012
FBgn0000227	2L	4683050	4684459	-	Bsg25A	4684459	0.0138725	0	0
FBgn0031621	2L	4687513	4688956	+	CG15634	4687513	0	0.015351
FBgn0031622	2L	4688965	4690702	-	CG3251	4690702	0.162365	0.147033	0.905568
FBgn0085380	2L	4694721	4722465	+	CG34351	4694721	0	0				1
FBgn0031623	2L	4700835	4701588	-	Taf12L	4701588	17.4138	17.0887	0.981331	0.927033
FBgn0031626	2L	4732413	4734458	-	CG15631	4734458	0.00502	0	0
FBgn0031627	2L	4734592	4794040	-	CG15630	4794040	0.0036485	0	0			1
FBgn0260428	2L	4762937	4763951	+	CG42523	4762937	0	0
FBgn0031628	2L	4794549	4796581	+	CG3294	4794549	7.66002	7.81872	1.02072	0.997826
FBgn0031629	2L	4796600	4801923	-	Clect27	4801923	0.0193655	0.023891	1.23369			1
FBgn0031630	2L	4813009	4815891	+	CG15629	4813009	0.341113	0.407905	1.1958	0.945089
FBgn0031631	2L	4815613	4818245	-	CG3225	4818245	4.83167	5.51295	1.141	0.796418		1
FBgn0031632	2L	4821776	4828552	+	CG15628	4821776	0.131661	0.054582	0.414566			1
FBgn0031633	2L	4829381	4830686	-	CG2976	4830686	81.6452	88.0631	1.07861	0.516542
FBgn0031634	2L	4830846	4835300	-	Ir25a	4835300	0.168641	0.21437	1.27116
FBgn0031635	2L	4835335	4837999	-	CG15626	4837999	33.0773	36.2009	1.09443	0.572162			1
FBgn0031636	2L	4838347	4841465	+	CG12194	4838347	0.422105	0.587289	1.39133	0.830067			1
FBgn0031637	2L	4841482	4847295	-	CG2950	4847295	25.5889	28.8371	1.12694	0.383565
FBgn0031638	2L	4847766	4849499	+	CG11927	4847766	18.9895	21.4415	1.12913	0.469342
FBgn0031639	2L	4849439	4850419	-	mRpS2	4850419	49.2328	48.7094	0.989369	0.864475
FBgn0031640	2L	4850641	4852640	+	CG11926	4850641	20.6458	21.4664	1.03974	0.964976
FBgn0051660	2L	4852865	4875233	+	pog	4852865	0.135557	0.166592	1.22894			1		1
FBgn0000286	2L	4876890	4883341	-	Cf2	4883341	7.50684	7.70318	1.02615	0.996974			1
FBgn0031643	2L	4883171	4885669	+	CG3008	4883171	34.3736	43.8447	1.27554	0.000542048			1
FBgn0031644	2L	4889995	4891378	+	CG15625	4889995	0.198821	0.312774	1.57314				1
FBgn0031645	2L	4892115	4903889	+	CG3036	4892115	19.089	18.6879	0.978988	0.864647			1
FBgn0031646	2L	4903771	4906761	-	CG2837	4906761	0.174492	0.128536	0.736631
FBgn0041150	2L	4908581	4932296	-	hoe1	4932296	18.9902	19.1444	1.00812	0.965753		1	1
FBgn0031649	2L	4933047	4936582	-	hoe2	4936582	1.28022	1.33471	1.04257	0.991053
FBgn0003372	2L	4937409	4941424	+	Sgs1	4937409	2.36584	2.43278	1.0283	0.993233
FBgn0031650	2L	4942748	4944305	+	CG14044	4942748	0.661736	0.646628	0.977168	0.983757
FBgn0031651	2L	4944256	4945343	-	mRpL24	4945343	57.4953	53.3308	0.927568	0.246231
FBgn0015000	2L	4945598	4948324	+	betaggt-I	4945598	34.2691	36.5553	1.06671	0.815839
FBgn0031652	2L	4948206	4949754	-	jet	4949754	6.17112	6.45545	1.04608	0.973423		1
FBgn0031653	2L	4949941	4950763	-	Jon25Biii	4950763	0.0385545	0.074784	1.9397
FBgn0031654	2L	4952253	4953136	-	Jon25Bii	4953136	0	0
FBgn0020906	2L	4954279	4955144	-	Jon25Bi	4955144	0.027176	0.02836	1.04357
FBgn0031655	2L	4955509	4958292	+	Marcal1	4955509	9.4454	10.0969	1.06897	0.919709
FBgn0083960	2L	4958411	4965430	+	CG34124	4958411	0.203283	0.233276	1.14755
FBgn0083961	2L	4965673	4966399	+	CG34125	4965673	85.2186	81.5091	0.95647	0.290053
FBgn0015834	2L	4966367	4967775	-	Trip1	4967775	322.864	334.707	1.03668	0.911382
FBgn0262467	2L	4967832	4968935	-	Scox	4968935	73.4174	69.4651	0.946166	0.246662
FBgn0031657	2L	4969004	4970216	+	CG3756	4969004	38.91	35.5179	0.912821	0.205582
FBgn0010607	2L	4970135	4973852	-	l(2)05714	4973852	50.0509	48.535	0.969714	0.631062
FBgn0031659	2L	4971702	4973687	+	CG14043	4971702	27.8638	28.626	1.02735	0.989355
FBgn0031660	2L	4973976	4975316	+	mRpL28	4973976	102.171	101.46	0.993036	0.757429
FBgn0031661	2L	4975300	4977023	-	Gmd	4977023	35.7114	36.9681	1.03519	0.970123
FBgn0031662	2L	4977312	4978567	+	CG3792	4977312	70.9043	71.3361	1.00609	0.924556
FBgn0031663	2L	4978484	4979379	-	CG8891	4979379	102.959	102.128	0.991924	0.807091
FBgn0031664	2L	4979513	4981592	-	CG8892	4981592	17.1381	18.118	1.05717	0.919884			1
FBgn0083962	2L	4981614	4992702	+	CG34126	4981614	19.021	21.7611	1.14405	0.371421			1
FBgn0053113	2L	4992808	5009720	-	Rtnl1	5009720	95.4699	100.374	1.05136	0.819796			1	1
FBgn0031668	2L	5009931	5010834	-	CG31917	5010834	66.4317	64.6834	0.973683	0.603714			1
FBgn0259719	2L	5009931	5010834	-	Tfb5	5010834	66.8025	65.4836	0.980256	0.723136			1
FBgn0031670	2L	5010922	5012127	+	CG3887	5010922	193.229	193.983	1.0039	0.885046
FBgn0016075	2L	5012144	5028191	-	vkg	5028191	10.2883	9.69172	0.94201	0.778301			1
FBgn0000299	2L	5029609	5037279	+	Cg25C	5029609	17.0627	16.028	0.939362	0.666382		1
FBgn0260451	2L	5038053	5040818	+	CG14042	5038053	0.038864	0.0255545	0.657537
FBgn0260470	2L	5038053	5040818	+	SP555	5038053	0.129311	0.126661	0.979499
FBgn0031673	2L	5040648	5044712	-	CG31650	5044712	56.6817	64.6895	1.14128	0.0745249
FBgn0031674	2L	5043270	5048366	+	CG31919	5043270	22.0288	23.8542	1.08286	0.76467
FBgn0053995	2L	5043270	5048365	+	CG33995	5043270	27.5342	27.7499	1.00784	0.955786
FBgn0031675	2L	5047818	5050975	-	CG9121	5050975	3.71799	3.23445	0.869946	0.714866
FBgn0022023	2L	5051193	5053094	-	eIF-3p40	5053094	347.303	384.568	1.1073	0.01402
FBgn0031676	2L	5052843	5054575	+	CG14040	5052843	27.2567	26.1257	0.958506	0.651065
FBgn0031677	2L	5054579	5055016	-	CG14036	5055016	20.0654	21.3455	1.0638	0.889842			1
FBgn0014857	2L	5055058	5056149	+	His3.3A	5055058	560.019	512.197	0.914607	9.8552e-06			1
FBgn0031678	2L	5055982	5058248	-	CG31918	5058248	33.8151	36.5951	1.08221	0.697574			1
FBgn0028694	2L	5058404	5059790	-	Rpn11	5059790	234.885	229.544	0.977265	0.34952			1
FBgn0028572	2L	5060815	5070750	+	qtc	5060815	0.069293	0.0544505	0.785801				1
FBgn0261608	2L	5070957	5072055	+	RpL37A	5070957	2678.35	2738.14	1.02232	0.993858
FBgn0031681	2L	5072170	5093592	-	pgant5	5093592	38.9879	36.829	0.944625	0.407448		1	1	1
FBgn0031682	2L	5094012	5095725	+	CG5828	5094012	19.7834	21.2016	1.07168	0.85218			1	1
FBgn0031683	2L	5096227	5099294	+	CG4230	5096227	16.768	16.9963	1.01361	0.982668			1
FBgn0031684	2L	5099500	5100202	-	CG8680	5100202	179.363	174.956	0.97543	0.399712
FBgn0261836	2L	5100877	5207002	+	Msp-300	5100877	12.8566	10.6263	0.826528	0.121762		1		1
FBgn0031688	2L	5207267	5209345	+	Cyp28d2	5207267	0.306922	0.161014	0.524606
FBgn0031689	2L	5210461	5212445	+	Cyp28d1	5210461	1.69717	2.16562	1.27602	0.681897
FBgn0031690	2L	5212395	5214730	-	CG7742	5214730	0.0108415	0.0061055	0.56316
FBgn0250847	2L	5215211	5216533	-	CG14034	5216533	0	0.0206235
FBgn0031692	2L	5218255	5219055	+	TpnC25D	5218255	0.195911	0.041215	0.210376
FBgn0003716	2L	5218996	5271353	-	tkv	5271353	18.6777	18.098	0.96896	0.821409		1	1
FBgn0031693	2L	5264001	5265899	+	Cyp4ac1	5264001	2.52452	2.78455	1.103	0.928361
FBgn0031694	2L	5266392	5268455	+	Cyp4ac2	5266392	0.630655	0.484604	0.768413	0.820397
FBgn0031695	2L	5268517	5270329	+	Cyp4ac3	5268517	0.307801	0.335496	1.08998
FBgn0000228	2L	5271728	5278558	-	Bsg25D	5278558	15.2211	15.967	1.049	0.945848
FBgn0031696	2L	5279051	5283002	+	Bub1	5279051	14.6173	15.8766	1.08615	0.825285
FBgn0016076	2L	5299647	5310996	+	vri	5299647	15.2051	20.9253	1.3762	0.000465143			1	1
FBgn0031697	2L	5311311	5314885	-	CG14024	5314885	0.178092	0.218166	1.22502
FBgn0031698	2L	5315426	5326683	-	Ncoa6	5326683	11.9532	12.3239	1.03102	0.989173		1
FBgn0015031	2L	5327241	5327969	+	cype	5327241	772.51	789.516	1.02201	0.993233
FBgn0031700	2L	5327975	5328879	-	CG14022	5328879	0.3573	0.40961	1.1464	0.953058			1
FBgn0031701	2L	5329857	5330464	+	TotM	5329857	0.238359	0.203811	0.855059
FBgn0031702	2L	5330470	5338073	-	fusl	5338073	0.016681	0.0279095	1.67313				1
FBgn0031703	2L	5339132	5342349	-	CG12512	5342349	10.6981	11.609	1.08515	0.893746			1
FBgn0016920	2L	5342321	5365760	+	nompC	5342321	0.0163435	0.0474715	2.90461			1		1
FBgn0262097	2L	5379095	5381074	-	CG42850	5381074	0	0
FBgn0016660	2L	5404342	5415928	+	H15	5404342	0	0				1
FBgn0261963	2L	5461641	5467610	+	mid	5461641	0.014058	0.027441	1.95198
FBgn0031707	2L	5517619	5518949	+	CG14020	5517619	1.57055	1.70676	1.08672	0.961726		1
FBgn0031708	2L	5518893	5519889	-	CG7382	5519889	32.4423	32.3284	0.996491	0.91786
FBgn0000318	2L	5520135	5521382	+	cl	5520135	243.739	280.764	1.1519	0.000502112
FBgn0031710	2L	5521281	5523877	-	CG7371	5523877	19.7645	20.0921	1.01657	0.988367			1
FBgn0031711	2L	5524139	5525809	+	CG6907	5524139	61.404	63.2869	1.03066	0.976178			1
FBgn0051989	2L	5525905	5537108	+	Cap-D3	5525905	10.3047	10.487	1.0177	0.990785
FBgn0051648	2L	5526962	5527854	+	CG31648	5526962	38.3353	39.0647	1.01903	0.989381
FBgn0051915	2L	5528087	5530682	+	CG31915	5528087	21.0304	21.258	1.01082	0.971225
FBgn0031713	2L	5530620	5532223	-	CG7277	5532223	50.519	56.6902	1.12216	0.209455
FBgn0031715	2L	5535861	5536758	-	tomb	5536758	0.847081	0.507381	0.598976	0.524444
FBgn0031716	2L	5536850	5539196	-	CG14015	5539196	0.0393105	0.048272	1.22797
FBgn0014189	2L	5539326	5542314	-	Hel25E	5542314	363.872	346.339	0.951814	0.0201612		1
FBgn0002525	2L	5542544	5546642	+	Lam	5542544	217.195	200.546	0.923348	0.0150929		1	1
FBgn0031717	2L	5547086	5549614	+	Oscillin	5547086	28.9181	32.5153	1.12439	0.360278			1
FBgn0031718	2L	5549709	5550835	-	CG14014	5550835	0	0.010256
FBgn0031719	2L	5551838	5552756	+	CG18269	5551838	0.0237105	0	0
FBgn0031720	2L	5552843	5553850	-	CG14013	5553850	0	0
FBgn0031721	2L	5553897	5555137	+	CG14017	5553897	0	0.00972
FBgn0004620	2L	5555074	5558994	+	GluRIIA	5555074	0.016695	0	0
FBgn0020429	2L	5559342	5563502	+	GluRIIB	5559342	0.00655	0.0034975	0.533969
FBgn0031722	2L	5579580	5581116	-	CG14011	5581116	0.0534035	0.014994	0.280768
FBgn0031723	2L	5587149	5588414	-	CG7251	5588414	0.085381	0.0281655	0.32988
FBgn0031724	2L	5596833	5598636	+	CG18266	5596833	0.0361285	0.0474895	1.31446
FBgn0031725	2L	5602958	5617747	-	CG14010	5617747	0.007663	0.043483	5.67441			1
FBgn0051646	2L	5626291	5658553	-	CG31646	5658553	0.0059675	0.010677	1.78919			1
FBgn0031728	2L	5662849	5670838	+	Hsp60C	5662849	0.026869	0.0155675	0.579385
FBgn0031729	2L	5678638	5679223	+	CG12511	5678638	0	0
FBgn0031730	2L	5708449	5713648	+	CG7236	5708449	0.0062215	0	0
FBgn0031731	2L	5715441	5716650	-	CG14007	5716650	0	0
FBgn0054011	2L	5716819	5718067	+	CG34011	5716819	0.010363	0.0241845	2.33374
FBgn0031732	2L	5718121	5720899	-	CG11149	5720899	0.0094035	0	0
FBgn0024191	2L	5721051	5723791	+	sip1	5721051	13.4785	13.4968	1.00136	0.958091
FBgn0031736	2L	5724656	5762420	+	CG11030	5724656	65.3077	60.7888	0.930806	0.121509		1
FBgn0031733	2L	5726415	5728811	-	CG14006	5728811	0.0118315	0.0206205	1.74285
FBgn0031734	2L	5733675	5741244	-	CG11147	5741244	0.014786	0.020424	1.38131
FBgn0031735	2L	5746157	5747961	+	CG11029	5746157	0.196892	0.23071	1.17176
FBgn0031737	2L	5762553	5766142	-	obst-E	5766142	0.290589	0.29577	1.01783
FBgn0031738	2L	5766994	5800173	-	CG9171	5800173	26.923	25.5236	0.94802	0.599306		1	1	1
FBgn0051913	2L	5784031	5784893	+	CG31913	5784031	0.139116	0.0848295	0.609775
FBgn0031739	2L	5800517	5801975	-	CG14005	5801975	16.9189	19.4268	1.14823	0.381313			1
FBgn0031740	2L	5802220	5804030	+	CG7239	5802220	39.933	49.2268	1.23274	0.000989156			1
FBgn0031741	2L	5805395	5808858	+	CG11034	5805395	0.0364415	0.039965	1.09669				1
FBgn0262999	2L	5811574	5811925	+	CG43307	5811574	0	0
FBgn0051644	2L	5817890	5818393	-	CG31644	5818393	0	0
FBgn0085410	2L	5824794	5856767	+	TrissinR	5824794	0.013008	0.0036815	0.283018			1
FBgn0031745	2L	5859762	5879481	-	CG8965	5879481	0.081782	0.156689	1.91593			1
FBgn0259959	2L	5884350	5884774	-	Sfp26Ac	5884774	0	0
FBgn0262814	2L	5884932	5885457	+	CG43185	5884932	0.029414	0	0
FBgn0031746	2L	5886016	5886609	+	CG9029	5886016	0	0
FBgn0002856	2L	5892298	5892862	-	Acp26Ab	5892862	0.03526	0.0715685	2.02974
FBgn0002855	2L	5892883	5893896	-	Acp26Aa	5893896	0	0
FBgn0031747	2L	5903359	5904674	-	CG9021	5904674	0.559566	0.928074	1.65856	0.531058
FBgn0043362	2L	5907169	5922776	+	bchs	5907169	6.10687	6.71826	1.10011	0.87527
FBgn0031749	2L	5908927	5910289	-	CG14000	5910289	1.01073	1.17951	1.16699	0.920597
FBgn0031751	2L	5922876	5923653	-	CG9016	5923653	0	0.018072
FBgn0015381	2L	5925937	5939261	+	dsf	5925937	0.0147565	0.010151	0.6879			1
FBgn0261055	2L	5942623	5943263	-	Sfp26Ad	5943263	0.989036	0.88333	0.893122	0.935588
FBgn0001128	2L	5943643	5948843	+	Gpdh	5943643	25.2726	24.5123	0.969912	0.768544			1
FBgn0031752	2L	5949450	5955235	+	CG9044	5949450	15.9777	17.1686	1.07454	0.864475
FBgn0031753	2L	5955312	5956466	-	CG13999	5956466	0.040513	0.0222365	0.548873
FBgn0040949	2L	5956489	5956819	-	CG13998	5956819	0	0
FBgn0003980	2L	5957004	5957628	+	Vm26Ab	5957004	0.042581	0.065371	1.53522
FBgn0086266	2L	5958005	5958631	-	Vm26Ac	5958631	0	0.086562
FBgn0003979	2L	5959596	5960340	-	Vm26Aa	5960340	0.018134	0.210456	11.6056
FBgn0086265	2L	5963087	5964951	-	psd	5964951	0.134806	0.52947	3.92765
FBgn0031756	2L	5965391	5967752	-	CG13992	5967752	0.33322	0.97158	2.91574	0.0390293	1
FBgn0031757	2L	5968566	5969761	+	Ucp4C	5968566	0.391033	0.900073	2.30178	0.166949
FBgn0031758	2L	5969871	5971025	+	Ucp4B	5969871	3.44224	4.50317	1.30821	0.390007
FBgn0000308	2L	5972115	5981018	-	chic	5981018	1317.73	1367.84	1.03802	0.838781			1	1
FBgn0001942	2L	5981764	5985793	+	eIF-4a	5981764	1818.09	1820.44	1.0013	0.601038			1
FBgn0001941	2L	5986348	5988854	+	ifc	5986348	125.285	125.666	1.00304	0.864475
FBgn0031759	2L	5989463	5999501	-	lid	5999501	39.5239	36.2491	0.917143	0.249364			1
FBgn0031760	2L	6000228	6003738	+	Tsp26A	6000228	5.2783	5.84301	1.10699	0.868523			1
FBgn0001089	2L	6003574	6006827	-	Gal	6006827	1.91115	1.99542	1.04409	0.986419
FBgn0031762	2L	6007364	6012338	-	CG9098	6012338	62.3618	52.3546	0.839531	4.40376e-05
FBgn0001170	2L	6013057	6019398	-	H2.0	6019398	2.54383	3.56099	1.39986	0.310531
FBgn0031763	2L	6020850	6021672	+	CG13996	6020850	0.02805	0.0491815	1.75335
FBgn0031764	2L	6022951	6024545	-	CG9107	6024545	80.9001	83.0503	1.02658	0.988882
FBgn0031765	2L	6025870	6034423	-	CG9109	6034423	0.011204	0.023627	2.1088
FBgn0025742	2L	6034796	6036937	-	mtm	6036937	64.3067	65.6304	1.02058	0.989553
FBgn0031766	2L	6036997	6037902	-	CG9117	6037902	7.14271	6.28843	0.8804	0.57969
FBgn0051643	2L	6038161	6041283	+	CG31643	6038161	7.84527	7.4485	0.949426	0.851756
FBgn0000052	2L	6041178	6045970	-	ade2	6045970	45.7469	45.9111	1.00359	0.931201		1	1	1
FBgn0029161	2L	6046646	6048702	-	slmo	6048702	116.058	119.258	1.02758	0.982668			1
FBgn0085208	2L	6046650	6048702	-	CG34179	6048702	29.7162	29.3122	0.986406	0.868238			1
FBgn0031768	2L	6047999	6050474	+	CG12393	6047999	32.0746	33.279	1.03755	0.957077
FBgn0031769	2L	6050829	6053498	+	CG9135	6050829	80.5047	79.381	0.986042	0.745135
FBgn0031770	2L	6054307	6060169	+	CG13995	6054307	0.184059	0.162561	0.883203
FBgn0085209	2L	6060510	6060940	+	CG34180	6060510	0.342973	0.657326	1.91655	0.520429
FBgn0031771	2L	6060835	6062757	-	CG9140	6062757	183.399	178.873	0.975319	0.329791
FBgn0031772	2L	6063018	6063676	+	CG13994	6063018	77.2027	77.9193	1.00928	0.945848
FBgn0031773	2L	6063562	6065949	-	Fbw5	6065949	10.5974	10.8934	1.02794	0.993233
FBgn0031774	2L	6066186	6067635	+	CG9147	6066186	21.6004	23.0026	1.06492	0.871585
FBgn0031775	2L	6067668	6068635	-	CG9150	6068635	1.43724	1.50398	1.04644	0.985637
FBgn0031776	2L	6069079	6069838	+	CG13993	6069079	257.055	271.547	1.05638	0.655006
FBgn0031777	2L	6069790	6070646	-	CG9154	6070646	24.8923	25.236	1.01381	0.97624
FBgn0028419	2L	6070990	6073961	+	Kr-h2	6070990	158.544	159.344	1.00504	0.87371
FBgn0028420	2L	6081808	6096498	+	Kr-h1	6081808	23.3204	24.9339	1.06919	0.865334			1
FBgn0031779	2L	6096698	6098966	-	CG9175	6098966	37.6767	40.0377	1.06266	0.825406		1		1
FBgn0051641	2L	6100377	6124653	+	stai	6100377	84.5203	89.9526	1.06427	0.723499		1	1
FBgn0051642	2L	6118512	6120522	+	CG31642	6118512	1.55309	1.56539	1.00792	0.989173
FBgn0031781	2L	6125132	6125911	+	Arc-p20	6125132	300.764	339.058	1.12732	0.0021084
FBgn0031782	2L	6125879	6127653	-	WDR79	6127653	36.2634	38.6717	1.06641	0.799894
FBgn0261683	2L	6127872	6130651	-	CG42730	6130651	0.0101895	0.007755	0.761078
FBgn0261697	2L	6127872	6130651	-	tectonic	6130651	0.0101895	0.007755	0.761078
FBgn0031784	2L	6131023	6132484	+	CG9222	6131023	0.029682	0.0174335	0.587342
FBgn0031785	2L	6139461	6145011	+	CG13991	6139461	0	0.003549
FBgn0040950	2L	6151971	6153701	+	Muc26B	6151971	0	0.0129365
FBgn0051639	2L	6153840	6155088	-	CG31639	6155088	0	0
FBgn0031786	2L	6160444	6161082	+	CG13989	6160444	0.0442685	0	0
FBgn0085409	2L	6179133	6211114	+	CG34380	6179133	0.0235055	0.03246	1.38095			1
FBgn0026755	2L	6225050	6226842	+	Ugt37b1	6225050	0.005192	0	0
FBgn0053531	2L	6253123	6322251	+	Ddr	6253123	0.0280315	0.0182895	0.652462			1
FBgn0031791	2L	6255859	6256715	+	CG9486	6255859	0	0.028318
FBgn0031792	2L	6263557	6264490	-	CG13983	6264490	0	0
FBgn0264543	2L	6308377	6308751	-	CG43922	6308751	0	0
FBgn0260452	2L	6308819	6309475	+	CG13984	6308819	0	0
FBgn0021873	2L	6323767	6332789	+	Gef26	6323767	31.1224	30.8326	0.99069	0.904223
FBgn0031799	2L	6332881	6338671	-	Pez	6338671	16.2149	18.5268	1.14258	0.432616			1	1
FBgn0015623	2L	6338836	6346280	+	Cpr	6338836	150.667	162.863	1.08095	0.273094			1
FBgn0031800	2L	6346430	6348427	-	CG9497	6348427	0.064279	0.100553	1.56431
FBgn0031801	2L	6349393	6351034	-	CG9498	6351034	2.77474	4.09285	1.47504	0.133412			1	1
FBgn0031802	2L	6352324	6354331	-	ppk7	6354331	0	0.012576						1
FBgn0031803	2L	6354956	6356498	+	ppk14	6354956	0	0.0240175
FBgn0031804	2L	6357251	6358235	-	CG9500	6358235	0.055122	0.045688	0.828852
FBgn0031805	2L	6367884	6370195	+	CG9505	6367884	31.3316	38.0628	1.21484	0.0348047			1
FBgn0043854	2L	6372415	6377287	+	slam	6372415	0.625233	0.78313	1.25254	0.893746			1
FBgn0259714	2L	6377767	6411306	-	CG42368	6411306	0.106539	0.113847	1.06859			1
FBgn0031808	2L	6381266	6383421	+	CG9507	6381266	0.004606	0.0048305	1.04874
FBgn0259716	2L	6383545	6385512	-	CG42370	6385512	0.0480615	0.0267795	0.557192
FBgn0259715	2L	6395853	6397249	-	CG42369	6397249	0.273489	0.387701	1.41761
FBgn0031811	2L	6412315	6415344	+	CG13982	6412315	0.332568	0.401064	1.20596					1
FBgn0011722	2L	6415257	6423308	-	Tig	6423308	7.92692	11.278	1.42274	0.00725968			1
FBgn0263278	2L	6424337	6426373	+	l(2)k11101	6424337	14.9647	16.4038	1.09617	0.76467			1
FBgn0031813	2L	6445070	6448503	-	CG9527	6448503	39.979	37.5105	0.938255	0.33816
FBgn0031814	2L	6448806	6455934	-	retm	6455934	14.0287	14.0021	0.998104	0.948167				1
FBgn0031815	2L	6456035	6459008	+	frj	6456035	36.9305	32.6671	0.884556	0.0456718			1	1
FBgn0031816	2L	6459015	6465669	-	CG16947	6465669	2.96803	2.57457	0.867434	0.768544		1	1	1
FBgn0031817	2L	6466217	6467700	-	CG9531	6467700	16.4748	15.6906	0.952403	0.768826
FBgn0259749	2L	6468538	6473919	-	mmy	6473919	70.2524	74.1995	1.05619	0.797607
FBgn0031818	2L	6474438	6476972	-	CG9536	6476972	50.0939	54.4008	1.08598	0.526453
FBgn0086357	2L	6477182	6480489	-	Sec61alpha	6480489	627.732	603.997	0.962189	0.0233363			1
FBgn0031820	2L	6480956	6487585	+	DLP	6480956	8.33811	8.39733	1.0071	0.976178			1
FBgn0031821	2L	6487562	6488615	-	CG9542	6488615	1.04108	0.985652	0.946758	0.952206
FBgn0027496	2L	6489092	6490195	+	epsilonCOP	6489092	229.55	239.432	1.04305	0.833172
FBgn0031822	2L	6490151	6490828	-	CG9548	6490828	113.123	118.289	1.04567	0.885031
FBgn0051638	2L	6491122	6496986	+	CG31638	6491122	37.1587	39.5412	1.06412	0.815839			1	1
FBgn0031824	2L	6492972	6494527	-	CG9547	6494527	26.0166	24.0506	0.924431	0.366563			1
FBgn0031826	2L	6497053	6498455	+	CG9550	6497053	0.061672	0.130999	2.12413
FBgn0051637	2L	6498642	6526996	+	CG31637	6498642	53.5638	49.3268	0.920898	0.131634
FBgn0000320	2L	6527447	6546972	-	eya	6546972	0.0111015	0.014498	1.30595
FBgn0031829	2L	6555811	6557359	-	osm-6	6557359	5.30645	6.13887	1.15687	0.715198
FBgn0031830	2L	6557800	6559308	+	CoVb	6557800	484.885	477.66	0.985101	0.498408
FBgn0031831	2L	6559431	6560133	+	CG11043	6559431	1.66918	2.28044	1.36621	0.538308
FBgn0031832	2L	6560131	6561660	-	CG9596	6561660	28.0309	28.7597	1.026	0.994177			1
FBgn0263916	2L	6562318	6564396	+	Ent2	6562318	135.732	123.138	0.907218	0.00123566			1
FBgn0031834	2L	6564363	6566587	-	CG13766	6566587	6.85633	7.14192	1.04165	0.976178			1
FBgn0031835	2L	6568390	6601066	-	CG11319	6601066	0	0.0086425				1
FBgn0031836	2L	6611023	6617117	+	CG11050	6611023	51.0365	54.5635	1.06911	0.722078			1
FBgn0031837	2L	6617134	6621700	-	CG11320	6621700	0.0674835	0.0842345	1.24822			1
FBgn0085374	2L	6623123	6625359	+	CG34345	6623123	0.0159685	0.0426645	2.67179
FBgn0051634	2L	6625138	6632407	-	Oatp26F	6632407	0.829795	0.692163	0.834137	0.87527
FBgn0051635	2L	6632798	6649114	-	CG31635	6649114	10.5002	10.336	0.984359	0.931201			1	1
FBgn0031842	2L	6649388	6654574	+	Tango1	6649388	71.1329	74.9685	1.05392	0.825406
FBgn0051633	2L	6654760	6656321	-	CG31633	6656321	6.38486	6.82737	1.06931	0.935661
FBgn0051636	2L	6656459	6657879	-	CG31636	6657879	0.544698	0.684161	1.25604	0.909226
FBgn0028467	2L	6658507	6662033	+	CG11070	6658507	37.4323	38.5999	1.03119	0.978995
FBgn0031844	2L	6662061	6663612	-	CG13771	6663612	9.96578	9.95028	0.998446	0.960279			1
FBgn0000392	2L	6663968	6674780	+	cup	6663968	33.1977	31.8673	0.959925	0.620582			1	1
FBgn0085339	2L	6663968	6674780	+	CG34310	6663968	71.7347	74.0635	1.03246	0.964113			1	1
FBgn0263200	2L	6666264	6668033	-	Galt	6668033	51.0416	51.4474	1.00795	0.945848				1
FBgn0028990	2L	6671065	6673347	-	Spn27A	6673347	138.851	122.058	0.879054	1.21511e-05
FBgn0000351	2L	6674682	6676635	-	cort	6676635	2.99354	2.62701	0.877559	0.789528
FBgn0031848	2L	6676649	6677625	-	CG11329	6677625	60.8148	64.6673	1.06335	0.743123
FBgn0028703	2L	6677835	6684364	-	Nhe3	6684364	44.6241	47.45	1.06333	0.807091			1
FBgn0031849	2L	6684842	6686712	-	CG11327	6686712	1.78939	2.30914	1.29046	0.670384			1
FBgn0031850	2L	6686786	6709085	-	Tsp	6709085	20.5434	21.6183	1.05232	0.934459		1
FBgn0025595	2L	6711286	6716186	-	GRHR	6716186	0.0288425	0.0407955	1.41442
FBgn0031851	2L	6717625	6719389	+	CG11188	6717625	32.1233	31.7821	0.989378	0.871585
FBgn0025777	2L	6719394	6723359	-	homer	6723359	34.3702	35.1728	1.02335	0.999751			1
FBgn0046704	2L	6723903	6732766	+	Liprin-alpha	6723903	29.2971	31.3982	1.07172	0.809158		1
FBgn0031853	2L	6732866	6736149	+	TTLL3B	6732866	0.0535235	0.037241	0.695788
FBgn0031854	2L	6736449	6740176	-	TTLL3A	6740176	0	0.006868
FBgn0031855	2L	6742508	6755686	+	CG11221	6742508	0.0246335	0.009137	0.370918
FBgn0051910	2L	6744656	6745609	-	CG31910	6745609	0	0
FBgn0031856	2L	6757864	6759628	-	CG11322	6759628	0	0.0304935
FBgn0031857	2L	6759829	6772609	-	CG11321	6772609	0.0811685	0.0931145	1.14718
FBgn0031858	2L	6774041	6778444	+	CG17378	6774041	0.017862	0.027021	1.51276
FBgn0015776	2L	6778555	6786861	-	nrv1	6786861	116.73	107.659	0.922299	0.0315338			1	1
FBgn0015777	2L	6789770	6798862	-	nrv2	6798862	59.995	52.2683	0.871212	0.00412862			1	1
FBgn0042189	2L	6799946	6800834	-	CG17376	6800834	0	0
FBgn0031859	2L	6801378	6802789	-	CG17377	6802789	0	0
FBgn0031860	2L	6803011	6804372	+	CG11236	6803011	0.0082245	0	0
FBgn0031861	2L	6804619	6805792	-	CG17375	6805792	0	0.0119555
FBgn0051632	2L	6822317	6839005	+	sens-2	6822317	0.0081925	0.0120465	1.47043			1
FBgn0017551	2L	6852324	6853876	+	Rca1	6852324	24.2547	23.7572	0.979491	0.838781
FBgn0086451	2L	6854170	6860864	+	l(2)k09022	6854170	24.986	23.2775	0.931618	0.514612
FBgn0031865	2L	6860903	6870387	-	Nha1	6870387	0.670982	0.680698	1.01448	0.988367
FBgn0031866	2L	6874900	6906658	+	neuroligin	6874900	0.0394715	0.0361625	0.916167			1
FBgn0042092	2L	6906666	6907844	-	CG13773	6907844	33.9747	31.1735	0.917552	0.383565
FBgn0031868	2L	6908083	6911423	+	Rat1	6908083	44.9314	45.3603	1.00954	0.951421
FBgn0011737	2L	6911090	6914138	-	wee	6914138	28.5363	28.2718	0.990731	0.898078
FBgn0028554	2L	6914300	6920210	-	x16	6920210	158.321	150.596	0.951207	0.207061		1		1
FBgn0052829	2L	6915581	6916445	-	CG32829	6916445	1.41053	1.4243	1.00976	0.992299
FBgn0026196	2L	6916753	6918743	-	nop5	6918743	231.649	196.835	0.849713	4.83717e-07		1
FBgn0004838	2L	6920704	6932057	+	Hrb27C	6920704	401.334	407.712	1.01589	0.963442			1	1
FBgn0262877	2L	6932121	6932552	+	CG43232	6932121	0.172766	0.286038	1.65564
FBgn0031869	2L	6932545	6942814	-	CG18304	6942814	0.043634	0.0910405	2.08646				1	1
FBgn0031871	2L	6943178	6945289	-	CG10158	6945289	42.4033	44.855	1.05782	0.848206
FBgn0031872	2L	6945464	6948808	-	ihog	6948808	13.1252	13.3777	1.01924	0.992095
FBgn0031873	2L	6949310	6950207	-	Gas41	6950207	57.0009	53.0572	0.930813	0.29465
FBgn0020616	2L	6950440	6954590	+	SA	6950440	41.0868	38.113	0.92762	0.251464
FBgn0031874	2L	6954585	6956872	-	CG13775	6956872	7.86721	7.22372	0.918206	0.706459
FBgn0031875	2L	6957010	6959104	+	CG3430	6957010	42.8606	40.1538	0.936849	0.306512
FBgn0031876	2L	6959099	6960285	-	Atac1	6960285	19.1288	20.785	1.08658	0.80781			1
FBgn0031877	2L	6960426	6961552	+	CG10399	6960426	23.416	19.9544	0.852169	0.0581339
FBgn0031878	2L	6961516	6964074	-	sip2	6964074	131.625	128.202	0.973994	0.41442
FBgn0021944	2L	6964421	6965812	+	Coprox	6964421	127.892	128.891	1.0078	0.911425			1
FBgn0026170	2L	6966780	6967644	-	smt3	6967644	1932.88	1727.82	0.893909	9.96903e-07			1
FBgn0016978	2L	6968711	6971737	-	snRNP-U1-70K	6971737	77.3907	73.5439	0.950293	0.246613			1
FBgn0031879	2L	6972828	7010312	-	uif	7010312	0.0076945	0.0110055	1.43031
FBgn0263026	2L	7012311	7012742	+	CG43321	7012311	0	0
FBgn0263027	2L	7013396	7014737	+	CG43322	7013396	1.5503	1.41007	0.90955	0.920597
FBgn0000053	2L	7014861	7023940	-	ade3	7023940	42.2401	35.9549	0.851203	0.00246052			1
FBgn0003046	2L	7021682	7022473	+	Pcp	7021682	0.19857	0.250494	1.26149				1
FBgn0051908	2L	7024825	7027295	-	CG31908	7027295	80.7203	85.4139	1.05815	0.761197			1
FBgn0031881	2L	7027594	7028959	+	CG3476	7027594	18.954	20.2428	1.06799	0.86959			1
FBgn0031882	2L	7030493	7032603	-	Rab30	7032603	19.9241	23.1077	1.15979	0.268277			1
FBgn0031883	2L	7032713	7037916	+	CG11266	7032713	87.297	83.8782	0.960836	0.336464		1	1	1
FBgn0262872	2L	7037823	7056010	+	milt	7037823	44.1766	47.1812	1.06801	0.778921			1	1
FBgn0031885	2L	7056301	7063586	+	Mnn1	7056301	8.57	8.68336	1.01323	0.985741
FBgn0051907	2L	7059318	7060851	-	CG31907	7060851	0.536323	0.403066	0.751536	0.838205
FBgn0040954	2L	7063986	7064467	+	CG13779	7063986	589.364	564.159	0.957233	0.260564
FBgn0031886	2L	7064431	7065837	-	Nuf2	7065837	57.4596	58.3332	1.0152	0.972277
FBgn0031887	2L	7067983	7069546	+	CG11289	7067983	0	0.0289995
FBgn0031888	2L	7069578	7084634	-	Pvf2	7084634	20.8361	34.6718	1.66403	6.29119e-15	1		1
FBgn0085407	2L	7099692	7156701	-	Pvf3	7156701	0.98498	1.37322	1.39416	0.659635		1
FBgn0031893	2L	7182236	7185530	+	CG4495	7182236	40.0127	42.9691	1.07389	0.724164
FBgn0031894	2L	7185461	7188068	-	CG4496	7188068	8.45204	7.68127	0.908807	0.642974
FBgn0031895	2L	7190431	7194588	-	CG4497	7194588	16.1907	14.6814	0.906777	0.417898
FBgn0031896	2L	7194908	7204264	-	CG4502	7204264	22.3997	26.5597	1.18571	0.108202			1	1
FBgn0031897	2L	7204798	7220029	-	CG13784	7220029	31.4704	32.3499	1.02795	0.988882			1	1
FBgn0263133	2L	7220369	7223081	-	ico	7223081	23.533	23.0172	0.97808	0.835954			1
FBgn0259111	2L	7223328	7249343	-	Ndae1	7249343	0.869303	1.27355	1.46503	0.596419		1	1	1
FBgn0264343	2L	7227734	7228641	+	CG43799	7227734	0.053757	0.157716	2.93387
FBgn0264344	2L	7232165	7232813	-	CG43800	7232813	0	0.0886085
FBgn0031900	2L	7250607	7252982	-	CG13786	7252982	0.03372	0.0190415	0.564695
FBgn0010453	2L	7255460	7277168	-	Wnt4	7277168	0.019519	0.021426	1.0977			1
FBgn0051909	2L	7257512	7258205	+	CG31909	7257512	0	0
FBgn0004009	2L	7307161	7316265	+	wg	7307161	0.018373	0.0140475	0.764573
FBgn0031902	2L	7334801	7352542	+	Wnt6	7334801	2.71626	2.13666	0.786619	0.604792
FBgn0031903	2L	7364820	7377528	+	Wnt10	7364820	0.0282815	0.0312725	1.10576			1
FBgn0002938	2L	7377718	7384344	+	ninaC	7377718	0.019416	0.023205	1.19515			1
FBgn0031904	2L	7384486	7388248	-	CG5149	7388248	54.0754	49.117	0.908304	0.0596566
FBgn0031905	2L	7388537	7390902	+	CG5155	7388537	0.020742	0.004743	0.228666
FBgn0031906	2L	7390984	7398403	-	CG5160	7398403	0.652181	0.77694	1.19129	0.927015
FBgn0031907	2L	7395832	7404526	+	CG5171	7395832	0.184589	0.216751	1.17423
FBgn0031908	2L	7405227	7408600	+	CG5177	7405227	0.251222	0.188872	0.751813
FBgn0031909	2L	7408533	7409809	-	CG5181	7409809	48.3811	44.742	0.924784	0.217657
FBgn0031910	2L	7410909	7412229	+	CG15818	7410909	6.32671	7.01049	1.10808	0.862892
FBgn0028387	2L	7412417	7422736	+	chm	7412417	13.2556	12.2281	0.922482	0.600241			1
FBgn0031912	2L	7426866	7430329	+	CG5261	7426866	83.2557	85.5634	1.02772	0.985995			1	1
FBgn0031913	2L	7430530	7433516	-	CG5958	7433516	154.808	151.131	0.976251	0.543662			1
FBgn0031914	2L	7437492	7445883	+	CG5973	7437492	0.27889	0.517186	1.85444	0.576422			1
FBgn0025697	2L	7445355	7451167	-	santa-maria	7451167	0.16839	0.198054	1.17616			1
FBgn0041247	2L	7452525	7454169	-	Gr28a	7454169	0	0.0160795				1
FBgn0045495	2L	7454825	7462247	-	Gr28b	7462247	0.0061165	0.027674	4.52448
FBgn0031918	2L	7466543	7472493	+	CG6055	7466543	1.06559	0.925946	0.868956	0.892112
FBgn0260486	2L	7472513	7496307	-	CG42533	7496307	37.1817	35.5525	0.956181	0.592036			1
FBgn0031920	2L	7474704	7476952	+	CG6441	7474704	5.28155	5.12503	0.970367	0.926203
FBgn0011283	2L	7496791	7497365	-	Pbprp5	7497365	0	0
FBgn0085403	2L	7497805	7576604	-	Rapgap1	7576604	0.558972	0.783033	1.40084	0.774754		1		1
FBgn0031923	2L	7578233	7578559	-	CG13791	7578559	0	0.059576
FBgn0083141	2L	7581932	7583334	+	Spn7	7581932	0.007678	0	0
FBgn0031925	2L	7605600	7607703	+	Cyp4d21	7605600	0	0				1
FBgn0031926	2L	7608390	7616528	+	CG6739	7608390	0.019505	0.007666	0.393027
FBgn0264087	2L	7642005	7675078	-	Slob	7675078	0.022912	0.033135	1.44619			1
FBgn0040299	2L	7666047	7689459	+	Myo28B1	7666047	0.156951	0.174419	1.11129			1	1	1
FBgn0031929	2L	7689376	7691057	-	CG18585	7691057	0.0285925	0.114862	4.01719
FBgn0031930	2L	7691109	7692683	-	CG7025	7692683	0.006948	0.0247595	3.56354
FBgn0262880	2L	7693030	7693821	+	CG43235	7693030	0.037902	0	0
FBgn0041182	2L	7693800	7701585	-	TepII	7701585	31.6349	43.626	1.37904	1.90553e-05			1
FBgn0041181	2L	7702807	7710697	+	TepIII	7702807	0.0413435	0.024128	0.583598
FBgn0031934	2L	7711020	7714032	+	Ntl	7711020	0.024461	0.0166675	0.681391
FBgn0053296	2L	7714069	7716645	-	CG33296	7716645	0.025016	0.03962	1.58379
FBgn0031935	2L	7716972	7719487	-	CG13793	7719487	2.32887	1.08777	0.467081	0.0104092	1
FBgn0031936	2L	7719847	7722823	-	CG13794	7722823	9.36023	4.75519	0.508021	1.74241e-08	1
FBgn0031937	2L	7723310	7726298	-	CG13795	7726298	89.4472	80.5234	0.900234	0.00610295
FBgn0031939	2L	7727150	7732668	-	CG13796	7732668	0.115419	0.138818	1.20273
FBgn0260479	2L	7734411	7738795	-	CG31904	7738795	0	0.013714
FBgn0014454	2L	7740552	7741542	-	Acp1	7741542	0.035681	0	0
FBgn0031940	2L	7743677	7744841	-	CG7214	7744841	0.0282945	0.0332505	1.17516
FBgn0031941	2L	7747343	7747874	+	CG7211	7747343	0	0
FBgn0031942	2L	7752168	7753156	-	CG7203	7753156	0.031899	0	0
FBgn0031944	2L	7754191	7765716	+	CG7196	7754191	0.019289	0.0213565	1.10719
FBgn0031943	2L	7756317	7756934	+	CG14538	7756317	0	0.022245
FBgn0031945	2L	7767649	7775033	+	CG7191	7767649	0.240599	0.287579	1.19526
FBgn0020880	2L	7775804	7778027	-	CG7179	7778027	0.0162805	0.037569	2.30761
FBgn0003961	2L	7780085	7781415	+	Uro	7780085	0.0160255	0.079943	4.98849
FBgn0031946	2L	7781503	7782627	+	CG7164	7781503	0.0092455	0.0329335	3.56211
FBgn0031947	2L	7782857	7786063	+	CG7154	7782857	24.4408	22.4949	0.920383	0.346552
FBgn0031948	2L	7786157	7790557	-	CG7149	7790557	10.8759	9.20607	0.846461	0.238619			1
FBgn0025687	2L	7791406	7795958	-	LKR	7795958	95.4235	124.791	1.30776	9.84876e-12			1
FBgn0031950	2L	7796308	7799846	-	Herp	7799846	31.4087	30.4876	0.970674	0.728994			1
FBgn0031951	2L	7800167	7802008	+	r2d2	7800167	41.4417	41.9733	1.01283	0.965388			1
FBgn0031952	2L	7802415	7810697	-	cdc14	7810697	12.9225	12.8021	0.990687	0.935392			1
FBgn0261800	2L	7811440	7820771	+	LanB1	7811440	79.2048	60.5817	0.764875	3.59839e-09			1
FBgn0027515	2L	7821151	7825350	+	CG7115	7821151	15.0863	13.4768	0.893314	0.341239			1
FBgn0020618	2L	7825347	7827246	-	Rack1	7827246	2083.97	2079.51	0.997857	0.546739			1
FBgn0004177	2L	7827743	7832745	+	mts	7827743	350.344	328.962	0.938969	0.00330308			1
FBgn0262546	2L	7839874	7840332	-	CG43100	7840332	0	0.033993
FBgn0031954	2L	7840481	7841262	+	CG14537	7840481	0	0.032106
FBgn0031955	2L	7844905	7855255	-	CG14535	7855255	0.008131	0.0194575	2.393			1
FBgn0040099	2L	7857077	7858136	+	lectin-28C	7857077	0.0768125	0.120301	1.56616
FBgn0031957	2L	7857957	7860838	-	TwdlE	7860838	0.0288175	0.058062	2.01482
FBgn0045038	2L	7864639	7871432	-	Proct	7871432	0.0420965	0.0588275	1.39744			1
FBgn0031959	2L	7873495	7879550	-	spz3	7879550	0.042057	0.040505	0.963098
FBgn0031961	2L	7883468	7887489	-	CG7102	7887489	0.380643	0.323559	0.850033
FBgn0261790	2L	7884932	7885425	-	SmE	7885425	448.432	445.556	0.993588	0.721412
FBgn0083968	2L	7885503	7886109	+	CG34132	7885503	105.013	98.6402	0.939311	0.274082
FBgn0051902	2L	7887693	7889129	-	Spn28Da	7889129	0.0412145	0.079618	1.9318
FBgn0053121	2L	7889288	7890594	-	Spn28Db	7890594	0.0182795	0.0191225	1.04612
FBgn0085450	2L	7891310	7984196	-	Snoo	7984196	5.62982	5.70275	1.01295	0.988525		1	1	1
FBgn0031968	2L	7983946	7986785	+	CG7231	7983946	0.326179	0.276373	0.847303
FBgn0031969	2L	7986786	7994184	-	pes	7994184	46.0844	52.3359	1.13565	0.15125			1
FBgn0031970	2L	7994838	7998151	-	CG7227	7998151	0.0922695	0.0806605	0.874184				1
FBgn0031971	2L	7998934	7999743	+	CG7224	7998934	263.663	178.867	0.678391	1.34782e-32				1
FBgn0031972	2L	7999670	8004313	-	Wwox	8004313	13.6809	13.1789	0.963307	0.861354			1	1
FBgn0031973	2L	8004548	8007253	-	Spn28D	8007253	0.59509	1.14054	1.91659	0.249657			1
FBgn0031974	2L	8008321	8009477	-	CG12560	8009477	3.73387	5.03001	1.34713	0.247579			1
FBgn0054010	2L	8009603	8010635	-	CG34010	8010635	0.295247	0.425823	1.44226				1
FBgn0031975	2L	8011405	8026898	+	Tg	8011405	2.38525	3.30072	1.3838	0.384546
FBgn0031976	2L	8026914	8039788	-	CG7367	8039788	0.0360645	0.05251	1.456				1	1
FBgn0031977	2L	8029462	8030565	+	baf	8029462	639.342	649.544	1.01596	0.952433			1
FBgn0044323	2L	8030721	8040826	+	Cka	8030721	78.972	83.9975	1.06364	0.706787			1	1
FBgn0031979	2L	8041106	8041879	+	CG7429	8041106	9.60866	9.64866	1.00416	0.973719
FBgn0031980	2L	8041880	8042859	-	RpL36A	8042859	6078.46	6359.34	1.04621	0.800748			1
FBgn0031981	2L	8043471	8054326	+	CG7466	8043471	7.94838	8.70682	1.09542	0.85592
FBgn0011230	2L	8054322	8071624	-	poe	8071624	44.0823	45.5285	1.03281	0.97624			1
FBgn0013531	2L	8071812	8072848	-	MED20	8072848	36.0659	36.1571	1.00253	0.931463			1
FBgn0010287	2L	8072895	8073948	+	Trf	8072895	53.9926	51.2443	0.949098	0.411027			1
FBgn0020240	2L	8074117	8082982	-	Mcr	8082982	17.4751	17.7407	1.0152	0.98387			1
FBgn0261822	2L	8083420	8116531	+	Bsg	8083420	127.016	149.023	1.17326	0.00206223		1	1	1
FBgn0031985	2L	8116965	8124001	-	mon2	8124001	66.5998	68.606	1.03012	0.977546
FBgn0031986	2L	8124329	8125799	+	CG8673	8124329	2.24493	1.49378	0.665399	0.245361
FBgn0031987	2L	8125668	8126876	-	CG12375	8126876	68.4569	62.1573	0.907977	0.0220684			1
FBgn0031988	2L	8127024	8133989	+	CG8668	8127024	112.873	119.539	1.05906	0.691455			1
FBgn0031990	2L	8134247	8159575	-	CG8552	8159575	45.901	45.0572	0.981617	0.801792			1
FBgn0261830	2L	8143488	8144027	-	CG42762	8144027	0.0547625	0	0
FBgn0261831	2L	8144391	8145088	-	CG42763	8145088	0.056797	0.252118	4.43893
FBgn0263256	2L	8145758	8158786	+	CG43394	8145758	0.552302	0.606825	1.09872	0.97624			1
FBgn0051606	2L	8147626	8148356	+	CG31606	8147626	0.0549905	0.136933	2.49012
FBgn0261064	2L	8159840	8161800	+	Rbsn-5	8159840	43.9104	48.6407	1.10772	0.412108			1
FBgn0031992	2L	8161794	8162389	-	CG8498	8162389	248.484	245.768	0.989068	0.7918			1
FBgn0031993	2L	8163298	8190044	+	Piezo	8163298	19.7629	21.2089	1.07317	0.86325			1	1
FBgn0013442	2L	8180222	8181331	+	fos28F	8180222	0.239446	0.210986	0.881144
FBgn0083970	2L	8190297	8190781	-	CG34134	8190781	10.2873	11.7362	1.14085	0.603509
FBgn0031995	2L	8190954	8196893	-	CG8475	8196893	35.7914	36.1339	1.00957	0.956145
FBgn0031996	2L	8197196	8198813	+	CG8460	8197196	54.0079	52.462	0.971377	0.614278
FBgn0031997	2L	8198959	8200652	+	CG8455	8198959	19.9801	19.792	0.990583	0.923638
FBgn0031998	2L	8200465	8205128	-	CG8451	8205128	22.3395	14.2869	0.639538	1.02822e-08	1
FBgn0031999	2L	8206206	8209639	+	CG8419	8206206	0.110958	0.117544	1.05936
FBgn0003607	2L	8209626	8211122	-	Su(var)205	8211122	643.991	596.655	0.926495	0.000618743
FBgn0015299	2L	8211347	8211938	+	Ssb-c31a	8211347	513.344	518.212	1.00948	0.915577
FBgn0032000	2L	8212039	8212902	-	CG8372	8212902	55.623	69.0589	1.24155	0.000332254
FBgn0032001	2L	8212959	8214135	+	CG8360	8212959	71.3127	78.141	1.09575	0.33143
FBgn0032002	2L	8214045	8215239	+	CG8353	8214045	6.08109	5.47907	0.901001	0.721519
FBgn0032003	2L	8215915	8216901	+	CG8349	8215915	0.723023	0.555118	0.767774	0.825285
FBgn0032004	2L	8216851	8218017	-	CG8292	8218017	42.2807	52.8974	1.2511	0.00376524
FBgn0032005	2L	8218071	8220741	-	Snx6	8220741	293.44	296.57	1.01067	0.903927
FBgn0032006	2L	8220980	8239878	-	Pvr	8239878	371.217	309.003	0.832406	9.34085e-11			1
FBgn0028987	2L	8240414	8241800	-	Spn2	8241800	0.0078905	0.0186575	2.36455
FBgn0032008	2L	8242632	8243426	+	CG14277	8242632	0.0378235	0	0
FBgn0262359	2L	8243320	8244003	-	CG43057	8244003	0.023749	0	0
FBgn0032010	2L	8244160	8257502	-	CG8086	8257502	0.439937	0.4005	0.910359	0.958155		1
FBgn0003502	2L	8258755	8301079	-	Btk29A	8301079	17.5359	19.2416	1.09727	0.71089		1	1
FBgn0261020	2L	8301345	8302985	-	wol	8302985	109.687	118.798	1.08306	0.373861			1
FBgn0032013	2L	8303429	8305376	+	Scgalpha	8303429	0.289616	0.182459	0.630006
FBgn0032014	2L	8305586	8306741	+	CG7840	8305586	69.9108	74.0823	1.05967	0.768544
FBgn0032015	2L	8306696	8308192	-	CG7830	8308192	174.09	170.041	0.976739	0.483669
FBgn0032016	2L	8308427	8309961	+	CG7818	8308427	43.1043	43.1041	0.999997	0.911425
FBgn0032017	2L	8309876	8311195	-	CG7810	8311195	10.1458	9.45408	0.931823	0.718548			1
FBgn0032018	2L	8311399	8317011	+	CG7806	8311399	23.9484	24.6536	1.02945	0.988465			1
FBgn0262598	2L	8316889	8319908	-	mtsh	8319908	20.9428	19.1881	0.916215	0.382085			1
FBgn0032020	2L	8320328	8321285	+	CG7787	8320328	77.3688	82.0033	1.0599	0.747013			1
FBgn0032021	2L	8321280	8325262	-	CG7781	8325262	2.2102	1.22766	0.555453	0.0540921			1
FBgn0032022	2L	8327456	8332911	+	CG14275	8327456	0.275359	0.578096	2.09943	0.382797			1
FBgn0032023	2L	8338287	8342056	+	CG14274	8338287	18.8124	21.4646	1.14098	0.388259
FBgn0032024	2L	8342695	8344378	+	CG14273	8342695	11.8674	19.552	1.64754	2.83264e-07	1
FBgn0032025	2L	8346620	8350197	+	CG7778	8346620	0.807261	0.856378	1.06084	0.985637
FBgn0051901	2L	8352187	8355172	+	Mur29B	8352187	0.105669	0.231278	2.1887
FBgn0032026	2L	8355678	8362447	-	CG7627	8362447	23.9676	29.8919	1.24718	0.0138762			1
FBgn0010265	2L	8363699	8364609	-	RpS13	8364609	7070.89	7087.77	1.00239	0.760367			1
FBgn0261437	2L	8364832	8365663	+	CSN8	8364832	106.143	102.193	0.962786	0.302172
FBgn0260439	2L	8366009	8370082	+	Pp2A-29B	8366009	324.658	313.841	0.96668	0.0916107
FBgn0032029	2L	8370513	8374250	+	CG17292	8370513	28.7345	25.8858	0.900858	0.159176
FBgn0032030	2L	8374461	8375549	+	Wdr82	8374461	89.8333	95.0778	1.05838	0.725629
FBgn0032031	2L	8375502	8376797	-	CG13390	8376797	38.6763	39.2246	1.01418	0.978786
FBgn0032032	2L	8377035	8378206	+	CG17294	8377035	32.3767	33.632	1.03877	0.952959
FBgn0027094	2L	8378262	8381764	-	Aats-ala	8381764	175.75	182.893	1.04065	0.910522			1
FBgn0032033	2L	8381821	8382807	-	CG13392	8382807	21.1214	19.4441	0.920585	0.448098			1
FBgn0032034	2L	8382861	8383657	+	Rcd4	8382861	93.0412	105.036	1.12892	0.0385225			1
FBgn0263852	2L	8383612	8384137	-	l(2)k12914	8384137	501.395	463.812	0.925043	0.000902057			1
FBgn0032036	2L	8384455	8388804	+	CG13384	8384455	46.5795	58.2199	1.2499	0.000103767			1
FBgn0262001	2L	8388728	8389331	-	CG42819	8389331	0.0197605	0.0452895	2.29192
FBgn0262002	2L	8389881	8392398	-	CG42820	8392398	0.003666	0.013097	3.57256
FBgn0015583	2L	8392456	8393222	-	Acp29AB	8393222	0	0
FBgn0040098	2L	8393489	8394280	-	lectin-29Ca	8394280	0	0
FBgn0040958	2L	8394446	8395122	-	Peritrophin-15b	8395122	0.107472	0	0
FBgn0040959	2L	8395665	8396096	-	Peritrophin-15a	8396096	0	0.249854
FBgn0032039	2L	8396713	8397886	+	CG13385	8396713	0.036023	0.067803	1.88221
FBgn0032040	2L	8399044	8399972	+	CG13386	8399044	22.7334	32.4284	1.42646	7.08327e-07
FBgn0051898	2L	8400457	8401477	+	CG31898	8400457	18.2222	15.5746	0.854705	0.0990159
FBgn0001084	2L	8401476	8403280	-	fy	8403280	9.90594	8.59203	0.867361	0.365222
FBgn0020497	2L	8403575	8408853	+	emb	8403575	141.243	136.601	0.967142	0.372909
FBgn0014417	2L	8408970	8411868	-	CG13397	8411868	60.6614	63.386	1.04491	0.911382			1
FBgn0032042	2L	8412144	8415256	-	CG13398	8415256	11.9007	13.7523	1.15559	0.481514			1
FBgn0027932	2L	8415690	8430984	+	Akap200	8415690	543.438	488.173	0.898305	8.87291e-08			1	1
FBgn0001137	2L	8431086	8433598	-	grk	8433598	22.5323	23.7356	1.05341	0.920588
FBgn0027490	2L	8434058	8437346	-	D12	8437346	16.3798	15.4701	0.944465	0.696275
FBgn0002887	2L	8437411	8442352	+	mus201	8437411	12.1828	13.7358	1.12748	0.687735
FBgn0043002	2L	8437411	8442352	+	Chrac-14	8437411	210.598	200.927	0.954076	0.071794
FBgn0051897	2L	8442447	8445660	+	CG31897	8442447	0.642884	0.684822	1.06523	0.987734
FBgn0027780	2L	8445861	8449571	-	U26	8449571	9.83169	9.53813	0.97014	0.89242
FBgn0026718	2L	8449691	8463990	-	fu12	8463990	65.7471	69.4724	1.05666	0.845569			1
FBgn0029173	2L	8464488	8466693	+	fu2	8464488	19.5056	19.7252	1.01126	0.974216
FBgn0262029	2L	8466830	8488671	+	d	8466830	0.104256	0.147157	1.41151
FBgn0053194	2L	8477349	8478088	+	CheA29a	8477349	0.032944	0.038511	1.16898
FBgn0264340	2L	8482374	8483005	+	CG43796	8482374	0	0.0215575
FBgn0032047	2L	8488981	8490546	+	CG13088	8488981	5.85755	5.72642	0.977613	0.937492
FBgn0263314	2L	8490739	8491360	+	CG43400	8490739	0.0218575	0	0
FBgn0032048	2L	8491868	8506845	-	Dh31	8506845	0.124511	0.0776475	0.62362			1
FBgn0032049	2L	8495108	8496307	-	Bace	8496307	0.017023	0.037793	2.22011
FBgn0032050	2L	8509251	8511844	-	CG13096	8511844	139.615	131.103	0.939029	0.0379755
FBgn0032051	2L	8512174	8514868	-	CG13097	8514868	45.621	42.9361	0.941147	0.324927
FBgn0032052	2L	8515096	8516755	+	CG13089	8515096	63.2546	63.1129	0.997761	0.868915
FBgn0032053	2L	8516753	8517380	-	mRpL51	8517380	98.8448	94.734	0.958412	0.491518
FBgn0032054	2L	8517411	8519176	+	CG13090	8517411	34.4485	36.3377	1.05484	0.889842
FBgn0032055	2L	8519690	8521809	+	CG13091	8519690	0.053962	0.050152	0.929395
FBgn0016122	2L	8521933	8525740	+	Acer	8521933	2.07232	1.9355	0.93398	0.91986
FBgn0250903	2L	8524999	8528505	-	lmg	8528505	18.1702	19.8644	1.09323	0.820397
FBgn0085470	2L	8524999	8528505	-	CG34441	8528505	18.37	19.5129	1.06221	0.911382
FBgn0028394	2L	8529141	8541439	+	CG17834	8529141	16.2659	15.2785	0.939299	0.679567			1
FBgn0011259	2L	8542147	8671917	+	Sema-1a	8542147	3.84915	5.83765	1.51661	0.0277696	1	1	1	1
FBgn0001114	2L	8672043	8676811	+	Glt	8672043	328.781	293.821	0.893669	6.97897e-06			1
FBgn0032057	2L	8676848	8679782	-	CG9287	8679782	0.065532	0.169728	2.58999
FBgn0032058	2L	8681403	8684350	-	CG9289	8684350	0.279905	0.322694	1.15287				1
FBgn0032059	2L	8684815	8685954	-	PrBP	8685954	43.5831	44.0513	1.01074	0.955786			1
FBgn0260861	2L	8686231	8687052	+	Trs23	8686231	47.682	50.3369	1.05568	0.88914			1
FBgn0004914	2L	8687281	8709038	-	Hnf4	8709038	83.5004	75.1554	0.90006	0.0135748			1
FBgn0032061	2L	8705572	8707440	+	CG9314	8705572	2.23008	2.46114	1.10361	0.939226			1
FBgn0003209	2L	8709880	8740660	-	raw	8740660	25.3008	28.8392	1.13986	0.289113		1	1	1
FBgn0032065	2L	8752305	8753209	+	CG12438	8752305	0	0
FBgn0032066	2L	8765361	8768708	-	CG9463	8768708	0.019908	0.0033075	0.166139
FBgn0032067	2L	8769175	8772344	-	CG9465	8772344	0.051801	0.0104855	0.202419
FBgn0032068	2L	8772948	8776257	-	CG9466	8776257	0.009423	0.009915	1.05221
FBgn0032069	2L	8777661	8781251	-	CG9468	8781251	0	0.0032015
FBgn0261627	2L	8781897	8782494	-	CG42710	8782494	0	0
FBgn0261629	2L	8809400	8810032	+	CG42712	8809400	0	0
FBgn0029123	2L	8825625	8829670	+	SoxN	8825625	0.039721	0.05968	1.50248				1	1
FBgn0052986	2L	8862776	8863743	+	CG32986	8862776	0	0
FBgn0052987	2L	8863811	8864847	+	CG32987	8863811	0	0
FBgn0052988	2L	8864864	8865692	+	CG32988	8864864	0	0
FBgn0052983	2L	8865850	8866659	+	CG32983	8865850	0	0
FBgn0032072	2L	8866767	8867686	+	CG9483	8866767	0	0
FBgn0261630	2L	8891489	8892180	+	CG42713	8891489	0	0.021896
FBgn0085427	2L	8898804	8933382	+	CG34398	8898804	0.021284	0.0382695	1.79804			1
FBgn0032074	2L	8933964	8936096	+	Tsp29Fa	8933964	0.023702	0.07394	3.11957
FBgn0032075	2L	8937390	8939746	+	Tsp29Fb	8937390	0.0457605	0.0412215	0.90081
FBgn0032076	2L	8939780	8943264	-	CG9510	8943264	7.00835	6.74183	0.96197	0.895793			1
FBgn0032077	2L	8939780	8943264	-	CG9515	8943264	7.66829	6.43806	0.839569	0.318064			1
FBgn0032078	2L	8943454	8951200	-	C1GalTA	8951200	20.0506	27.3093	1.36202	0.000108719			1
FBgn0032079	2L	8953481	8958977	-	CG31886	8958977	70.2712	57.4626	0.817726	1.18749e-06			1	1
FBgn0032080	2L	8959255	8962354	-	CG9525	8962354	0.371157	0.437262	1.17811	0.945089		1
FBgn0052985	2L	8962533	8964620	+	CG32985	8962533	5.14061	4.62348	0.899402	0.732302
FBgn0052984	2L	8964982	8967035	+	CG32984	8964982	9.06957	10.6979	1.17954	0.452502
FBgn0032082	2L	8967535	8970627	+	CG18088	8967535	30.1923	40.565	1.34356	3.53867e-06
FBgn0032083	2L	8970520	8975428	-	CG9541	8975428	0.113886	0.0993045	0.871964				1
FBgn0032084	2L	8977834	8984872	-	CG13101	8984872	0.569842	0.618263	1.08497	0.981305			1
FBgn0040963	2L	8980659	8981432	+	CG18662	8980659	0.112338	0.0624295	0.555729
FBgn0011705	2L	8985936	8989539	-	rost	8989539	15.74	15.8193	1.00504	0.960471			1
FBgn0032085	2L	8991967	8993632	+	CG9555	8991967	0.389258	0.380041	0.976322	0.986019
FBgn0013746	2L	8993818	8997379	-	alien	8997379	89.6926	86.0028	0.958862	0.319605
FBgn0032086	2L	8994463	8995546	+	CG17906	8994463	0	0.018714
FBgn0040964	2L	8997605	8998544	+	CG18661	8997605	32.3842	30.9461	0.955594	0.579398
FBgn0015316	2L	8998537	8999468	+	Try29F	8998537	3.63947	3.37468	0.927246	0.873135
FBgn0032087	2L	9010586	9011358	+	CG9568	9010586	0	0.105075
FBgn0032088	2L	9012193	9014149	+	CG13102	9012193	0.213235	0.245391	1.1508
FBgn0032089	2L	9012885	9014070	-	Rcd-1r	9014070	1.469	1.34855	0.918012	0.930638
FBgn0032090	2L	9024450	9025404	-	CG9582	9025404	0	0
FBgn0051708	2L	9051631	9071162	-	CG31708	9071162	0.005357	0	0			1
FBgn0032094	2L	9077121	9077988	+	CG12439	9077121	0	0
FBgn0032095	2L	9084107	9089440	+	Toll-4	9084107	0.00251	0.0030275	1.20618
FBgn0051609	2L	9097627	9098176	+	CG31609	9097627	0	0
FBgn0032096	2L	9111814	9113285	+	Or30a	9111814	0	0
FBgn0052982	2L	9125736	9163721	+	CG32982	9125736	26.0876	29.8711	1.14503	0.26929			1
FBgn0032100	2L	9164235	9165426	+	CG13108	9164235	0.0720005	0.137293	1.90683
FBgn0032101	2L	9165421	9166514	-	CG9586	9166514	128.44	132.147	1.02886	0.983757		1	1	1
FBgn0041092	2L	9166778	9250211	+	tai	9166778	21.2549	23.9886	1.12862	0.505447		1	1	1
FBgn0032104	2L	9250088	9251042	-	aust	9251042	0.283844	0.163403	0.57568
FBgn0032105	2L	9251472	9253118	-	borr	9253118	137.229	127.812	0.931377	0.0277506
FBgn0028433	2L	9253037	9295521	+	Ggamma30A	9253037	0.0337875	0.107105	3.16994			1
FBgn0040097	2L	9254076	9254854	-	lectin-30A	9254854	0	0.0162525
FBgn0263984	2L	9256563	9295521	+	CG43733	9256563	0.0417105	0.039451	0.945829			1
FBgn0262033	2L	9304437	9305007	-	CG42844	9305007	0	0
FBgn0032109	2L	9327744	9330067	+	CG17005	9327744	0	0
FBgn0010314	2L	9330767	9331981	+	Cks30A	9330767	58.3987	55.9113	0.957407	0.432818
FBgn0026439	2L	9333568	9341925	+	Eaat1	9333568	0.0834775	0.102396	1.22662
FBgn0032110	2L	9342832	9344491	+	CG3748	9342832	0.01094	0	0
FBgn0263082	2L	9349557	9349875	+	CG43350	9349557	0	0
FBgn0032111	2L	9350470	9350996	+	CG13110	9350470	0	0
FBgn0263323	2L	9364297	9364991	+	CG43404	9364297	0	0
FBgn0085210	2L	9367640	9368434	+	CG34181	9367640	0	0
FBgn0085395	2L	9370309	9415156	-	Shawl	9415156	0.819141	0.988785	1.2071	0.904715		1	1
FBgn0012036	2L	9387389	9391567	+	Aldh	9387389	398.038	383.51	0.9635	0.159492			1
FBgn0032115	2L	9396999	9397988	-	CG4438	9397988	0.014626	0.0152295	1.04126
FBgn0032116	2L	9416593	9426342	+	CG3759	9416593	0.00805	0	0
FBgn0000640	2L	9426860	9427835	+	Fbp2	9426860	0.0126335	0.0658645	5.21348
FBgn0262036	2L	9427912	9428740	+	CG42847	9427912	0.015752	0.0163625	1.03876
FBgn0032117	2L	9428771	9431029	-	FucTB	9431029	7.92171	8.29124	1.04665	0.966034			1
FBgn0011232	2L	9431405	9435341	+	scat	9431405	15.0196	16.0182	1.06649	0.906506
FBgn0032119	2L	9435399	9436842	+	CG3769	9435399	0.0511945	0.058543	1.14354
FBgn0085211	2L	9436804	9437227	+	RpS28-like	9436804	0	0
FBgn0002973	2L	9437469	9464184	+	numb	9437469	14.9148	13.539	0.907756	0.481773			1
FBgn0053723	2L	9440011	9440740	-	CG33723	9440740	0	0
FBgn0004868	2L	9491176	9494796	-	Gdi	9494796	156.461	161.199	1.03028	0.963527			1
FBgn0032120	2L	9495474	9520696	+	CG33298	9495474	13.0102	11.2098	0.861616	0.227917		1	1
FBgn0032123	2L	9521214	9540060	+	Oatp30B	9521214	0.427665	0.478068	1.11786	0.970123			1
FBgn0032122	2L	9528515	9529648	+	CG31883	9528515	0	0					1
FBgn0032124	2L	9540631	9542480	+	CG17855	9540631	0.0414015	0.066411	1.60407
FBgn0032125	2L	9542878	9543478	+	Cpr30B	9542878	0.098873	0.0272815	0.275925
FBgn0032126	2L	9544175	9544792	+	CG13113	9544175	0	0
FBgn0032127	2L	9545811	9547424	+	CG13114	9545811	0	0
FBgn0032129	2L	9547720	9566750	-	jp	9566750	0.0975935	0.124271	1.27335			1
FBgn0032130	2L	9568892	9573572	+	CG3838	9568892	20.092	20.0258	0.99671	0.93448			1
FBgn0028479	2L	9573563	9576768	-	Mtpalpha	9576768	189.661	183.151	0.965678	0.236276
FBgn0051709	2L	9578536	9579638	-	CG31709	9579638	0	0.0241505
FBgn0014179	2L	9579449	9581742	-	gcm	9581742	0.003953	0.047237	11.9497
FBgn0032131	2L	9589476	9591783	+	CG3841	9589476	0	0.005424
FBgn0032132	2L	9598940	9600853	-	CG4382	9600853	0.0213675	0.0184245	0.862267
FBgn0019809	2L	9608479	9612706	+	gcm2	9608479	0.023049	0.0291345	1.26402
FBgn0040070	2L	9613165	9616048	+	Trx-2	9613165	832.748	860.201	1.03297	0.944112			1
FBgn0032135	2L	9616469	9623109	+	GlcAT-S	9616469	7.10947	6.75225	0.949753	0.85986			1
FBgn0051882	2L	9624452	9625285	-	CG31882	9625285	0	0
FBgn0032136	2L	9634201	9656026	+	CG15828	9634201	29.7807	23.9933	0.805667	0.00329445		1	1
FBgn0053299	2L	9656600	9657347	+	CG33299	9656600	3.49245	4.2907	1.22857	0.632282
FBgn0000273	2L	9682315	9699293	-	Pka-C1	9699293	18.9186	19.6602	1.0392	0.965388			1	1
FBgn0015393	2L	9699791	9700459	+	hoip	9699791	643.553	576.033	0.895081	0.00120337			1
FBgn0011207	2L	9700796	9708883	+	pelo	9700796	32.4299	31.5116	0.971687	0.763613			1
FBgn0051710	2L	9702964	9705944	-	CG31710	9705944	6.15971	7.33519	1.19083	0.554392			1
FBgn0032138	2L	9708921	9711269	-	CG4364	9711269	135.018	140.908	1.04363	0.864937			1
FBgn0028704	2L	9712583	9746483	-	Nckx30C	9746483	0.0332015	0.084122	2.53368			1	1
FBgn0032139	2L	9729940	9730945	+	CG13116	9729940	0.369314	0.653845	1.77043	0.506484			1
FBgn0032140	2L	9736645	9737329	+	CG13117	9736645	133.044	255.337	1.91919	3.47719e-76	1		1
FBgn0015035	2L	9747839	9750071	-	Cyp4e3	9750071	0.0317735	0.0296515	0.933215
FBgn0022720	2L	9758338	9762375	+	zf30C	9758338	54.5269	56.4331	1.03496	0.956152		1
FBgn0011291	2L	9762364	9763244	-	Taf11	9763244	34.083	35.5581	1.04328	0.939226			1
FBgn0025117	2L	9763345	9765338	+	und	9763345	104.078	107.703	1.03482	0.944562			1
FBgn0032142	2L	9765357	9766912	-	CG13120	9766912	0.291062	0.33097	1.13711
FBgn0032143	2L	9767059	9768727	+	CG4017	9767059	0.036779	0.013415	0.364746
FBgn0032144	2L	9769067	9770409	+	CG17633	9769067	0.0385725	0.0164405	0.426223
FBgn0032145	2L	9770395	9770996	-	CG13121	9770996	0	0
FBgn0065108	2L	9771155	9773044	-	ppk16	9773044	0.011426	0.027256	2.38544
FBgn0065109	2L	9773108	9775030	-	ppk11	9775030	0.0177365	0	0
FBgn0032147	2L	9782390	9788499	+	IP3K1	9782390	157.196	154.871	0.985213	0.560443
FBgn0032149	2L	9790667	9791958	+	CG4036	9790667	48.9549	46.8894	0.957808	0.490303
FBgn0032150	2L	9791961	9793107	-	CG13123	9793107	5.95055	5.64715	0.949012	0.888453
FBgn0032151	2L	9793424	9886250	-	nAcRalpha-30D	9886250	0.0251	0.0442995	1.76492			1	1	1
FBgn0029174	2L	9888098	9890119	+	FKBP59	9888098	181.714	179.244	0.986413	0.605946
FBgn0085212	2L	9890061	9890772	-	CG34183	9890772	39.9144	36.123	0.905012	0.130102
FBgn0032153	2L	9890885	9891336	+	CG4537	9890885	11.4299	12.8054	1.12034	0.70522
FBgn0032154	2L	9891255	9893433	-	CG5924	9893433	13.3032	13.1023	0.984902	0.917174			1
FBgn0010520	2L	9895281	9896104	+	Bka	9895281	43.2831	39.7694	0.918822	0.176986
FBgn0004867	2L	9896265	9897521	-	RpS2	9897521	3273.76	3330.3	1.01727	0.955745				1
FBgn0053300	2L	9897820	9903128	-	Muc30E	9903128	0.431013	0.361588	0.838925	0.923638		1		1
FBgn0032156	2L	9903379	9908633	-	CG13124	9908633	62.6835	68.3551	1.09048	0.405766		1	1	1
FBgn0032157	2L	9908830	9912608	-	Etl1	9912608	32.2375	32.5802	1.01063	0.964739			1
FBgn0024285	2L	9912911	9915044	+	Srp54	9912911	104.084	112.15	1.0775	0.423342			1
FBgn0040064	2L	9915253	9917220	+	yip2	9915253	116.666	107.291	0.919643	0.0103456			1
FBgn0025700	2L	9917221	9918176	-	CG5885	9918176	538.028	509.651	0.947258	0.0790879			1
FBgn0032160	2L	9918618	9920120	+	CG4598	9918618	151.532	139.086	0.917863	0.00352501			1
FBgn0032161	2L	9920160	9921459	+	CG4594	9920160	7.98945	7.93238	0.992857	0.952489			1
FBgn0032162	2L	9921633	9922860	+	CG4592	9921633	15.0423	14.6492	0.973864	0.877877
FBgn0032163	2L	9922737	9924865	-	TbCMF46	9924865	0.360785	0.413039	1.14484	0.970259
FBgn0259712	2L	9925161	9930378	+	CG42366	9925161	0.577539	0.567824	0.983178	0.982837
FBgn0259713	2L	9930580	9931131	+	CG42367	9930580	0.0270385	0.0307635	1.13777
FBgn0051876	2L	9932272	9933151	-	Cpr30F	9933151	0.014722	0.0459775	3.12305
FBgn0051712	2L	9934767	9938134	-	CG31712	9938134	26.3331	27.3341	1.03801	0.962923
FBgn0051713	2L	9938178	9938790	-	Apf	9938790	31.0311	30.1014	0.97004	0.750161
FBgn0032166	2L	9938863	9941099	+	CG4619	9938863	15.8194	14.6784	0.927867	0.583861
FBgn0032167	2L	9940773	9947407	-	CG5853	9947407	4.94813	5.37915	1.08711	0.91786			1
FBgn0032168	2L	9952428	9954180	-	CG13126	9954180	13.8049	13.4005	0.970706	0.86467
FBgn0032169	2L	9954449	9956176	+	CG4709	9954449	12.8471	12.0965	0.941574	0.740664
FBgn0032171	2L	9956148	9957019	-	CG5846	9957019	16.9494	16.9935	1.0026	0.954608			1
FBgn0032170	2L	9957287	9960168	+	CG4658	9957287	26.6105	30.7047	1.15386	0.187097			1	1
FBgn0032172	2L	9959248	9963767	-	CG5850	9963767	42.8062	45.382	1.06017	0.823714			1
FBgn0015664	2L	9964147	9967455	-	Dref	9967455	77.3136	72.7762	0.941312	0.150645
FBgn0011272	2L	9967312	9968619	+	RpL13	9967312	3030.45	3158.05	1.04211	0.768272
FBgn0040965	2L	9983671	9984743	-	CG13130	9984743	0	0
FBgn0000180	2L	9984634	9995538	+	bib	9984634	0.162084	0.275258	1.69824			1
FBgn0051875	2L	9995561	10002446	-	CG31875	10002446	11.2556	12.3158	1.0942	0.845569
FBgn0051755	2L	9996932	10002736	-	SoYb	10002736	8.7689	7.72419	0.880862	0.485717
FBgn0043456	2L	10003825	10008889	+	CG4747	10003825	153.017	142.78	0.933102	0.0170151
FBgn0011584	2L	10009386	10013170	+	Trp1	10009386	105.721	111.243	1.05224	0.789279			1
FBgn0032175	2L	10013271	10017463	-	CG13131	10017463	0.011798	0.0140755	1.19304
FBgn0032176	2L	10026740	10029299	+	CG13127	10026740	0.017775	0.00407	0.228973			1
FBgn0027600	2L	10032694	10038954	+	obst-B	10032694	0.104817	0.080212	0.765261			1
FBgn0053301	2L	10049482	10050956	+	CG33301	10049482	0	0.023316					1
FBgn0053302	2L	10054215	10055935	+	Cpr31A	10054215	0.126826	0.175627	1.38479
FBgn0011823	2L	10056906	10060095	+	Pen	10056906	235.853	232.544	0.98597	0.539634			1
FBgn0032178	2L	10060871	10063925	+	Spn31A	10060871	14.2051	11.4099	0.803222	0.0764186
FBgn0032180	2L	10064322	10087884	-	CG31714	10087884	0.052709	0.04319	0.819405			1
FBgn0032181	2L	10091208	10092419	-	CG13133	10092419	0	0.009268
FBgn0083945	2L	10094088	10125736	+	CG34109	10094088	0.0497	0.0608545	1.22444			1
FBgn0262032	2L	10096805	10137552	-	CG42843	10137552	0.0051085	0.0121575	2.37986			1
FBgn0032184	2L	10122196	10122771	-	CG13135	10122771	0	0
FBgn0032187	2L	10144850	10155510	+	CG4839	10144850	1.05325	0.76071	0.722251	0.654731		1
FBgn0032188	2L	10172702	10174090	+	CG13137	10172702	0	0
FBgn0028675	2L	10182557	10199112	-	Sur	10199112	0.742347	0.977182	1.31634	0.807194
FBgn0051874	2L	10189820	10191496	-	CG31874	10191496	0.16439	0.286878	1.7451
FBgn0032189	2L	10199396	10200972	-	Ripalpha	10200972	19.2421	14.3637	0.746471	0.000252336
FBgn0005593	2L	10201101	10202145	+	RpL7	10201101	3765.45	3822.59	1.01517	0.935611
FBgn0085188	2L	10202520	10204320	-	CG34159	10204320	72.986	77.6904	1.06446	0.704158
FBgn0032191	2L	10204757	10206961	-	CG5734	10206961	32.5388	35.2298	1.0827	0.706296
FBgn0032192	2L	10207085	10209737	-	CG5731	10209737	0.779676	0.752496	0.965139	0.96871
FBgn0032193	2L	10209853	10210700	-	CG5727	10210700	27.8372	25.3877	0.912006	0.253726
FBgn0032194	2L	10211183	10213721	+	CG4901	10211183	26.9838	25.9872	0.963069	0.695887
FBgn0024320	2L	10213892	10220957	-	Npc1a	10220957	14.6068	14.8657	1.01772	0.989617
FBgn0250843	2L	10221353	10222503	+	Pros35	10221353	337.344	346.092	1.02593	0.987037
FBgn0032195	2L	10222658	10224442	+	CG4908	10222658	13.9289	13.6448	0.979607	0.898078
FBgn0032196	2L	10224664	10226808	-	CG5708	10226808	70.0764	63.2107	0.902026	0.0429268
FBgn0032197	2L	10227760	10231689	-	CG5694	10231689	40.407	35.8231	0.886557	0.0369933
FBgn0032198	2L	10232493	10234450	+	eEF1delta	10232493	499.971	471.515	0.943085	0.0465102
FBgn0051720	2L	10234585	10238317	-	CG31720	10238317	2.48975	2.1797	0.875467	0.803512
FBgn0004419	2L	10239341	10242172	+	me31B	10239341	170.911	155.56	0.910181	0.00610295
FBgn0024248	2L	10242512	10247078	-	chico	10247078	19.1362	18.3454	0.958678	0.734664
FBgn0000229	2L	10247502	10250501	-	bsk	10250501	83.5637	83.874	1.00371	0.908242
FBgn0051717	2L	10250737	10251714	+	CG31717	10250737	75.9792	75.5989	0.994995	0.828623
FBgn0010407	2L	10251843	10254686	+	Ror	10251843	2.17513	1.83512	0.843681	0.735959
FBgn0032200	2L	10254610	10255891	-	CG5676	10255891	144.804	137.133	0.947025	0.238421
FBgn0026379	2L	10256319	10261049	-	Pten	10261049	15.8186	13.4695	0.851497	0.118804			1
FBgn0011305	2L	10261795	10263554	-	Rsf1	10263554	94.6321	96.3256	1.0179	0.97624			1
FBgn0032202	2L	10264125	10265229	+	CG18619	10264125	99.1737	114.478	1.15432	0.0345246			1
FBgn0259482	2L	10265336	10266570	+	Mob3	10265336	30.0017	29.7209	0.990644	0.887899			1
FBgn0032204	2L	10266703	10268748	+	CG4953	10266703	14.4482	13.8949	0.961708	0.808216
FBgn0032205	2L	10268872	10269904	+	CG4957	10268872	21.4956	19.3929	0.902182	0.341207
FBgn0260750	2L	10270051	10271465	+	Mulk	10270051	17.7633	15.9033	0.895287	0.294733
FBgn0003751	2L	10271443	10272324	-	trk	10272324	0.626612	0.715383	1.14167	0.944562
FBgn0260749	2L	10272325	10278811	-	Utx	10278811	17.8578	17.1828	0.962201	0.778301			1
FBgn0054043	2L	10278951	10280872	-	CG34043	10280872	0.0155655	0.02768	1.77829
FBgn0032208	2L	10281943	10292278	-	CG5604	10292278	28.5095	31.7669	1.11426	0.502513			1
FBgn0032209	2L	10292781	10295299	-	Hand	10295299	0.0243355	0.028142	1.15642
FBgn0032210	2L	10295856	10299827	-	CYLD	10299827	26.6457	26.1485	0.981337	0.848901			1
FBgn0032211	2L	10300222	10301955	-	CG13138	10301955	0.0270155	0.0224885	0.83243				1
FBgn0005322	2L	10302592	10303945	-	nmd	10303945	80.7275	79.7258	0.987591	0.774943			1
FBgn0032213	2L	10304063	10306594	-	CG5390	10306594	169.702	190.351	1.12168	0.0386645			1
FBgn0032214	2L	10306922	10308045	+	CG4968	10306922	80.1211	80.7512	1.00786	0.931463			1
FBgn0027491	2L	10308131	10310956	-	Cdk5alpha	10310956	0.030134	0.0686555	2.27834
FBgn0032215	2L	10311050	10312099	-	CG5385	10312099	45.8167	43.2082	0.943069	0.46846
FBgn0032216	2L	10312265	10314396	-	CG5384	10314396	179.821	171	0.950951	0.077132
FBgn0032217	2L	10314792	10317569	+	CG4972	10314792	50.3357	46.3045	0.919912	0.114066			1
FBgn0032218	2L	10317497	10323102	-	CG5381	10323102	0.636655	0.755269	1.18631	0.920383
FBgn0032219	2L	10322476	10324990	+	CG4995	10322476	0.239197	0.178568	0.746531
FBgn0011703	2L	10325026	10327943	-	RnrL	10327943	183.042	183.289	1.00135	0.827362
FBgn0032221	2L	10328200	10331116	-	CG5375	10331116	5.42401	5.56654	1.02628	0.995816
FBgn0032222	2L	10331471	10333129	+	CG5037	10331471	52.0127	46.1426	0.887142	0.0209225
FBgn0032223	2L	10333734	10339185	+	GATAd	10333734	33.0122	31.5216	0.954847	0.560144
FBgn0019932	2L	10339457	10341503	+	SamDC	10339457	37.7413	35.1311	0.930838	0.345483			1
FBgn0051715	2L	10341616	10342523	+	CG31715	10341616	169.911	165.024	0.971244	0.467331			1
FBgn0032224	2L	10342594	10344223	+	Sps2	10342594	19.7073	18.4961	0.938538	0.592036		1	1
FBgn0032225	2L	10344442	10347706	+	CG5022	10344442	4.5354	6.52573	1.43884	0.0518315		1
FBgn0085396	2L	10347822	10353905	-	CG34367	10353905	0.884863	0.974186	1.10095	0.968407
FBgn0032228	2L	10354743	10356597	-	CG5367	10356597	29.7953	28.9042	0.970091	0.745208
FBgn0032229	2L	10356795	10358078	+	CG5045	10356795	97.7459	95.9182	0.981302	0.657629
FBgn0027568	2L	10358134	10362707	-	Cand1	10362707	47.204	51.9676	1.10091	0.437238			1
FBgn0003087	2L	10362989	10364092	+	pim	10362989	49.9574	37.8713	0.758072	2.67891e-06
FBgn0032230	2L	10364471	10366410	+	lft	10364471	0.915754	0.656089	0.716447	0.676948
FBgn0032231	2L	10366692	10367946	+	CG5056	10366692	39.7264	41.471	1.04392	0.930696			1
FBgn0041723	2L	10368025	10373900	-	rho-5	10373900	0.648487	0.683069	1.05333	0.989173			1
FBgn0053303	2L	10373369	10375757	-	CG33303	10375757	274.121	280.315	1.0226	0.994611			1
FBgn0032233	2L	10376168	10379908	+	dpr19	10376168	0.420901	0.380767	0.904648	0.952489			1
FBgn0032234	2L	10380103	10382864	+	gny	10380103	31.6835	32.331	1.02043	0.989553
FBgn0032235	2L	10382263	10384723	+	CG5096	10382263	2.60209	2.24836	0.864061	0.765349
FBgn0004106	2L	10384739	10386262	-	cdc2	10386262	140.153	125.998	0.899	0.000836785
FBgn0032236	2L	10386662	10387652	+	mRpS7	10386662	201.12	182.911	0.909462	0.00102951			1
FBgn0000413	2L	10388105	10393228	+	da	10388105	76.442	80.7897	1.05688	0.794134			1
FBgn0262782	2L	10393847	10396275	-	Mdh1	10396275	202.878	199.079	0.981277	0.43397			1
FBgn0051716	2L	10396716	10403206	+	Cnot4	10396716	75.0511	73.5537	0.980048	0.64342			1
FBgn0067622	2L	10403197	10405203	-	LSm-4	10405203	13.5268	12.647	0.934959	0.768826			1	1
FBgn0032240	2L	10403197	10405203	-	CG17768	10405203	142.986	142.544	0.996909	0.81656			1	1
FBgn0051718	2L	10405817	10408197	+	Ir31a	10405817	0.0376485	0.048847	1.29745				1
FBgn0025366	2L	10408352	10409610	+	Ip259	10408352	355.272	369.501	1.04005	0.853321
FBgn0003942	2L	10408352	10410456	+	RpS27A	10408352	4629.53	4683.08	1.01157	0.905952
FBgn0032242	2L	10410537	10413463	-	CG5355	10413463	133.874	124.733	0.931716	0.0197171
FBgn0032243	2L	10414017	10418991	+	Klp31E	10414017	15.3084	14.8552	0.970399	0.845962
FBgn0032244	2L	10419190	10420612	+	RfC3	10419190	58.8284	55.8406	0.949212	0.347878
FBgn0005683	2L	10420625	10422780	-	pie	10422780	12.3133	13.0075	1.05637	0.935484
FBgn0032246	2L	10423291	10425482	+	CG5168	10423291	214.857	225.681	1.05038	0.779514
FBgn0262601	2L	10425483	10426627	-	SmB	10426627	378.112	360.356	0.953039	0.0403527			1	1
FBgn0022268	2L	10426887	10428632	+	KdelR	10426887	409.267	375.385	0.917212	0.000582311				1
FBgn0032247	2L	10428829	10429988	+	CG5188	10428829	25.9704	24.1795	0.931041	0.415367
FBgn0032248	2L	10429920	10430918	-	CG5343	10430918	43.5759	41.3531	0.948991	0.45793
FBgn0004915	2L	10431338	10433116	+	TfIIB	10431338	99.3718	95.6797	0.962845	0.341666
FBgn0032249	2L	10432687	10435656	-	CG5337	10435656	11.1995	11.5739	1.03343	0.985637
FBgn0032250	2L	10435995	10437316	+	holn1	10435995	42.0753	40.9402	0.973023	0.692159
FBgn0027052	2L	10437548	10439240	+	CHIP	10437548	65.6701	64.7637	0.986198	0.758308
FBgn0032251	2L	10439440	10441047	+	CG13142	10439440	14.7295	13.8648	0.941291	0.694314
FBgn0032252	2L	10442727	10450080	+	CG6232	10442727	2.75581	2.47179	0.896938	0.835943
FBgn0065110	2L	10450134	10452201	-	ppk10	10452201	0	0.007591
FBgn0032253	2L	10452677	10457241	-	CG5322	10457241	0.0151065	0.0133725	0.885215				1
FBgn0027611	2L	10457656	10462475	+	CG6206	10457656	0.27716	0.309257	1.1158				1
FBgn0051719	2L	10463336	10474347	-	RluA-1	10474347	0.142459	0.152665	1.07164
FBgn0032256	2L	10477114	10482975	+	RluA-2	10477114	16.1457	14.7925	0.916182	0.468696
FBgn0026431	2L	10483285	10485857	+	Grip75	10483285	22.3019	22.0126	0.987028	0.898078
FBgn0032258	2L	10485538	10488623	-	CG7456	10488623	51.6349	52.5299	1.01733	0.978995
FBgn0032259	2L	10488745	10490461	+	CG6144	10488745	13.5576	14.3668	1.05969	0.925583
FBgn0032260	2L	10489900	10491429	-	CG13144	10491429	0.744072	1.02386	1.37602	0.723504
FBgn0086347	2L	10491682	10506778	-	Myo31DF	10506778	40.7122	53.3041	1.30929	2.97126e-06			1	1
FBgn0032261	2L	10507117	10507918	+	CG6094	10507117	46.2868	46.2847	0.999955	0.924556
FBgn0032262	2L	10507859	10510461	-	CG7384	10510461	3.55126	4.00631	1.12814	0.866848
FBgn0021953	2L	10511252	10517216	-	Fatp	10517216	43.638	45.0952	1.03339	0.970123			1
FBgn0010398	2L	10517335	10519269	+	Lrr47	10517335	9.28244	9.53466	1.02717	0.99387			1
FBgn0032264	2L	10527572	10531778	+	Lip4	10527572	2.56337	3.58266	1.39764	0.3501			1
FBgn0032265	2L	10531821	10533647	+	CG18301	10531821	0.02047	0.0081475	0.398021
FBgn0032266	2L	10534322	10536587	+	CG18302	10534322	0	0
FBgn0051721	2L	10544881	10627374	+	Trim9	10544881	0.0230275	0.046001	1.99765			1
FBgn0032268	2L	10567290	10568012	+	CG6138	10567290	0	0.017677
FBgn0032269	2L	10575860	10577792	-	w-cup	10577792	0.0096135	0	0
FBgn0250826	2L	10579809	10580324	+	CG34160	10579809	0	0
FBgn0085190	2L	10580966	10581662	-	CG34161	10581662	0	0
FBgn0032271	2L	10629352	10639508	-	CG7329	10639508	0	0				1
FBgn0051872	2L	10639938	10643492	+	CG31872	10639938	0	0.0030115
FBgn0043825	2L	10643985	10645812	+	CG18284	10643985	0.00724	0.007549	1.04268
FBgn0032275	2L	10646435	10650152	+	CG17097	10646435	0.023603	0.0083155	0.352307			1
FBgn0032276	2L	10651978	10654499	+	CG17098	10651978	0.011968	0	0
FBgn0051871	2L	10662087	10671489	+	CG31871	10662087	0.007501	0	0			1
FBgn0040496	2L	10677370	10679525	+	CG17104	10677370	0.0114395	0.018042	1.57717
FBgn0032280	2L	10681047	10681358	+	CG17105	10681047	0	0
FBgn0032281	2L	10681975	10682383	+	CG17107	10681975	0	0
FBgn0032282	2L	10683767	10684407	-	CG7299	10684407	0	0
FBgn0032283	2L	10686391	10686988	-	CG7296	10686988	0	0.116182
FBgn0032284	2L	10688734	10689269	-	CG7294	10689269	0	0
FBgn0032285	2L	10692940	10694103	-	CG17108	10694103	0.0821655	0.126975	1.54536
FBgn0032286	2L	10695209	10698024	-	CG7300	10698024	0.023209	0.018726	0.806842
FBgn0023496	2L	10699408	10701458	-	Lip1	10701458	0.01219	0.027211	2.23224
FBgn0024740	2L	10702235	10706190	-	Lip2	10706190	0.0150125	0.0237025	1.57885
FBgn0032287	2L	10703621	10704935	+	CG6415	10703621	1.93975	2.22073	1.14486	0.903045
FBgn0032289	2L	10724274	10728740	+	CG6431	10724274	0	0				1
FBgn0032290	2L	10728975	10730302	+	CG6443	10728975	22.2624	23.0975	1.03751	0.971225
FBgn0032291	2L	10730255	10731356	+	CG17118	10730255	0.567441	0.543124	0.957146	0.971484
FBgn0032292	2L	10731400	10732406	-	CG6750	10732406	143.157	151.914	1.06117	0.650773
FBgn0032293	2L	10732749	10733307	+	Dpy-30L1	10732749	81.1068	81.5285	1.0052	0.915327
FBgn0027868	2L	10733293	10736077	-	Nup107	10736077	96.9601	95.5748	0.985712	0.680496
FBgn0032294	2L	10736319	10737576	-	Vha16-5	10737576	1.21386	1.69049	1.39265	0.593662
FBgn0032295	2L	10737345	10740762	+	CG12299	10737345	15.3684	16.705	1.08697	0.80781
FBgn0032296	2L	10740786	10743934	-	CG6729	10743934	24.2391	26.0843	1.07612	0.797607
FBgn0032297	2L	10744075	10756316	-	CG17124	10756316	9.52098	13.7609	1.44533	0.0014078		1
FBgn0027550	2L	10761116	10764971	+	CG6495	10761116	0.700804	0.688898	0.983012	0.986695		1
FBgn0015320	2L	10765010	10767939	-	UbcD2	10767939	61.3132	64.1401	1.04611	0.900784
FBgn0032298	2L	10768234	10769952	-	CG6724	10769952	69.2901	66.7108	0.962775	0.432818
FBgn0032299	2L	10770868	10771370	+	CG17127	10770868	0	0.036541
FBgn0051869	2L	10772038	10801107	-	CG31869	10801107	0.021842	0.0616295	2.82161			1
FBgn0051870	2L	10790242	10790776	+	CG31870	10790242	0	0
FBgn0011676	2L	10804269	10838448	-	Nos	10838448	2.84165	2.71187	0.954331	0.929981		1
FBgn0032303	2L	10819123	10820394	+	CG6508	10819123	0.070958	0.0264025	0.372086
FBgn0032304	2L	10820710	10821968	+	CG17134	10820710	0	0.017993
FBgn0032305	2L	10837732	10842603	-	CG6700	10842603	23.3105	23.9194	1.02612	0.99387
FBgn0260453	2L	10843014	10845664	-	CG17140	10845664	0.0436215	0.041299	0.946758
FBgn0260454	2L	10843014	10845664	-	CG17139	10845664	0.0436215	0.041299	0.946758
FBgn0069354	2L	10845788	10847044	-	Porin2	10847044	1.45456	1.18972	0.817924	0.777191
FBgn0004363	2L	10847227	10850848	-	porin	10850848	558.304	560.475	1.00389	0.751931			1	1
FBgn0262599	2L	10850141	10854604	+	CG43129	10850141	0.154925	0.20006	1.29133				1	1
FBgn0027453	2L	10854435	10856644	-	Dnz1	10856644	27.4156	28.9185	1.05482	0.908242
FBgn0024227	2L	10856797	10858094	-	ial	10858094	130.327	129.502	0.993666	0.741041			1
FBgn0027363	2L	10858536	10862006	+	Stam	10858536	48.2417	52.2201	1.08247	0.611469			1
FBgn0032311	2L	10870167	10870722	+	CG12517	10870167	0.101161	0.077249	0.763628			1
FBgn0032312	2L	10887645	10888903	-	CG14071	10888903	0.0275315	0.077083	2.79981
FBgn0032313	2L	10900648	10901765	-	CG14070	10901765	0.0407275	0.032557	0.799386
FBgn0032314	2L	10906270	10908812	-	CG7309	10908812	0	0
FBgn0032315	2L	10910230	10910535	-	CG14069	10910535	0	0
FBgn0261871	2L	10917139	10964128	-	dpr2	10964128	0.005527	0	0			1	1
FBgn0032318	2L	10936662	10937931	+	CG14072	10936662	0	0
FBgn0053129	2L	10964903	10970275	-	CG33129	10970275	241.51	218.694	0.905528	2.63578e-05		1	1	1
FBgn0032321	2L	10970438	10971870	+	YL-1	10970438	56.0135	52.2366	0.932572	0.178234		1
FBgn0032322	2L	10972280	10973408	+	CG16743	10972280	13.4926	14.1121	1.04591	0.955817			1
FBgn0000018	2L	10973443	10975273	-	abo	10975273	30.0263	29.9863	0.998668	0.923638			1
FBgn0010612	2L	10975552	10976422	-	l(2)06225	10976422	932.963	958.109	1.02695	0.978786			1
FBgn0041781	2L	10976769	10982395	+	SCAR	10976769	56.3847	59.9342	1.06295	0.767214			1
FBgn0004872	2L	10982205	10987416	-	piwi	10987416	3.23937	2.04862	0.632412	0.0604666			1
FBgn0026148	2L	10987817	10989241	+	CG12253	10987817	12.3988	10.2964	0.830435	0.112339
FBgn0026147	2L	10989305	10997700	+	CG16833	10989305	20.9553	19.6039	0.935508	0.5452
FBgn0000146	2L	10997819	11001489	-	aub	11001489	71.5824	71.886	1.00424	0.911382
FBgn0040096	2L	11002072	11002740	+	lectin-33A	11002072	0.943677	0.692367	0.733691	0.727224
FBgn0015756	2L	11002833	11004189	-	RpL9	11004189	2333.13	2348.99	1.0068	0.830459			1
FBgn0021761	2L	11004823	11009878	+	Nup154	11004823	47.6069	46.0577	0.96746	0.615937			1
FBgn0032329	2L	11009821	11011085	-	Art8	11011085	27.2492	24.2797	0.891023	0.151841
FBgn0250837	2L	11011293	11012135	+	dUTPase	11011293	333.017	305.513	0.91741	0.0149981
FBgn0032330	2L	11013221	11066997	-	Samuel	11066997	2.84304	3.14174	1.10506	0.919735		1	1	1
FBgn0023415	2L	11015642	11016571	+	Acp32CD	11015642	0	0
FBgn0032331	2L	11017075	11018778	+	CG14913	11017075	0.0410835	0.0066605	0.162121
FBgn0040967	2L	11034849	11035308	+	CG18666	11034849	0	0				1
FBgn0032335	2L	11071027	11071532	+	CG14915	11071027	0.029178	0	0
FBgn0263971	2L	11075513	11075962	+	CG43725	11075513	0	0
FBgn0032336	2L	11076165	11081402	-	Ast-C	11081402	0.015955	0	0
FBgn0032337	2L	11083459	11085243	-	Ast-CC	11085243	0	0
FBgn0032338	2L	11086721	11090680	+	CG16854	11086721	0.0116135	0.0088625	0.763121
FBgn0032339	2L	11091442	11095001	+	CG4705	11091442	10.6704	11.2895	1.05802	0.937722
FBgn0032340	2L	11095353	11100866	-	Ge-1	11100866	38.7993	39.0507	1.00648	0.946738			1
FBgn0032341	2L	11100963	11106652	-	Reps	11106652	23.9567	24.2902	1.01392	0.978317			1
FBgn0261983	2L	11106912	11110851	+	l(2)gd1	11106912	30.6607	30.831	1.00555	0.946738
FBgn0032343	2L	11110557	11113063	-	CG6201	11113063	1.48845	1.83154	1.23051	0.806347
FBgn0041246	2L	11114183	11115755	+	Gr32a	11114183	0.457928	0.399415	0.872223	0.935661
FBgn0027582	2L	11115636	11120314	-	CG6230	11120314	32.1552	33.4126	1.0391	0.955745
FBgn0032345	2L	11120641	11121683	-	CG14921	11121683	3.63638	3.27183	0.899749	0.814415
FBgn0032346	2L	11122564	11123792	-	Csl4	11123792	48.9203	45.2678	0.925337	0.190592
FBgn0262647	2L	11123779	11129335	+	Nup160	11123779	41.4969	38.2904	0.92273	0.232115
FBgn0028700	2L	11128930	11130645	-	RfC38	11130645	50.5586	51.2818	1.0143	0.968896
FBgn0032348	2L	11130741	11136003	+	CG4751	11130741	30.732	30.5646	0.994553	0.909293
FBgn0040211	2L	11136395	11138567	+	hgo	11136395	0.487715	0.661631	1.35659	0.842664
FBgn0010197	2L	11138801	11148875	-	Gyc32E	11148875	0.008265	0.014506	1.75511
FBgn0051867	2L	11144579	11145417	-	CG31867	11145417	0	0
FBgn0032350	2L	11151506	11155716	-	CG6287	11155716	1.81522	1.88367	1.03771	0.992594		1		1
FBgn0259822	2L	11156252	11203544	-	Ca-beta	11203544	0.042537	0.0352605	0.828937				1
FBgn0014076	2L	11171229	11171665	-	Vm32E	11171665	0.0366645	0	0
FBgn0032354	2L	11179041	11180430	+	CG4788	11179041	15.6007	15.3699	0.985206	0.91158
FBgn0264442	2L	11210681	11261080	+	ab	11210681	1.80014	1.87782	1.04316	0.987958		1
FBgn0040232	2L	11261026	11269002	-	cmet	11269002	27.073	25.7806	0.952259	0.647848
FBgn0040233	2L	11269727	11279847	+	cana	11269727	2.91168	2.95024	1.01324	0.989173
FBgn0052831	2L	11269727	11279847	+	CG33695	11269727	33.9424	37.425	1.1026	0.487549
FBgn0032358	2L	11280314	11281929	+	Ppt2	11280314	9.56906	10.751	1.12352	0.712582
FBgn0020270	2L	11282094	11284350	+	mre11	11282094	58.8163	67.7976	1.1527	0.0555969
FBgn0032359	2L	11284373	11285737	-	Osi21	11285737	0.567154	0.607365	1.0709	0.980318
FBgn0032360	2L	11342313	11343263	-	CG14926	11343263	0	0
FBgn0000287	2L	11358873	11373637	+	salr	11358873	0.020639	0.0170985	0.828456
FBgn0263764	2L	11390841	11392298	-	CG43681	11392298	0	0
FBgn0261648	2L	11434311	11445603	-	salm	11445603	0.0028725	0.008139	2.83342
FBgn0003313	2L	11484707	11486949	+	sala	11484707	0	0
FBgn0263087	2L	11484707	11486949	+	CG43355	11484707	0	0
FBgn0032361	2L	11496794	11499119	-	CG6488	11499119	18.7094	18.4966	0.988629	0.910273
FBgn0032362	2L	11501751	11508650	+	spz4	11501751	0.0378505	0.02465	0.651246
FBgn0032363	2L	11508399	11517057	-	CG6509	11517057	21.1056	20.9683	0.993495	0.925583
FBgn0032364	2L	11517404	11519783	+	CG4970	11517404	0.364272	0.301887	0.828739
FBgn0032365	2L	11519819	11521444	+	CG14929	11519819	0	0.021534
FBgn0032366	2L	11520358	11521285	-	CG14930	11521285	0	0.014074
FBgn0262683	2L	11521765	11522776	-	CG43153	11522776	0.174468	0.141411	0.81053
FBgn0028490	2L	11523304	11528201	-	CG31705	11528201	102.855	116.629	1.13392	0.0152113			1
FBgn0051706	2L	11529524	11531049	-	CG31706	11531049	0.899956	1.27964	1.4219	0.632297
FBgn0085191	2L	11531881	11533720	+	CG34162	11531881	0.0241535	0.0268615	1.11212
FBgn0263386	2L	11536145	11536844	+	CG43438	11536145	0	0
FBgn0028412	2L	11585433	11586833	-	Mst33A	11586833	0	0
FBgn0032367	2L	11591339	11591678	-	CG6555	11591678	0	0
FBgn0046212	2L	11591339	11591678	-	CG15841	11591678	0	0
FBgn0015400	2L	11606514	11626124	+	kek2	11606514	0	0.004043				1
FBgn0032368	2L	11610510	11611772	-	spag4	11611772	0	0
FBgn0032369	2L	11645133	11648839	-	CG6614	11648839	0	0
FBgn0032370	2L	11651331	11652010	-	CG12307	11652010	0	0
FBgn0032371	2L	11652448	11653837	+	CG4983	11652448	0	0
FBgn0262786	2L	11657460	11657992	+	CG43167	11657460	0	0
FBgn0032372	2L	11694856	11696072	+	CG4988	11694856	0	0
FBgn0032373	2L	11738952	11744161	+	Vha100-5	11738952	0.072683	0.0404875	0.557042
FBgn0259960	2L	11753199	11753530	-	CG42470	11753530	0	0
FBgn0259961	2L	11753640	11754022	-	CG42471	11754022	0	0
FBgn0259962	2L	11754085	11754502	-	Sfp33A1	11754502	0	0
FBgn0032374	2L	11788461	11789475	+	CG14931	11788461	0.269589	0.231917	0.86026
FBgn0032375	2L	11789604	11791015	+	CG14932	11789604	1.44237	1.61535	1.11992	0.945089
FBgn0032376	2L	11791025	11792365	-	Tsp33B	11792365	0.063718	0.134083	2.10432
FBgn0032377	2L	11792412	11794083	-	CG14937	11794083	2.50523	2.43855	0.973382	0.955817
FBgn0020309	2L	11794327	11809433	-	crol	11809433	50.1694	47.1404	0.939625	0.336464			1
FBgn0032378	2L	11810092	11813780	-	CycY	11813780	59.1947	66.8291	1.12897	0.101145
FBgn0259225	2L	11814930	11928570	-	Pde1c	11928570	0.355233	0.594558	1.67372	0.627292		1
FBgn0000588	2L	11827204	11829405	-	esc	11829405	24.9167	23.7866	0.954645	0.644709
FBgn0261056	2L	11837243	11837486	+	Sfp33A4	11837243	0	0
FBgn0259963	2L	11837713	11838049	+	Sfp33A2	11837713	0	0
FBgn0259964	2L	11839912	11840329	+	Sfp33A3	11839912	0	0
FBgn0264564	2L	11840455	11840839	-	CG43936	11840839	0	0
FBgn0051704	2L	11840691	11841204	+	CG31704	11840691	0	0
FBgn0040968	2L	11842828	11844012	+	CG14933	11842828	0.311924	0.991584	3.17893	0.876762		1
FBgn0259989	2L	11843137	11844012	+	CG42486	11843137	0.743353	0.271645	0.365431	0.898557
FBgn0032381	2L	11847226	11849169	+	Mal-B1	11847226	0.051383	0.0887295	1.72683
FBgn0032382	2L	11849958	11852881	+	Mal-B2	11849958	2.85862	2.71279	0.948988	0.925537
FBgn0261805	2L	11853430	11853925	+	CG42751	11853430	0.480762	0.46834	0.974162	0.986019		1
FBgn0026392	2L	11934505	11935716	+	Or33a	11934505	0.604124	0.564844	0.934979	0.965068
FBgn0026391	2L	11936181	11937501	+	Or33b	11936181	0.917533	0.943145	1.02791	0.997826
FBgn0026390	2L	11937969	11939202	+	Or33c	11937969	0.0796865	0.098715	1.23879
FBgn0005664	2L	11944141	11946756	+	Cry	11944141	0.0047695	0.0171675	3.59943
FBgn0032385	2L	11947965	11948634	+	CG16964	11947965	0	0
FBgn0032387	2L	11981616	11984380	+	CG16965	11981616	2.72966	3.04154	1.11426	0.914136
FBgn0032388	2L	11984327	11988035	-	CG6686	11988035	60.2852	65.0753	1.07946	0.546474			1
FBgn0085192	2L	11988270	11988801	+	CG34163	11988270	56.293	48.4663	0.860965	0.0133914			1
FBgn0261266	2L	11988735	11989861	-	zuc	11989861	19.7404	19.2422	0.974762	0.837841			1
FBgn0032390	2L	11989938	11990834	+	dgt2	11989938	73.4674	76.4339	1.04038	0.930131
FBgn0032391	2L	11990927	11992848	+	escl	11990927	13.8675	13.5216	0.975057	0.880059
FBgn0051866	2L	11992906	11994054	+	Ada1-2	11992906	21.8561	20.6814	0.946251	0.62002
FBgn0042127	2L	11993989	11995428	-	CG18789	11995428	13.6645	14.701	1.07585	0.882045
FBgn0051864	2L	11995751	11996723	+	Qtzl	11995751	66.1274	71.2605	1.07762	0.609298
FBgn0051865	2L	11996811	11997965	+	Ada1-1	11996811	6.96028	7.26043	1.04312	0.979446
FBgn0042125	2L	11997900	11999340	-	CG18787	11999340	30.1321	27.7809	0.921967	0.329791
FBgn0032393	2L	11999654	12001244	+	CG12264	11999654	91.702	100.776	1.09895	0.243971
FBgn0032394	2L	12001234	12002276	-	CG6746	12002276	65.6311	68.6072	1.04535	0.910522
FBgn0014019	2L	12008376	12009846	+	Rh5	12008376	0.203923	0.187198	0.917988				1
FBgn0032395	2L	12014304	12020938	-	CG6734	12020938	5.4833	5.58854	1.01919	0.997826			1	1
FBgn0010497	2L	12027440	12034123	+	dmGlut	12027440	30.0868	29.4715	0.979548	0.829415			1	1
FBgn0042126	2L	12034190	12036137	+	CG18788	12034190	0.370715	0.306964	0.828033
FBgn0032397	2L	12035995	12038543	-	Tom70	12038543	29.6162	28.7386	0.970368	0.748816
FBgn0032398	2L	12038613	12040682	-	CG6766	12040682	41.66	45.9132	1.10209	0.422406
FBgn0032399	2L	12041049	12045200	-	CG6785	12045200	0.201756	0.239934	1.18923				1
FBgn0032400	2L	12045346	12046100	-	CG6770	12046100	432.224	366.699	0.8484	8.13281e-11			1
FBgn0032401	2L	12046854	12048918	-	CG6792	12048918	2.65822	2.86157	1.0765	0.953647			1
FBgn0032402	2L	12049423	12052049	+	CG14945	12049423	0.597089	0.863747	1.4466	0.716851			1
FBgn0028425	2L	12051755	12056042	-	JhI-21	12056042	41.3631	45.6061	1.10258	0.428777
FBgn0032404	2L	12056324	12057416	+	RpL7-like	12056324	168.812	158.523	0.939045	0.0330573
FBgn0085193	2L	12057393	12058251	+	CG34164	12057393	4.29405	3.72661	0.867854	0.644756
FBgn0027505	2L	12058304	12063171	-	rab3-GAP	12063171	9.56606	9.67718	1.01162	0.982668
FBgn0032405	2L	12063523	12066772	-	CG14946	12066772	0.815225	1.11316	1.36547	0.730823
FBgn0032406	2L	12076823	12077635	+	CG14947	12076823	0	0
FBgn0003145	2L	12082997	12085792	-	prd	12085792	0.0037505	0.0179065	4.77443
FBgn0032407	2L	12093771	12095250	+	Pex19	12093771	127.118	126.824	0.997687	0.80781
FBgn0032408	2L	12095176	12096510	-	CG6712	12096510	42.6795	39.5175	0.925914	0.230614		1
FBgn0028707	2L	12096525	12097687	+	Mt2	12096525	7.48534	6.0925	0.813925	0.217657
FBgn0032409	2L	12097843	12100839	+	Ced-12	12097843	25.0766	25.9561	1.03507	0.973719
FBgn0029137	2L	12100765	12103285	-	Patsas	12103285	1.95332	1.77132	0.906825	0.899119
FBgn0027081	2L	12103734	12106894	+	Aats-thr	12103734	137.203	139.24	1.01484	0.952489
FBgn0015797	2L	12107287	12109124	-	Rab6	12109124	83.7304	88.8599	1.06126	0.749047			1
FBgn0263234	2L	12109457	12110522	+	Phae1	12109457	0.028904	0.0217685	0.753131				1
FBgn0263235	2L	12111110	12111995	+	Phae2	12111110	0.0131895	0	0
FBgn0032414	2L	12114360	12129896	+	CG17211	12114360	0.015297	0.019203	1.25534
FBgn0032415	2L	12130516	12133367	-	rho-6	12133367	0	0.026617
FBgn0032416	2L	12138008	12140392	+	Gr33a	12138008	0	0
FBgn0051760	2L	12142780	12170217	+	CG31760	12142780	0.004084	0.01145	2.80362			1
FBgn0051861	2L	12161795	12162605	+	CG31861	12161795	0.029882	0.034778	1.16384
FBgn0051860	2L	12164241	12166704	+	CG31860	12164241	0	0
FBgn0032419	2L	12170550	12171232	+	CG17217	12170550	0.197531	0.131082	0.663605
FBgn0032420	2L	12171204	12172586	-	CG6583	12172586	8.61589	8.43121	0.978566	0.920383
FBgn0032421	2L	12172981	12174091	+	crok	12172981	23.5212	23.134	0.98354	0.876934
FBgn0000114	2L	12175004	12313438	+	aret	12175004	0.091726	0.131031	1.4285			1
FBgn0032422	2L	12175451	12177886	-	atilla	12177886	0	0.018462
FBgn0051759	2L	12207709	12210110	+	CG31759	12207709	9.52586	8.97161	0.941816	0.781002
FBgn0051862	2L	12338848	12339477	+	CG31862	12338848	0.097862	0.021653	0.221261
FBgn0264361	2L	12343643	12344266	-	CG43813	12344266	0.046004	0	0
FBgn0262475	2L	12344219	12397528	+	bru-2	12344219	0.950478	1.09523	1.15229	0.925583		1		1
FBgn0032424	2L	12356441	12357906	+	CG17010	12356441	0.0446275	0.0311245	0.697429
FBgn0041195	2L	12398274	12402023	+	Pkd2	12398274	0.081263	0.133808	1.64661
FBgn0043841	2L	12403270	12423421	-	vir-1	12423421	486.094	453.154	0.932236	0.00050621		1
FBgn0032428	2L	12424904	12426440	+	CG6405	12424904	3.21321	2.77397	0.8633	0.745174
FBgn0032429	2L	12426631	12427709	-	CG5446	12427709	100.098	102.127	1.02027	0.988882			1
FBgn0032430	2L	12428028	12430021	+	CG6388	12428028	51.6622	53.0286	1.02645	0.990785			1
FBgn0032431	2L	12429827	12430866	-	CG5435	12430866	0.511984	0.502887	0.982233	0.985637
FBgn0040286	2L	12431075	12434665	-	SC35	12434665	161.328	152.437	0.944889	0.135917
FBgn0020443	2L	12434452	12441279	+	Elf	12434452	140.929	137.144	0.973146	0.395366
FBgn0032433	2L	12441401	12445924	-	Oatp33Ea	12445924	0.0368245	0.02436	0.661516				1
FBgn0032434	2L	12446080	12448132	-	CG5421	12448132	0.0187375	0.007468	0.398559
FBgn0032435	2L	12448484	12452047	+	Oatp33Eb	12448484	0.0125505	0.0149455	1.19083
FBgn0032436	2L	12451945	12453230	-	CG5418	12453230	0.033549	0.029014	0.864825
FBgn0259176	2L	12455540	12546630	-	bun	12546630	61.1941	57.3679	0.937474	0.24819			1	1
FBgn0051858	2L	12496616	12497333	-	t-cup	12497333	0.048407	0.0713685	1.47434				1
FBgn0261812	2L	12507612	12507868	+	CG42754	12507612	0	0					1
FBgn0262353	2L	12507928	12508504	+	CG43051	12507928	0.156322	0.413745	2.64675				1
FBgn0085424	2L	12587871	12628143	+	nub	12587871	0.0104145	0.0094195	0.90446			1
FBgn0032439	2L	12610515	12646356	-	Ref2	12646356	0	0				1
FBgn0004394	2L	12657829	12686313	+	pdm2	12657829	0.0068875	0.019283	2.79971			1
FBgn0032442	2L	12667243	12669714	-	CG15485	12669714	0	0.0084535
FBgn0032444	2L	12690336	12692937	-	CG5525	12692937	304.899	308.515	1.01186	0.911647
FBgn0032445	2L	12692986	12693892	+	CG6153	12692986	35.5872	36.9704	1.03887	0.955786
FBgn0032446	2L	12693872	12694982	-	CG5780	12694982	3.65656	4.03034	1.10222	0.914136		1
FBgn0032447	2L	12695038	12698917	+	PICK1	12695038	7.22671	6.75617	0.934889	0.80781		1
FBgn0032448	2L	12696426	12697323	-	CG5781	12697323	0.799119	0.565099	0.707153	0.705836
FBgn0032449	2L	12698918	12700640	-	CG17036	12700640	0.120596	0.195031	1.61723
FBgn0032450	2L	12701047	12704457	-	CG5776	12704457	9.19645	8.60154	0.935311	0.762661
FBgn0032451	2L	12704725	12706683	+	spict	12704725	16.3542	16.0078	0.978819	0.889842
FBgn0032452	2L	12706799	12707711	-	CG15484	12707711	14.6638	16.0315	1.09327	0.79437
FBgn0032453	2L	12707661	12708680	+	CG6180	12707661	107.8	122.325	1.13474	0.012876
FBgn0032454	2L	12708792	12712952	-	CG5787	12712952	75.0986	73.7138	0.981562	0.655778		1
FBgn0032455	2L	12713276	12721843	-	CG5792	12721843	35.2411	36.3315	1.03094	0.981102		1	1
FBgn0032456	2L	12719045	12744807	+	MRP	12719045	32.5431	36.8484	1.1323	0.270477			1
FBgn0032457	2L	12760346	12761840	-	CG15483	12761840	0.0067595	0.0079525	1.17649
FBgn0015399	2L	12817000	12822787	-	kek1	12822787	41.2178	44.3703	1.07648	0.753021			1
FBgn0040508	2L	12912530	12916774	+	ACXC	12912530	0.0024135	0	0
FBgn0040509	2L	12916814	12921008	+	ACXB	12916814	0	0.002824
FBgn0040510	2L	12921091	12925453	+	ACXA	12921091	0.002389	0.002839	1.18836
FBgn0040506	2L	12925611	12929823	+	ACXE	12925611	0	0.0087995
FBgn0032462	2L	12966749	12967788	+	CG16800	12966749	0	0.028872
FBgn0263598	2L	12974322	12978615	+	Vha68-2	12974322	166.569	166.376	0.998847	0.807091
FBgn0032464	2L	12978786	12981301	+	Vha68-3	12978786	0.109549	0.173082	1.57994
FBgn0032465	2L	12993748	13000631	-	CG12404	13000631	54.8297	57.6373	1.05121	0.87527
FBgn0020368	2L	13000765	13004142	-	Vha68-1	13004142	7.2889	6.88105	0.944045	0.830067
FBgn0021796	2L	13004786	13013201	+	Tor	13004786	15.0994	15.1929	1.00619	0.965388
FBgn0032467	2L	13013388	13019434	-	CG9934	13019434	49.6632	46.5108	0.936523	0.246989
FBgn0028965	2L	13019575	13021307	-	A16	13021307	75.048	82.9333	1.10507	0.219106
FBgn0262160	2L	13021866	13060115	-	CG9932	13060115	11.4475	10.9877	0.95983	0.861694		1	1	1
FBgn0032470	2L	13106871	13109468	+	CG5142	13106871	2.19402	2.49668	1.13795	0.893746
FBgn0262352	2L	13119294	13120767	+	CG43050	13119294	0.0555905	0.0410685	0.738768
FBgn0032471	2L	13130613	13134804	+	CG5122	13130613	0.011347	0.0176175	1.55261
FBgn0032472	2L	13142494	13142902	-	CG9928	13142902	0	0.040723
FBgn0040972	2L	13143249	13143622	-	CG16978	13143622	0.0884425	0.04704	0.531871
FBgn0028410	2L	13158810	13160173	+	Pk34A	13158810	0.015428	0.068756	4.45657
FBgn0032473	2L	13160527	13163153	+	CG5204	13160527	1.20227	1.41843	1.17979	0.885046
FBgn0032474	2L	13163209	13166072	-	DnaJ-H	13166072	39.2148	44.986	1.14717	0.247515			1	1
FBgn0024291	2L	13165551	13169551	+	Sir2	13165551	47.6806	42.8086	0.89782	0.04564				1
FBgn0032475	2L	13169649	13176785	-	Sfmbt	13176785	26.1416	25.8023	0.987019	0.87701
FBgn0264546	2L	13176423	13176888	+	CG43925	13176423	0	0.127647
FBgn0032476	2L	13177150	13178978	+	CG5439	13177150	61.3676	65.6286	1.06943	0.678596			1
FBgn0032477	2L	13179247	13183495	+	CG5287	13179247	37.0065	37.9804	1.02632	0.990785			1
FBgn0051849	2L	13180398	13182596	-	CG31849	13182596	4.79228	4.81595	1.00494	0.98138			1
FBgn0032478	2L	13183450	13184875	+	CG5458	13183450	5.95836	4.73773	0.795141	0.246613
FBgn0032479	2L	13183849	13191979	-	CG16974	13191979	67.1526	72.0195	1.07248	0.651142			1
FBgn0032480	2L	13192201	13197281	+	Edem2	13192201	30.6145	32.4157	1.05884	0.878107			1
FBgn0032481	2L	13197102	13203295	-	CG16972	13203295	15.4309	15.734	1.01964	0.992732			1
FBgn0032482	2L	13203768	13210848	+	Pect	13203768	656.888	612.737	0.932789	0.00177269			1
FBgn0032483	2L	13210773	13211814	-	CG15482	13211814	14.4205	10.1554	0.704235	0.000664213
FBgn0032484	2L	13212335	13215152	-	kek4	13215152	0.172661	0.743061	4.30357	0.0149981	1		1
FBgn0032485	2L	13216290	13219933	-	CG9426	13219933	56.4441	51.6903	0.915779	0.0891143
FBgn0032486	2L	13219988	13221401	+	CG5705	13219988	25.318	27.1272	1.07146	0.81844
FBgn0032487	2L	13221394	13222315	-	Ski6	13222315	54.7653	50.81	0.927777	0.20069
FBgn0032488	2L	13222561	13224550	+	CG16812	13222561	103.43	101.008	0.976588	0.497008
FBgn0032489	2L	13224706	13225206	-	CG15480	13225206	0.301426	1.40837	4.67236	0.000260019	1
FBgn0032490	2L	13227853	13228407	+	CG16813	13227853	0.0253585	1.15582	45.5792	3.41315e-06	1
FBgn0032491	2L	13229642	13230720	+	CG16815	13229642	0.0490335	1.03034	21.013	1.66866e-06	1
FBgn0032492	2L	13232039	13233059	+	Prosalpha6T	13232039	0.0110095	0.022939	2.08356
FBgn0032493	2L	13233796	13234633	-	CG15479	13234633	0.055113	0.0582825	1.05751
FBgn0027586	2L	13236493	13239296	+	CG5867	13236493	0.104617	0.212341	2.02971			1
FBgn0032494	2L	13240133	13241763	+	CG5945	13240133	0.161716	0.169283	1.0468
FBgn0032495	2L	13246231	13250193	+	CG16820	13246231	0.451777	0.523358	1.15844	0.951421		1
FBgn0051728	2L	13251509	13257426	+	CG31728	13251509	0.0537195	0.0694385	1.29261
FBgn0051851	2L	13257477	13258336	+	CG31851	13257477	0.039554	0.0281925	0.71276
FBgn0051730	2L	13259064	13259641	-	CG31730	13259641	0.023871	0	0
FBgn0032497	2L	13261010	13284043	+	CG6043	13261010	83.8073	97.017	1.15762	0.0146553			1
FBgn0051848	2L	13264996	13265876	-	CG31848	13265876	0.166175	0.197802	1.19032
FBgn0032498	2L	13277376	13281617	+	CG6108	13277376	9.24095	8.91241	0.964447	0.878107
FBgn0028406	2L	13283893	13286409	-	Drep-4	13286409	26.2216	28.7401	1.09605	0.641241				1
FBgn0032499	2L	13286790	13289561	+	Uvrag	13286790	44.6703	46.7888	1.04743	0.911382			1
FBgn0051729	2L	13290006	13301668	+	CG31729	13290006	112.957	124.332	1.10071	0.245361			1
FBgn0040973	2L	13293009	13293415	+	CG16824	13293009	0.509374	0.412768	0.810343	0.903799			1
FBgn0264308	2L	13302058	13331121	-	CG43778	13331121	0.0858915	0.070273	0.81816			1	1	1
FBgn0032503	2L	13304788	13307807	+	CG16825	13304788	0.0230335	0.027177	1.17989
FBgn0264301	2L	13305920	13306755	-	CG43779	13306755	0	0
FBgn0032505	2L	13347791	13348959	+	CG16826	13347791	0	0				1
FBgn0032506	2L	13349823	13355073	-	CG9395	13355073	0.002369	0	0
FBgn0032507	2L	13359901	13361527	-	CG9377	13361527	0.026255	0.0099805	0.380137
FBgn0022069	2L	13363300	13366188	-	Nnp-1	13366188	100.098	96.0152	0.959215	0.290466
FBgn0032509	2L	13366466	13367410	+	CG6523	13366466	272.304	286.834	1.05336	0.744509
FBgn0051852	2L	13367616	13369021	+	Tap42	13367616	132.295	132.923	1.00475	0.87527
FBgn0051855	2L	13369193	13370334	+	CG31855	13369193	89.4077	84.866	0.949203	0.213633
FBgn0032511	2L	13370219	13371083	-	CG9306	13371083	388.521	385.824	0.99306	0.620582
FBgn0032512	2L	13371427	13373853	-	CG9305	13373853	43.9809	46.1805	1.05001	0.898759
FBgn0032513	2L	13374179	13376182	+	CG6565	13374179	61.5416	61.9928	1.00733	0.934459
FBgn0032514	2L	13376449	13378546	-	CG9302	13378546	177.716	177.228	0.997254	0.735959
FBgn0025724	2L	13378897	13382382	+	beta'Cop	13378897	240.393	248.954	1.03561	0.919591
FBgn0032515	2L	13382648	13385671	+	loqs	13382648	48.8766	48.6817	0.996011	0.880559
FBgn0032516	2L	13385848	13387299	-	CG9293	13387299	63.4978	60.8839	0.958836	0.495611
FBgn0032517	2L	13387636	13393962	+	CG7099	13387636	10.4985	10.6282	1.01236	0.985637
FBgn0032518	2L	13394123	13395115	-	RpL24	13395115	4104.35	4169.03	1.01576	0.946738
FBgn0032519	2L	13395360	13396184	-	CG16957	13396184	1.10236	0.763247	0.692373	0.597368
FBgn0032520	2L	13396392	13398664	-	CG10859	13398664	13.0525	15.5294	1.18977	0.261478			1
FBgn0032521	2L	13398989	13411152	+	CG7110	13398989	59.1425	63.0148	1.06547	0.757175			1	1
FBgn0003983	2L	13411141	13411616	-	Vm34Ca	13411616	0.209308	0.452811	2.16337
FBgn0032522	2L	13412519	13413716	+	CG16848	13412519	0.0170575	0.018792	1.10169
FBgn0032523	2L	13413783	13414575	-	CG16956	13414575	0	0
FBgn0264432	2L	13415677	13420602	+	CG43850	13415677	0	0
FBgn0263354	2L	13415677	13500427	+	CG42784	13415677	0.0281685	0.069759	2.47649			1	1
FBgn0026760	2L	13435622	13439333	+	Tehao	13435622	0.184807	0.147878	0.800177
FBgn0032524	2L	13444103	13445651	-	CG9267	13445651	19.983	20.5569	1.02872	0.988927
FBgn0032525	2L	13447538	13449497	-	Hsp60D	13449497	0	0.016587
FBgn0261991	2L	13457636	13458073	+	CG42809	13457636	0	0
FBgn0261992	2L	13459773	13460183	+	CG42810	13459773	0	0
FBgn0023407	2L	13500624	13549328	-	B4	13549328	34.5775	37.4689	1.08362	0.659454		1	1	1
FBgn0053640	2L	13527841	13528537	+	CG33640	13527841	3.95268	4.08488	1.03345	0.993233
FBgn0053641	2L	13529042	13529821	+	CG33641	13529042	5.93737	5.45188	0.918231	0.794134
FBgn0053642	2L	13529975	13530736	+	CG33642	13529975	0.677825	0.834936	1.23179	0.904715
FBgn0053643	2L	13531074	13531662	+	CG33643	13531074	0.522111	0.215449	0.41265
FBgn0053644	2L	13532085	13532636	+	CG33644	13532085	0.156041	0.323624	2.07397
FBgn0053645	2L	13532872	13533454	+	CG33645	13532872	0.178378	0.113522	0.636414
FBgn0028943	2L	13535291	13535778	-	CG15638	13535778	0	0.0309545
FBgn0028942	2L	13540751	13541646	+	CG16852	13540751	0.0931995	0.0731885	0.785289
FBgn0032530	2L	13541638	13542576	-	CG9263	13542576	0.367497	0.212521	0.578292
FBgn0028941	2L	13542268	13543633	+	CG16853	13542268	0.276168	0.203511	0.736911
FBgn0259984	2L	13550141	13638238	+	kuz	13550141	21.6635	24.8588	1.1475	0.357344		1	1	1
FBgn0028513	2L	13595503	13597186	-	CG9254	13597186	0.110573	0.0578325	0.523026
FBgn0028546	2L	13639519	13642360	-	ics	13642360	70.6097	67.064	0.949786	0.266851
FBgn0028527	2L	13665525	13672967	+	CG18507	13665525	0.0151645	0.0331025	2.18289			1
FBgn0051814	2L	13676860	13717310	-	CG31814	13717310	0.01211	0.0104865	0.865937			1
FBgn0028848	2L	13708215	13710583	+	CG7311	13708215	0	0
FBgn0028847	2L	13722170	13723642	-	CG9014	13723642	0	0
FBgn0051813	2L	13736140	13736793	+	CG31813	13736140	0	0
FBgn0028541	2L	13771087	13773905	+	TM9SF4	13771087	24.7048	25.4431	1.02989	0.986419
FBgn0263206	2L	13774033	13774310	+	CG43376	13774033	0	0.352685
FBgn0028540	2L	13774340	13780163	-	CG9008	13780163	6.61106	5.38011	0.813805	0.299782
FBgn0024846	2L	13780695	13782611	+	p38b	13780695	25.9788	24.9907	0.961965	0.694314
FBgn0028932	2L	13782231	13783457	-	CG16890	13783457	7.76933	7.91528	1.01878	0.995816
FBgn0028539	2L	13784089	13790562	+	CG31731	13784089	20.7935	20.5976	0.990579	0.91267
FBgn0028931	2L	13790963	13793264	+	CG16863	13790963	2.64836	2.52969	0.955193	0.937224			1
FBgn0028538	2L	13793547	13799681	+	sec71	13793547	11.4852	11.721	1.02053	0.995343
FBgn0027844	2L	13803626	13809994	+	CAH1	13803626	0.922728	0.898668	0.973925	0.981102			1
FBgn0028658	2L	13808360	13811474	-	adat	13811474	2.31939	2.55865	1.10316	0.934459
FBgn0028919	2L	13811522	13813316	+	CG16865	13811522	16.2188	17.1538	1.05765	0.925345			1
FBgn0032533	2L	13812698	13813256	-	CG16888	13813256	9.35167	10.8954	1.16507	0.57491
FBgn0001965	2L	13813816	13819826	+	Sos	13813816	16.6075	17.8243	1.07327	0.866599
FBgn0000153	2L	13821248	13823979	+	b	13821248	0.289651	0.369903	1.27707
FBgn0004406	2L	13823980	13827772	-	tam	13827772	10.1334	10.4666	1.03288	0.985741
FBgn0001961	2L	13827941	13829748	-	Sop2	13829748	151.013	173.96	1.15195	0.000463591
FBgn0015271	2L	13829857	13831576	+	Orc5	13829857	10.8615	9.60095	0.883939	0.422611
FBgn0064115	2L	13831482	13833167	-	CG33649	13833167	9.40855	11.0263	1.17194	0.474751
FBgn0004407	2L	13831482	13833167	-	DNApol-gamma35	13833167	10.3847	9.86426	0.949884	0.812871
FBgn0026373	2L	13833339	13834306	+	RpII33	13833339	46.8027	46.6107	0.995898	0.88763			1
FBgn0260407	2L	13834250	13835056	-	mRpS23	13835056	53.9102	52.8285	0.979935	0.728994			1
FBgn0028509	2L	13835567	13898715	+	cenG1A	13835567	3.49589	3.64851	1.04366	0.982668			1
FBgn0053307	2L	13840806	13841509	-	CG33307	13841509	26.9157	32.7637	1.21727	0.0198348
FBgn0053306	2L	13842888	13843742	-	CG33306	13843742	0	0
FBgn0028920	2L	13844377	13845309	-	CG8997	13845309	0.02393	0.0558505	2.33391
FBgn0028534	2L	13846758	13847799	+	CG7916	13846758	0.0349375	0.0129995	0.372079
FBgn0028533	2L	13847940	13849165	+	CG7953	13847940	0.019333	0.032346	1.6731
FBgn0028532	2L	13849412	13850327	+	CG7968	13849412	0.01386	0	0
FBgn0019890	2L	13899353	13904659	-	Smg5	13904659	20.5358	23.564	1.14746	0.32666			1
FBgn0012037	2L	13905645	13909172	+	Ance	13905645	0.291697	0.5272	1.80736	0.600813
FBgn0032535	2L	13909640	13911640	+	Ance-2	13909640	0	0
FBgn0025115	2L	13912139	13912596	+	Acyp	13912139	0.0340615	0	0
FBgn0032536	2L	13914725	13955757	+	Ance-3	13914725	0.00893	0.0033885	0.379451			1
FBgn0028938	2L	13920712	13923549	-	CG16886	13923549	0.0234585	0.044862	1.9124
FBgn0261628	2L	13930593	13931224	-	CG42711	13931224	0.0454125	0.146474	3.22541
FBgn0032538	2L	13932559	13934690	-	CG16885	13934690	0.0070655	0.0168635	2.38674
FBgn0028544	2L	13944752	13947472	-	CG16884	13947472	0.022314	0	0
FBgn0261514	2L	13957539	13963381	+	nimA	13957539	0.0029805	0	0
FBgn0027929	2L	13963521	13965088	+	nimB1	13963521	0.0803445	0.132084	1.64398
FBgn0028543	2L	13965012	13967022	-	nimB2	13967022	0.357793	0.504922	1.41121	0.84253
FBgn0054003	2L	13967464	13967966	-	nimB3	13967966	2.31285	1.96162	0.84814	0.738965
FBgn0028542	2L	13968280	13969973	-	nimB4	13969973	0.0258715	0.0222495	0.86			1
FBgn0028936	2L	13970529	13972173	+	nimB5	13970529	0.188798	0.256632	1.3593				1
FBgn0028430	2L	13972096	13972947	-	He	13972947	0.415934	0.922904	2.21887	0.178237			1
FBgn0259896	2L	13974119	13976753	-	nimC1	13976753	0.004343	0	0
FBgn0028940	2L	13977303	13979573	+	Cyp28a5	13977303	0.081586	0.157452	1.9299
FBgn0028939	2L	13980146	13982952	+	nimC2	13980146	0	0.0134955
FBgn0003255	2L	13982726	14001252	-	rk	14001252	0.0381275	0.0238735	0.626149			1
FBgn0261582	2L	14008127	14008820	+	CG42692	14008127	0	0				1
FBgn0027348	2L	14013747	14019328	+	bgm	14013747	4.64867	6.50439	1.3992	0.0865238			1
FBgn0001967	2L	14019407	14020208	-	nimC3	14020208	0.240044	0.309531	1.28947
FBgn0028519	2L	14027010	14029368	+	CG4500	14027010	1.88874	2.13044	1.12797	0.915577			1
FBgn0028872	2L	14029262	14031539	-	CG18095	14031539	0.014623	0.0233005	1.59341
FBgn0028875	2L	14040170	14094401	+	nAcRalpha-34E	14040170	0.034863	0.0370525	1.0628			1
FBgn0260011	2L	14047582	14048863	+	nimC4	14047582	13.1119	11.1123	0.847501	0.157046		1
FBgn0028904	2L	14104483	14107461	+	CG16879	14104483	0	0
FBgn0028526	2L	14108057	14109304	-	CG15293	14109304	0.016084	0.03816	2.37254
FBgn0051769	2L	14109597	14110739	-	CG31769	14110739	0.038447	0.148681	3.86718
FBgn0028906	2L	14134491	14160587	+	CG17341	14134491	2.32406	2.37394	1.02146	0.999963		1
FBgn0263037	2L	14161144	14163222	-	CG43332	14163222	0	0.010427
FBgn0263038	2L	14163508	14180681	-	CG43333	14180681	0.0143335	0.0303355	2.11641
FBgn0016930	2L	14184478	14234122	-	smi35A	14234122	1.63768	2.04445	1.24838	0.747086		1	1
FBgn0261563	2L	14263027	14328262	+	wb	14263027	0.557132	0.732239	1.3143	0.848074		1
FBgn0052971	2L	14274795	14278002	+	CG32971	14274795	0.151807	0.034838	0.22949
FBgn0261529	2L	14328429	14333867	+	ms(2)34Fe	14328429	0.001942	0.0041605	2.14238
FBgn0028916	2L	14334160	14345802	+	CG33090	14334160	11.0619	11.6439	1.0526	0.946791
FBgn0028531	2L	14338240	14340080	+	CG15286	14338240	0.0145965	0.005749	0.393862
FBgn0264253	2L	14345915	14346688	-	Send2	14346688	0.538143	0.538009	0.99975	0.991053
FBgn0028530	2L	14347239	14348818	-	mTTF	14348818	16.612	15.582	0.937999	0.626159
FBgn0261534	2L	14349114	14351510	-	l(2)34Fc	14351510	0.057641	0.122712	2.1289
FBgn0262354	2L	14352156	14352619	+	CG43052	14352156	0.249072	0.129749	0.520933
FBgn0261535	2L	14352594	14355080	-	l(2)34Fd	14355080	21.1194	20.1283	0.953072	0.718217			1
FBgn0015791	2L	14355147	14358764	+	Rab14	14355147	69.1296	77.154	1.11608	0.206195			1
FBgn0001970	2L	14359252	14361411	+	Pgant35A	14359252	11.8498	12.8206	1.08193	0.864475
FBgn0015546	2L	14362069	14366840	+	spel1	14362069	20.242	20.4194	1.00876	0.965388
FBgn0020258	2L	14378218	14381170	-	ppk	14381170	0	0.008434
FBgn0004858	2L	14390625	14409547	-	elB	14409547	0.217323	0.223201	1.02705				1
FBgn0032546	2L	14416835	14417318	-	pburs	14417318	0	0
FBgn0028871	2L	14424413	14425131	-	Cpr35B	14425131	0.017508	0.060397	3.44968
FBgn0028844	2L	14450282	14450922	-	CG15283	14450922	0	0
FBgn0005771	2L	14490862	14494019	+	noc	14490862	0.41929	0.556681	1.32768	0.88763			1
FBgn0053648	2L	14524926	14525625	+	CG33648	14524926	0.023922	0	0
FBgn0250844	2L	14547520	14549075	-	CG4218	14549075	0	0.0105285
FBgn0028913	2L	14563072	14563726	-	CG3473	14563726	0	0
FBgn0261566	2L	14587988	14588234	-	CG42680	14588234	0	0
FBgn0003016	2L	14599776	14689325	-	osp	14689325	1.40338	1.12111	0.798867	0.734991		1	1
FBgn0000056	2L	14615555	14618902	+	Adhr	14615555	0.15131	0.0942165	0.622672
FBgn0000055	2L	14615555	14618902	+	Adh	14615555	4.15252	4.25489	1.02465	0.998727
FBgn0028855	2L	14712665	14713266	+	CG15282	14712665	0	0.0905085				1
FBgn0085194	2L	14713777	14714355	+	CG34165	14713777	0	0.0933
FBgn0261571	2L	14724658	14730001	-	CG42685	14730001	0	0.0062735
FBgn0051835	2L	14735843	14737067	+	CG31835	14735843	0	0.004645
FBgn0028537	2L	14737097	14737766	-	CG31775	14737766	0.0482705	0.0486295	1.00744
FBgn0260953	2L	14739914	14741138	+	CG42585	14739914	0	0.004645
FBgn0260954	2L	14741168	14741837	-	CG42586	14741837	0.0482705	0.0486295	1.00744
FBgn0085195	2L	14743253	14743859	+	CG34166	14743253	0	0.042368
FBgn0261567	2L	14744435	14744817	+	CG42681	14744435	0.0577175	0	0
FBgn0260955	2L	14744897	14745210	-	CG42587	14745210	0.109935	0.225986	2.05564
FBgn0028870	2L	14760767	14761924	+	CG4691	14760767	0.008345	0	0
FBgn0028838	2L	14762765	14764065	+	CSN1a	14762765	0	0
FBgn0028868	2L	14765908	14767225	+	CG4701	14765908	0.01522	0.016803	1.10401
FBgn0032549	2L	14773810	14774981	-	CG4650	14774981	0.249092	0.501399	2.01291	0.563904
FBgn0032551	2L	14783342	14784586	-	CG18636	14784586	0.0306735	0.066677	2.17377
FBgn0028866	2L	14795368	14796537	-	CG18420	14796537	0.012924	0.0133085	1.02975
FBgn0250834	2L	14802334	14803299	+	CG33308	14802334	0.012651	0	0
FBgn0053309	2L	14810788	14812585	+	CG33309	14810788	0.0175845	0.01867	1.06173
FBgn0261568	2L	14842128	14843101	+	CG42682	14842128	0	0.0151495
FBgn0028886	2L	14844993	14851749	-	CG15279	14851749	2.80124	4.83418	1.72573	0.00650324	1
FBgn0032553	2L	14870371	14872022	-	CG4480	14872022	0.018774	0.011142	0.59348
FBgn0032554	2L	14875114	14876236	-	CG15278	14876236	0	0
FBgn0013300	2L	14879045	14881652	-	Mst35Ba	14881652	0	0
FBgn0013301	2L	14882101	14883715	-	Mst35Bb	14883715	0	0
FBgn0259213	2L	14907570	14972300	-	CG42313	14972300	0.0033825	0.0076275	2.25499			1		1
FBgn0028887	2L	14924735	14930576	+	CG3491	14924735	0.001628	0.005182	3.18305
FBgn0086711	2L	14975747	14997559	-	mol	14997559	0.031227	0.0420495	1.34658			1
FBgn0040228	2L	15005733	15006607	+	dyn-p25	15005733	31.5079	33.246	1.05516	0.892891
FBgn0261881	2L	15006583	15007431	-	l(2)35Be	15007431	42.2527	44.0615	1.04281	0.941693
FBgn0028926	2L	15007813	15008538	+	NC2beta	15007813	48.8027	50.7167	1.03922	0.953655
FBgn0261882	2L	15008489	15009724	-	l(2)35Bc	15009724	17.1227	16.8925	0.986556	0.908242
FBgn0001974	2L	15009939	15011764	+	l(2)35Bd	15009939	15.7661	16.7588	1.06296	0.911647
FBgn0260446	2L	15017154	15034704	+	GABA-B-R1	15017154	0.020319	0.0205095	1.00938
FBgn0053310	2L	15026909	15029513	+	CG33310	15026909	0.003318	0	0
FBgn0051832	2L	15031156	15031720	-	CG31832	15031720	0	0.202226
FBgn0041713	2L	15035471	15037842	+	yellow-c	15035471	2.28896	2.4382	1.0652	0.963442
FBgn0001977	2L	15036293	15038857	-	l(2)35Bg	15038857	29.9614	31.425	1.04885	0.930696
FBgn0004837	2L	15039496	15043335	+	Su(H)	15039496	8.56719	8.33648	0.973072	0.911382		1
FBgn0000317	2L	15044963	15057848	-	ck	15057848	12.3095	11.4134	0.927203	0.673188			1
FBgn0053679	2L	15058303	15059120	+	CG33679	15058303	0.218012	0.070548	0.323597
FBgn0010422	2L	15058919	15060757	-	TfIIS	15060757	63.1803	60.849	0.963102	0.452502
FBgn0262526	2L	15061656	15074383	+	vas	15061656	0.134647	0.0712435	0.529115
FBgn0024183	2L	15062931	15070316	-	vig	15070316	133.576	123.424	0.923998	0.00903685
FBgn0028879	2L	15074776	15096915	+	CG15270	15074776	0	0.0035845
FBgn0028878	2L	15109405	15113092	+	CG15269	15109405	0.0088405	0.00499	0.564448				1
FBgn0001978	2L	15113480	15118069	+	stc	15113480	41.1214	45.666	1.11052	0.354286			1
FBgn0028888	2L	15162122	15200409	-	CG4168	15200409	0.0130205	0.0187665	1.4413				1
FBgn0259965	2L	15201613	15202092	-	Sfp35C	15202092	0	0
FBgn0262875	2L	15215222	15216160	+	CG43230	15215222	0.0151175	0	0					1
FBgn0028516	2L	15228728	15247832	-	ZnT35C	15247832	0.0149525	0.0242995	1.62511
FBgn0028862	2L	15248885	15253607	+	dao	15248885	0.014776	0.010365	0.701475
FBgn0027559	2L	15254819	15256304	-	Pol32	15256304	29.0718	26.9669	0.927596	0.365349			1
FBgn0259982	2L	15256560	15257642	+	l(2)35Cc	15256560	30.4092	28.6619	0.942539	0.463983
FBgn0045842	2L	15257267	15264690	-	yuri	15264690	20.983	19.9134	0.949023	0.643138
FBgn0261268	2L	15265245	15272024	-	Cul-3	15272024	37.3361	36.761	0.984595	0.826642			1
FBgn0086691	2L	15274181	15275091	-	UK114	15275091	36.9196	30.4255	0.824099	0.00505474
FBgn0028853	2L	15285012	15285930	+	CG15263	15285012	0	0
FBgn0028850	2L	15291426	15292239	-	CG15260	15292239	0	0
FBgn0011239	2L	15292468	15294136	+	ms(2)35Ci	15292468	0.0139955	0	0
FBgn0028852	2L	15297808	15299367	+	CG15262	15297808	0.006631	0.013952	2.10406
FBgn0041103	2L	15317954	15318901	-	nht	15318901	0.010697	0	0
FBgn0001981	2L	15333864	15336150	+	esg	15333864	0.0717865	0.077692	1.08226
FBgn0032563	2L	15360921	15361627	-	CG15258	15361627	0	0
FBgn0001983	2L	15423293	15425585	-	wor	15425585	0	0.0047245
FBgn0028892	2L	15433362	15435250	+	CG4161	15433362	0.004727	0	0
FBgn0003448	2L	15476593	15478269	-	sna	15478269	0.024417	0.0063805	0.261314			1
FBgn0020371	2L	15484768	15485490	+	Tim17b2	15484768	0	0
FBgn0002524	2L	15499110	15505018	+	lace	15499110	109.715	117.415	1.07019	0.515181			1
FBgn0259922	2L	15547519	15548243	+	CG42448	15547519	0	0				1
FBgn0028880	2L	15550410	15552029	+	CG15256	15550410	0	0
FBgn0028370	2L	15552723	15583579	+	kek3	15552723	0	0.0023155				1
FBgn0028950	2L	15610732	15611969	-	CG15255	15611969	0.0086975	0	0
FBgn0028944	2L	15612494	15613335	-	CG11864	15613335	0	0
FBgn0028949	2L	15613948	15614824	-	CG15254	15614824	0	0
FBgn0028948	2L	15615519	15616333	-	CG15253	15616333	0	0.01673
FBgn0028947	2L	15617002	15617794	+	CG11865	15617002	0	0
FBgn0028946	2L	15622128	15623558	-	Or35a	15623558	0	0
FBgn0028945	2L	15628684	15629552	+	CG7631	15628684	0	0
FBgn0028518	2L	15630084	15632618	+	CG18480	15630084	0.0162885	0.013733	0.84311			1
FBgn0028863	2L	15644195	15714237	-	CG4587	15714237	0.0074305	0.0026705	0.359397
FBgn0028864	2L	15661041	15662753	+	CG18477	15661041	0	0
FBgn0028517	2L	15670174	15671223	+	CG18478	15670174	0.011363	0	0
FBgn0264544	2L	15675582	15676102	-	CG43923	15676102	0	0
FBgn0051780	2L	15696038	15697750	+	CG31780	15696038	0	0
FBgn0051827	2L	15705171	15706220	+	CG31827	15705171	0.011363	0	0
FBgn0264545	2L	15710579	15711099	-	CG43924	15711099	0	0
FBgn0010382	2L	15727762	15748155	-	CycE	15748155	33.6951	29.8712	0.886515	0.0612145		1	1	1
FBgn0001989	2L	15749601	15751054	-	l(2)35Di	15751054	239.597	245.463	1.02448	0.995054
FBgn0001986	2L	15752253	15755905	+	l(2)35Df	15752253	39.0463	39.0958	1.00127	0.92363
FBgn0001987	2L	15756001	15762755	-	Gli	15762755	1.94196	2.17656	1.1208	0.925079			1
FBgn0028507	2L	15764220	15766267	+	CG3793	15764220	43.1465	45.318	1.05033	0.908647
FBgn0001990	2L	15766133	15768349	-	wek	15768349	26.7338	26.2109	0.98044	0.845569
FBgn0041627	2L	15768630	15771159	-	Ku80	15771159	22.3839	27.6754	1.23639	0.0233363
FBgn0051826	2L	15771263	15773113	-	CG31826	15773113	12.4914	9.41953	0.754084	0.0126551
FBgn0264260	2L	15776442	15776852	-	CG43760	15776852	0.522622	0.202624	0.387706	0.375902
FBgn0028901	2L	15784108	15790050	+	CG18109	15784108	0	0.0016715
FBgn0262150	2L	15810980	15812141	-	CG42876	15812141	0.0176905	0	0			1
FBgn0028900	2L	15834569	15835658	-	CG18518	15835658	0	0
FBgn0028903	2L	15852592	15854110	+	CG13243	15852592	0.043488	0.263836	6.06688
FBgn0028902	2L	15854126	15856450	+	Tektin-A	15854126	0.0360795	0.0780015	2.16193
FBgn0261924	2L	15863262	15863663	+	CG42791	15863262	0.0931675	0	0
FBgn0261925	2L	15864968	15865429	-	CG42792	15865429	0.0376355	0.0866125	2.30135
FBgn0028935	2L	15877055	15880065	-	CG7653	15880065	0	0.0037965				1
FBgn0041183	2L	15888639	15893811	-	TepI	15893811	0.076255	0.0713755	0.936011
FBgn0051735	2L	15895560	15897071	+	CG31735	15895560	0	0
FBgn0051823	2L	15898920	15900487	-	CG31823	15900487	0	0
FBgn0051821	2L	15900985	15902377	-	CG31821	15902377	0.042056	0.04183	0.994626
FBgn0028645	2L	15905134	15962432	-	beat-Ib	15962432	0.0112565	0.004003	0.355617			1	1
FBgn0032577	2L	15916888	15917607	+	CG13244	15916888	0.0194315	0.0226055	1.16334
FBgn0028514	2L	15923395	15926203	+	CG4793	15923395	21.332	21.5733	1.01131	0.973781
FBgn0028857	2L	15941441	15942854	+	CG12448	15941441	0	0
FBgn0028856	2L	15957858	15959431	+	CG18063	15957858	0	0.0088565
FBgn0028858	2L	15979535	15981455	+	CG10839	15979535	0	0				1
FBgn0028644	2L	16000537	16040407	+	beat-Ic	16000537	0	0.0029785				1
FBgn0085196	2L	16002981	16003641	-	CG34167	16003641	0	0
FBgn0045827	2L	16004325	16005461	+	CG13245	16004325	0.0098465	0.005489	0.557457
FBgn0264364	2L	16004325	16005461	+	CG43816	16004325	0.0098465	0.005489	0.557457
FBgn0051820	2L	16005789	16006279	-	CG31820	16006279	0	0
FBgn0000182	2L	16042032	16048626	+	BicC	16042032	0.007978	0.003361	0.421284
FBgn0013433	2L	16049995	16081688	+	beat-Ia	16049995	0.0068885	0.007354	1.06758			1
FBgn0028520	2L	16095009	16095944	+	CG4891	16095009	0	0
FBgn0028884	2L	16133508	16134412	+	CG4892	16133508	0	0.013216
FBgn0085197	2L	16134707	16135237	-	CG34168	16135237	0	0
FBgn0001991	2L	16165831	16190540	+	Ca-alpha1D	16165831	0.105007	0.106539	1.01459			1
FBgn0028893	2L	16211459	16213304	+	CG31819	16211459	0	0
FBgn0261999	2L	16231475	16241432	+	CG42817	16231475	0.088997	0.199083	2.23697
FBgn0262000	2L	16241939	16245559	+	CG42818	16241939	0.020268	0.01741	0.85899
FBgn0024734	2L	16245835	16257606	-	PRL-1	16257606	103.587	92.7706	0.895581	0.00165158
FBgn0028515	2L	16257688	16259667	+	EndoGI	16257688	96.906	100.327	1.0353	0.950657
FBgn0002673	2L	16259414	16261877	-	twe	16261877	3.06516	3.42265	1.11663	0.904715			1
FBgn0028897	2L	16262141	16263483	+	CG4935	16262141	7.14419	7.84736	1.09843	0.87371			1
FBgn0001994	2L	16264061	16287728	-	crp	16287728	54.3803	53.9319	0.991753	0.864475			1	1
FBgn0040079	2L	16288292	16291197	+	pkaap	16288292	28.6719	31.1832	1.08759	0.680496		1		1
FBgn0028896	2L	16291284	16291948	+	CG17329	16291284	1.37237	1.65501	1.20596	0.842696
FBgn0032582	2L	16292127	16292970	-	CG13258	16292970	0.550266	0.505811	0.919212	0.960279
FBgn0001992	2L	16294207	16295997	+	Cyp303a1	16294207	0.650288	0.770555	1.18495	0.917987
FBgn0028375	2L	16296049	16299875	-	heix	16299875	29.3515	28.7028	0.977897	0.803454
FBgn0028895	2L	16300253	16301765	+	CG17328	16300253	6.70655	6.83207	1.01872	0.993233
FBgn0028894	2L	16301656	16302952	-	CG5869	16302952	75.353	73.6694	0.977658	0.671838
FBgn0028525	2L	16303260	16305941	+	c(2)M	16303260	0.335915	0.234767	0.698891
FBgn0015338	2L	16305786	16307275	-	CG5861	16307275	107.66	111.754	1.03803	0.935661
FBgn0011708	2L	16307359	16309273	+	Syx5	16307359	88.5303	91.2742	1.03099	0.969909
FBgn0000339	2L	16309594	16310736	-	cni	16310736	69.078	68.8145	0.996186	0.849698
FBgn0001086	2L	16310929	16313097	+	fzy	16310929	114.464	118.371	1.03413	0.949112
FBgn0000250	2L	16313029	16326101	-	cact	16326101	19.5659	22.0828	1.12864	0.468488			1
FBgn0014092	2L	16327071	16328131	+	CG4278	16327071	33.7756	32.8646	0.973029	0.772879			1	1
FBgn0001995	2L	16328053	16329128	-	mRpL4	16329128	50.5329	50.1271	0.991971	0.867884
FBgn0040984	2L	16329927	16330369	+	CG4440	16329927	0	0
FBgn0028899	2L	16330623	16337885	-	CG31817	16337885	0.0450075	0.0400015	0.888774
FBgn0259151	2L	16337989	16342324	-	CG42266	16342324	0.062279	0.0345745	0.555155
FBgn0087041	2L	16342426	16352600	-	CG42231	16352600	10.6829	11.0481	1.03419	0.988525		1		1
FBgn0000307	2L	16342430	16352600	-	chif	16352600	13.4465	12.596	0.936753	0.706296		1		1
FBgn0028506	2L	16352920	16354539	+	CG4455	16352920	24.3828	24.9891	1.02487	0.997826			1	1
FBgn0025678	2L	16354944	16356734	-	CaBP1	16356734	297.132	315.389	1.06144	0.487241			1	1
FBgn0028841	2L	16365919	16366977	+	jhamt	16365919	0	0.023674
FBgn0028523	2L	16400169	16448465	-	CG5888	16448465	28.4046	23.8234	0.838716	0.00848947		1	1
FBgn0020416	2L	16445280	16446793	+	Idgf1	16445280	216.482	189.832	0.876895	1.72996e-07			1
FBgn0020415	2L	16447338	16450512	+	Idgf2	16447338	370.798	323.344	0.872023	2.23384e-10			1
FBgn0020414	2L	16450907	16453176	+	Idgf3	16450907	223.891	222.82	0.995216	0.686886			1
FBgn0005677	2L	16466512	16485984	-	dac	16485984	0.031751	0.0466795	1.47017
FBgn0032585	2L	16488148	16490290	+	CG4580	16488148	0.0089905	0.050282	5.59279
FBgn0032586	2L	16491540	16507621	+	Tpr2	16491540	193.94	183.32	0.945238	0.0315304		1	1	1
FBgn0032587	2L	16509120	16532877	-	CG5953	16532877	29.6583	39.477	1.33106	1.04594e-05			1	1
[truncated: 11,940 more rows]
