# Supplementary material for: Nucleoporin Elys attaches peripheral chromatin to the nuclear pores in interphase nuclei
Source: Commun Biol. 2024 Jun 29;7:783. doi: 10.1038/s42003-024-06495-w (PMC11217421; doi:10.1038/s42003-024-06495-w)
Supplement: Supplementary file 12 — Supplementary Data 10 [file 42003_2024_6495_MOESM12_ESM.xlsx]

## Sheet: Supplementary Data 10
Primers for PCR amplification
for Elys 0.32 kb 5'-end fragment cloning:
dir	TAATGCGGCCGCTGGAGTGGCACGAAGTGGAGTTGGAC
rev	GGTCTCTGATCGCCGCTGTTCCATG
for Elys 1.0 kb 3'-end fragment cloning:
dir	GCGGATGAGCAGCCCAAAGAAGGAG
rev	TATAGGGCCCACTAGTCTGATCCGGTGATCCGGGTGCATAA
for control dsRNA production:
dir	TAATACGACTCACTATAGGGATTCCACGTGGTTATCCCGATCGCGT
rev	GAATTAATACGACTCACTATAGGGAGAATATCGGTGGCCGTGGTGT
for Lam dsRNA production:
dir	GAATTAATACGACTCACTATAGGGAGAATGTCGAGCAAATCCCGACGT
rev	GAATTAATACGACTCACTATAGGGAGAGCGACTGCTTCAACTTGGCATC
for Elys dsRNA production:
dir	GAATTAATACGACTCACTATAGGGAGACGCCAGAGCAGCAGTTCGCCAC
rev	GAATTAATACGACTCACTATAGGGAGAGCCGAGGACACGTTCGAGTCTTCGC
for 22А FISH probe PCR production:
1st fragment dir	CACAAAGCCACAAGGACCGCAAGGA
1st fragment rev	CCGTGGTATTTGGGGCAGTATGGGTG
2nd fragment dir	TCCTTGCGGTCCTTGTGGCTTTGTG
2nd fragment rev	GCCAGCTCTGACCAGCAGCAGGGAA
3rd fragment dir	CAGCGTTTGTCTGCCCAATGCGAAG
3rd fragment rev	TGCGCCGATGATGCGGACTTAAAAG
4th fragment dir	CTTCGCATTGGGCAGACAAACGCTG
4th fragment rev	CATTTTTGTTTCGCTGGCAACGGCA
for 36C FISH probe PCR production:
1st fragment dir	GGGAGGGCGAACATTGTGGGATCAG
1st fragment rev	TTTGTCATTGTGGGTGCGTTGCTGC
2nd fragment dir	GCAGCAACGCACCCACAATGACAAA
2nd fragment rev	GAGAGCGAGCAAAAAGGCCGTGGAA
3rd fragment dir	TTCCACGGCCTTTTTGCTCGCTCTC
3rd fragment rev	GGAGCTCTTGTGAGGCCCGAACCAA
