# Supplementary material for: Nucleoporin Elys attaches peripheral chromatin to the nuclear pores in interphase nuclei
Source: Commun Biol. 2024 Jun 29;7:783. doi: 10.1038/s42003-024-06495-w (PMC11217421; doi:10.1038/s42003-024-06495-w)
Supplement: Supplementary file 13 — Supplementary Data 11 [file 42003_2024_6495_MOESM13_ESM.xlsx]

## Sheet: Supplementary Data 11
NGS statistics
RNA-seq
	name	N of reads	N of mapped reads	% of mapped reads
S2-1_R1_001.tr.fastq.gz	Control rep1-1	88569279	79509403	89.7709
S2-1_R2_001.tr.fastq.gz	Control rep1-2	88569279	79509403	89.7709
S2-2_R1_001.tr.fastq.gz	Control rep2-1	80018612	71649192	89.5407
S2-2_R2_001.tr.fastq.gz	Control rep2-2	80018612	71649192	89.5407
S2-3_R1_001.tr.fastq.gz	Elys-KD rep1-1	78569700	67279887	85.6308
S2-3_R2_001.tr.fastq.gz	Elys-KD rep1-2	78569700	67279887	85.6308
S2-4_R1_001.tr.fastq.gz	Elys-KD rep2-1	77582658	66553528	85.784
S2-4_R2_001.tr.fastq.gz	Elys-KD rep2-2	77582658	66553528	85.784
DamID-seq
	name	N of reads	N of mapped reads	% of mapped reads
Dam1.fastq.gz	Dam rep1	27557306	24855288	90.1949
Dam2.fastq.gz	Dam rep2	28147219	23734264	84.3219
ELYS1.fastq.gz	Dam-Elys rep1	29278308	25035129	85.5074
ELYS2.fastq.gz	Dam-Elys rep2	28562296	25596654	89.6169
Lam1.fastq.gz	Dam-LaminDm0 rep1	30753255	27346886	88.9235
Lam2.fastq.gz	Dam-LaminDm0 rep2	27918547	26287163	94.1566
Hi-C
	name	N of paired reads	N of mapped paired reads	N of mapped paired reads after deduplication	% of mapped paired reads	% of mapped paired reads after deduplication
iEa_R1.tr.fastq.gz, iEa_R2.tr.fastq.gz	Elys-KD rep1	71630135	32524699	26306432	45.4	36.7
iEb_R1.tr.fastq.gz, iEb_R2.tr.fastq.gz	Elys-KD rep2	78722472	35515451	28892389	45.1	36.7
iZa_R1.tr.fastq.gz, iZa_R2.tr.fastq.gz	Control rep1	88796897	36970768	29759060	41.6	33.5
iZb_R1.tr.fastq.gz, iZb_R2.tr.fastq.gz	Control rep2	97860501	41482212	32575122	42.4	33.3
